# Supplementary material for: Signalling Network Construction for Modelling Plant Defence Response
Source: PLoS One. 2012 Dec 18;7(12):e51822. doi: 10.1371/journal.pone.0051822 (PMC3525666; doi:10.1371/journal.pone.0051822)
Supplement: Supporting Information S1 — The summary of all relations in the manual model. This summary is grouped into four sheets named with the sub-models names: SA, JA, ET and the forth one, crosstalk. Table structure is the same in every sheet. In the first column the interaction between two biological components is given in the form of biological reaction representation, with the following structure: (reactant1+ reactant2 reaction product). For example: protein_MYC2 + gene_THI2.1JR1VSP1CLH1 activates protein_THI2.1JR1VSP1CLH1. In the second column the interaction between the two biological components is converted in the format of the edge-labelled graph with the following structure: (reactant, product, reaction abbreviation). For example: protein_MYC2 protein_THI2.1JR1VSP1CLH1 A. In both of these columns the biological components are represented on the level of the family nodes. In the third column the relations after decomposition of the family nodes are shown also in the edge-labelled graph format. In the last forth column the source of information, related to the particular interaction, is specified. (XLS) [file pone.0051822.s001.xls]

## Sheet: SA
Biological reaction	Manual graph	Expanded graph	Data source
metabolite_Orto-coumaric_acid + protein_X1 activates metabolite_SA	metabolite_Orto-coumaric_acid metabolite_SA A; protein_X1 metabolite_SA A	metabolite_Orto-coumaric_acid metabolite_SA A; protein_X1 metabolite_SA A	KEGG
protein_AAO4 + metabolite_Trans-cinnamic_acid activates metabolite_BA + metabolite_Orto-coumaric_acid	protein_AAO4 metabolite_BA A; protein_AAO4 metabolite_Orto-coumaric_acid A; metabolite_Trans-cinnamic_acid metabolite_BA A; metabolite_Trans-cinnamic_acid metabolite_Orto-coumaric_acid A	protein_AAO4 metabolite_BA A; protein_AAO4 metabolite_Orto-coumaric_acid A; metabolite_Trans-cinnamic_acid metabolite_BA A; metabolite_Trans-cinnamic_acid metabolite_Orto-coumaric_acid A	KEGG
protein_UGP_glikosyltransferaze + metabolite_SA activates metabolite_SGE	protein_UGP_glikosyltransferaze metabolite_SGE A; metabolite_SA metabolite_SGE A	protein_UGP_glikosyltransferaze metabolite_SGE A; metabolite_SA metabolite_SGE A	PMID: 18267075
protein_BA2H + metabolite_BA activates metabolite_SA	metabolite_BA metabolite_SA A; protein_BA2H metabolite_SA A	metabolite_BA metabolite_SA A; protein_BA2H metabolite_SA A	PMID: 12231938
protein_UGP_glikosyltransferaze + metabolite_SA activates metabolite_SAG	metabolite_SA metabolite_SAG A; protein_UGP_glikosyltransferaze metabolite_SAG A	metabolite_SA metabolite_SAG A; protein_UGP_glikosyltransferaze metabolite_SAG A	PMID: 18267075
protein_EDS5 + gene_ICS activates protein_ICS	protein_EDS5 protein_ICS A	protein_EDS5 protein_ICS1 A; protein_EDS5 protein_ICS2 A	PMID: 12873532
complex_NPR1_TGA245 + gene_PR125 activates protein_PR125	complex_NPR1_TGA245 protein_PR125 A	complex_NPR1_TGA245 protein_PR1 A; complex_NPR1_TGA245 protein_PR2 A; complex_NPR1_TGA245 protein_PR5 A	PMID: 12873532
protein_NPR1 + gene_WRKY70 activates protein_WRKY70	protein_NPR1 protein_WRKY70 A	protein_NPR1 protein_WRKY70 A	PMID: 14742872
protein_NPR1 + protein_NIMIN + protein_TGA_TF245 binds complex_NPR1_TGA245	protein_NPR1 complex_NPR1_TGA245 P; protein_NIMIN complex_NPR1_TGA245 P; protein_TGA_TF245 complex_NPR1_TGA245 P; protein_NPR1 protein_NIMIN B; protein_NPR1 protein_TGA_TF245 B; protein_NIMIN protein_TGA_TF245 B	protein_NPR1 complex_NPR1_TGA245 P; protein_NIMIN1 complex_NPR1_TGA245 P; protein_NIMIN2 complex_NPR1_TGA245 P; protein_NIMIN3 complex_NPR1_TGA245 P; protein_TGA_TF2 complex_NPR1_TGA245 P; protein_TGA_TF4 complex_NPR1_TGA245 P; protein_TGA_TF5 complex_NPR1_TGA245 P; protein_NPR1 protein_NIMIN1 B; protein_NPR1 protein_TGA_TF2 B; protein_NIMIN1 protein_TGA_TF2 B; protein_NPR1 protein_TGA_TF4 B; pro…	PMID: 15749762, PMID: 12873532
protein_X3 + metabolite_SA_chl activates metabolite_SA	protein_X3 metabolite_SA A; metabolite_SA_chl metabolite_SA A	protein_X3 metabolite_SA A; metabolite_SA_chl metabolite_SA A	PMID: 18267075
metabolite_Phenylalanine + protein_PAL activates metabolite_Trans-cinnamic_acid	metabolite_Phenylalanine metabolite_Trans-cinnamic_acid A; protein_PAL metabolite_Trans-cinnamic_acid A	metabolite_Phenylalanine metabolite_Trans-cinnamic_acid A; protein_PAL1 metabolite_Trans-cinnamic_acid A; protein_PAL2 metabolite_Trans-cinnamic_acid A; protein_PAL3 metabolite_Trans-cinnamic_acid A; protein_PAL4 metabolite_Trans-cinnamic_acid A	KEGG
protein_ICS + metabolite_Chorismate activates metabolite_Isochorismate	protein_ICS metabolite_Isochorismate A; metabolite_Chorismate metabolite_Isochorismate A	protein_ICS1 metabolite_Isochorismate A;protein_ICS2 metabolite_Isochorismate A; metabolite_Chorismate metabolite_Isochorismate A	PMID: 12873532
protein_Prephenate_aminotransferase + metabolite_Prephenate activates metabolite_Phenylpyruvate	metabolite_Prephenate metabolite_Phenylpyruvate A; protein_Prephenate_aminotransferase metabolite_Phenylpyruvate A	metabolite_Prephenate metabolite_Phenylpyruvate A; protein_Prephenate_aminotransferase metabolite_Phenylpyruvate A	KEGG
metabolite_Isochorismate + protein_IPL activates metabolite_SA_chl	metabolite_Isochorismate metabolite_SA_chl A; protein_IPL metabolite_SA_chl A	metabolite_Isochorismate metabolite_SA_chl A; protein_IPL metabolite_SA_chl A	PMID: 12873532
protein_ROS_productive_enzymes activates metabolite_ROS	protein_ROS_productive_enzymes metabolite_ROS A	protein_NADPH_oxidase metabolite_ROS A; protein_Catalase metabolite_ROS A; protein_Glutathione_peroxidase metabolite_ROS A; protein_Superoxide_dismutase metabolite_ROS A	PMID: 8612756
protein_Inactive_BA2H + metabolite_ROS activates protein_BA2H	metabolite_ROS protein_BA2H A; protein_Inactive_BA2H protein_BA2H A	metabolite_ROS protein_BA2H A; protein_Inactive_BA2H protein_BA2H A	PMID:12060237
protein_CM + metabolite_Chorismate activates metabolite_Prephenate	protein_CM metabolite_Prephenate A; metabolite_Chorismate metabolite_Prephenate A	protein_CM1 metabolite_Prephenate A; protein_CM2 metabolite_Prephenate A; protein_CM3 metabolite_Prephenate A; metabolite_Chorismate metabolite_Prephenate A	KEGG
protein_Arogenate_dehydratase + metabolite_Phenylpyruvate activates metabolite_Phenylalanine	protein_Arogenate_dehydratase metabolite_Phenylalanine A; metabolite_Phenylpyruvate metabolite_Phenylalanine A	protein_Arogenate_dehydratase metabolite_Phenylalanine A; metabolite_Phenylpyruvate metabolite_Phenylalanine A	KEGG
protein_PAD34 + protein_EDS1 + gene_EDS5 activates protein_EDS5	protein_PAD34 protein_EDS5 A; protein_EDS1 protein_EDS5 A	protein_PAD4 protein_EDS5 A; protein_PAD3 protein_EDS5 A; protein_EDS1 protein_EDS5 A	PMID: 12873532, PMID: 15546349
protein_Inactive_MPK3 + protein_HRT + metabolite_ROS activates protein_MPK3	protein_HRT protein_MPK3 A; metabolite_ROS protein_MPK3 A; protein_Inactive_MPK3 protein_MPK3 A	protein_HRT protein_MPK3 A;metabolite_ROS protein_MPK3 A; protein_Inactive_MPK3 protein_MPK3 A	PMID: 11875555, PMID: 21046144
protein_Inactive_MPK6 + protein_HRT + metabolite_ROS activates protein_MPK6	protein_Inactive_MPK6 protein_MPK6 A; protein_HRT protein_MPK6 A; metabolite_ROS protein_MPK6 A	protein_Inactive_MPK6 protein_MPK6 A; protein_HRT protein_MPK6 A; metabolite_ROS protein_MPK6 A	PMID: 15020743, PMID: 21046144
protein_MPK3 + protein_MPK6 + gene_EDS1 activates protein_EDS1	protein_MPK3 protein_EDS1 A; protein_MPK6 protein_EDS1 A	protein_MPK3 protein_EDS1 A; protein_MPK6 protein_EDS1 A	PMID: 18705666
protein_NPR1 inhibits protein_EDS1	protein_NPR1 protein_EDS1 I	protein_NPR1 protein_EDS1 I	PMID: 12873532
protein_MPK3 + protein_MPK6 + gene_PAD34 activates protein_PAD34	protein_MPK3 protein_PAD34 A; protein_MPK6 protein_PAD34 A	protein_MPK3 protein_PAD4 A; protein_MPK3 protein_PAD3 A; protein_MPK6 protein_PAD4 A; protein_MPK6 protein_PAD3 A	PMID: 18378893
protein_NPR1 inhibits protein_PAD34	protein_NPR1 protein_PAD34 I	protein_NPR1 protein_PAD4 I; protein_NPR1 protein_PAD3 I	PMID: 12873532
complex_NPR1_oligomer + metabolite_SA activates protein_NPR1	metabolite_SA protein_NPR1 A; complex_NPR1_oligomer protein_NPR1 A	metabolite_SA protein_NPR1 A; complex_NPR1_oligomer protein_NPR1 A	PMID: 18635760, PMID: 12837250
protein_Inactive_HRT activates protein_HRT	protein_Inactive_HRT protein_HRT A	protein_Inactive_HRT protein_HRT A	PMID: 15546349

## Sheet: JA
Biological reaction	Manual graph	Expanded graph	Data source
protein_X4 + gene_MYC2 activates protein_MYC2	protein_X4 protein_MYC2 A	protein_X4 protein_MYC2 A	Added to the model to make the transcription of Myc gene constant (the exact activator is to our knowledge still unknown)
protein_MPK4 activates protein_LOX3	protein_MPK4 protein_LOX A	protein_MPK4 protein_LOX5 A; protein_MPK4 protein_LOX4 A; protein_MPK4 protein_LOX6 A; protein_MPK4 protein_LOX1 A; protein_MPK4 protein_LOX2 A; protein_MPK4 protein_LOX3 A	PMID:20037473
protein_MYC2 + gene_THI2.1JR1VSP1CLH1 activates protein_THI2.1JR1VSP1CLH1	protein_MYC2 protein_THI2.1JR1VSP1CLH1 A	protein_MYC2 protein_JR1 A; protein_MYC2 protein_VSP1 A; protein_MYC2 protein_CLH1 A; protein_MYC2 protein_THI2.1 A	PMID: 17616737, Devoto A, Turner JG (2005) Jasmonate-regulated Arabidopsis stress signalling network. Physiologia Plantarum 123(2): 161-172
protein_JAZ inhibits protein_THI2.1JR1VSP1CLH1	protein_JAZ protein_THI2.1JR1VSP1CLH1 I	protein_JAZ5 protein_JR1 I; protein_JAZ5 protein_VSP1 I; protein_JAZ5 protein_CLH1 I; protein_JAZ5 protein_THI2.1 I; protein_JAZ1 protein_JR1 I; protein_JAZ1 protein_VSP1 I; protein_JAZ1 protein_CLH1 I; protein_JAZ1 protein_THI2.1 I; protein_JAZ8 protein_JR1 I; protein_JAZ8 protein_VSP1 I; protein_JAZ8 protein_CLH1 I; protein_JAZ8 protein_THI2.1 I; protein_JAZ4 protein_JR1 I; protein_JAZ4 protein…	Devoto A, Turner JG (2005) Jasmonate-regulated Arabidopsis stress signalling network. Physiologia Plantarum 123(2): 161-172
metabolite_OPDA_chl activates metabolite_OPDA	metabolite_OPDA_chl metabolite_OPDA A	metabolite_OPDA_chl metabolite_OPDA A	Zhang H, Memelink J (2009) Regulation of Secondary Metabolism by Jasmonate Hormones. Plant-derived Natural Products, pp.181-194
protein_LOX + metabolite_Linolenic_acid activates metabolite_13-HPT	protein_LOX metabolite_13-HPT A; metabolite_Linolenic_acid metabolite_13-HPT A	protein_LOX5 metabolite_13-HPT A; protein_LOX4 metabolite_13-HPT A; protein_LOX6 metabolite_13-HPT A; protein_LOX1 metabolite_13-HPT A; protein_LOX2 metabolite_13-HPT A; protein_LOX3 metabolite_13-HPT A; metabolite_Linolenic_acid metabolite_13-HPT A	KEGG, PMID:18583180, AraCyc database
protein_OPR3 + metabolite_OPDA activates metabolite_OPC8	protein_OPR3 metabolite_OPC8 A; metabolite_OPDA metabolite_OPC8 A	protein_OPR3 metabolite_OPC8 A; metabolite_OPDA metabolite_OPC8 A	KEGG, AraCyc database, Zhang H, Memelink J (2009) Regulation of Secondary Metabolism by Jasmonate Hormones. Plant-derived Natural Products, pp.181-194
protein_AOC + metabolite_12/13_EDT activates metabolite_OPDA_chl	protein_AOC metabolite_OPDA_chl A; metabolite_12/13_EDT metabolite_OPDA_chl A	protein_AOC1 metabolite_OPDA_chl A; protein_AOC2 metabolite_OPDA_chl A; protein_AOC3 metabolite_OPDA_chl A; protein_AOC4 metabolite_OPDA_chl A; metabolite_12/13_EDT metabolite_OPDA_chl A	KEGG, AraCyc database, PMID19025383
protein_X2 + gene_JAZ activates protein_JAZ	protein_X2 protein_JAZ A	protein_X2 protein_JAZ5 A; protein_X2 protein_JAZ1 A; protein_X2 protein_JAZ8 A; protein_X2 protein_JAZ4 A; protein_X2 protein_JAZ9 A; protein_X2 protein_JAZ6 A; protein_X2 protein_JAZ2 A; protein_X2 protein_JAZ7 A; protein_X2 protein_JAZ11 A; protein_X2 protein_JAZ10 A; protein_X2 protein_JAZ12 A; protein_X2 protein_JAZ3 A	PMID:21963667
complex_SCF + metabolite_JA-Ile + protein_COI1 binds complex_JA-Ile_COI1_SCF	complex_SCF complex_JA-Ile_COI1_SCF P; protein_COI1 complex_JA-Ile_COI1_SCF P; metabolite_JA-Ile complex_JA-Ile_COI1_SCF P; complex_SCF protein_COI1 B; complex_SCF metabolite_JA-Ile B; protein_COI1 metabolite_JA-Ile B	complex_SCF complex_JA-Ile_COI1_SCF P; protein_COI1 complex_JA-Ile_COI1_SCF P; metabolite_JA-Ile complex_JA-Ile_COI1_SCF P; complex_SCF protein_COI1 B; complex_SCF metabolite_JA-Ile B; protein_COI1 metabolite_JA-Ile B	PMID: 18261950, PMID: 18583180, Zhang H, Memelink J (2009) Regulation of Secondary Metabolism by Jasmonate Hormones. Plant-derived Natural Products, pp.181-194
protein_JAZ + complex_JA-Ile_COI1_SCF binds complex_JA-Ile_COI1_SCF_JAZ	protein_JAZ complex_JA-Ile_COI1_SCF_JAZ P; complex_JA-Ile_COI1_SCF complex_JA-Ile_COI1_SCF_JAZ P; protein_JAZ complex_JA-Ile_COI1_SCF B	protein_JAZ5 complex_JA-Ile_COI1_SCF_JAZ P; protein_JAZ1 complex_JA-Ile_COI1_SCF_JAZ P; protein_JAZ8 complex_JA-Ile_COI1_SCF_JAZ P; protein_JAZ4 complex_JA-Ile_COI1_SCF_JAZ P; protein_JAZ9 complex_JA-Ile_COI1_SCF_JAZ P; protein_JAZ6 complex_JA-Ile_COI1_SCF_JAZ P; protein_JAZ2 complex_JA-Ile_COI1_SCF_JAZ P; protein_JAZ7 complex_JA-Ile_COI1_SCF_JAZ P; protein_JAZ11 complex_JA-Ile_COI1_SCF_JAZ P; pr…	PMID:18583180, PMID:18261950, PMID: 18583180, Zhang H, Memelink J (2009) Regulation of Secondary Metabolism by Jasmonate Hormones. Plant-derived Natural Products, pp.181-194
protein_JAR1 + metabolite_JA activates metabolite_JA-Ile	protein_JAR1 metabolite_JA-Ile A; metabolite_JA metabolite_JA-Ile A	protein_JAR1 metabolite_JA-Ile A; metabolite_JA metabolite_JA-Ile A	KEGG
protein_AOS + metabolite_13-HPT activates metabolite_12/13_EDT	protein_AOS metabolite_12/13_EDT A; metabolite_13-HPT metabolite_12/13_EDT A	protein_AOS metabolite_12/13_EDT A; metabolite_13-HPT metabolite_12/13_EDT A	KEGG
protein_JMT + metabolite_JA activates metabolite_Me-JA	protein_JMT metabolite_Me-JA A; metabolite_JA metabolite_Me-JA A	protein_JMT metabolite_Me-JA A; metabolite_JA metabolite_Me-JA A	KEGG, PMID: 19025383, PMID: 18583180
metabolite_OPC8 + protein_X5 activates metabolite_OPC-8:0-CoA	metabolite_OPC8 metabolite_OPC-8:0-CoA A; protein_X5 metabolite_OPC-8:0-CoA A	metabolite_OPC8 metabolite_OPC-8:0-CoA A; protein_X5 metabolite_OPC-8:0-CoA A	KEGG
protein_MYC2 + gene_JAZ activates protein_JAZ	protein_MYC2 protein_JAZ A	protein_MYC2 protein_JAZ5 A; protein_MYC2 protein_JAZ1 A; protein_MYC2 protein_JAZ8 A; protein_MYC2 protein_JAZ4 A; protein_MYC2 protein_JAZ9 A; protein_MYC2 protein_JAZ6 A; protein_MYC2 protein_JAZ2 A; protein_MYC2 protein_JAZ7 A; protein_MYC2 protein_JAZ11 A; protein_MYC2 protein_JAZ10 A; protein_MYC2 protein_JAZ12 A; protein_MYC2 protein_JAZ3 A	Zhang H, Memelink J (2009) Regulation of Secondary Metabolism by Jasmonate Hormones. Plant-derived Natural Products, pp.181-194, PMID: 21194534
protein_OPCL1ACXAIM1KAT + metabolite_OPC-8:0-CoA activates metabolite_OPC6	protein_OPCL1ACXAIM1KAT metabolite_OPC6 A; metabolite_OPC-8:0-CoA metabolite_OPC6 A	protein_OPCL1 metabolite_OPC6 A; protein_ACX1 metabolite_OPC6 A; protein_ACX3 metabolite_OPC6 A; protein_ACX6 metabolite_OPC6 A; protein_ACX5 metabolite_OPC6 A; protein_ACX4 metabolite_OPC6 A; protein_ACX2 metabolite_OPC6 A; protein_AIM1 metabolite_OPC6 A; protein_KAT2 metabolite_OPC6 A; protein_KAT5 metabolite_OPC6 A; protein_KAT1 metabolite_OPC6 A; metabolite_OPC-8:0-CoA metabolite_OPC6 A	KEGG, AraCyc database, Zhang H, Memelink J (2009) Regulation of Secondary Metabolism by Jasmonate Hormones. Plant-derived Natural Products, pp.181-194
protein_ACXAIM1KAT + metabolite_OPC6 activates metabolite_OPC4	protein_ACXAIM1KAT metabolite_OPC4 A; metabolite_OPC6 metabolite_OPC4 A	protein_ACX1 metabolite_OPC4 A; protein_ACX3 metabolite_OPC4 A; protein_ACX6 metabolite_OPC4 A; protein_ACX5 metabolite_OPC4 A; protein_ACX4 metabolite_OPC4 A; protein_ACX2 metabolite_OPC4 A; protein_AIM1 metabolite_OPC4 A; protein_KAT2 metabolite_OPC4 A; protein_KAT5 metabolite_OPC4 A; protein_KAT1 metabolite_OPC4 A; metabolite_OPC6 metabolite_OPC4 A	KEGG
metabolite_OPC4 + protein_ACXAIM1KAT activates metabolite_JA	metabolite_OPC4 metabolite_JA A; protein_ACXAIM1KAT metabolite_JA A	metabolite_OPC4 metabolite_JA A; protein_ACX1 metabolite_JA A; protein_ACX3 metabolite_JA A; protein_ACX6 metabolite_JA A; protein_ACX5 metabolite_JA A; protein_ACX4 metabolite_JA A; protein_ACX2 metabolite_JA A; protein_AIM1 metabolite_JA A; protein_KAT2 metabolite_JA A; protein_KAT5 metabolite_JA A; protein_KAT1 metabolite_JA A	KEGG
protein_MYC2 + protein_JAZ binds complex_JAZ_MYC2_TF	protein_MYC2 complex_JAZ_MYC2_TF P; protein_JAZ complex_JAZ_MYC2_TF P; protein_MYC2 protein_JAZ B	protein_MYC2 complex_JAZ_MYC2_TF P; protein_JAZ5 complex_JAZ_MYC2_TF P; protein_JAZ1 complex_JAZ_MYC2_TF P; protein_JAZ8 complex_JAZ_MYC2_TF P; protein_JAZ4 complex_JAZ_MYC2_TF P; protein_JAZ9 complex_JAZ_MYC2_TF P; protein_JAZ6 complex_JAZ_MYC2_TF P; protein_JAZ2 complex_JAZ_MYC2_TF P; protein_JAZ7 complex_JAZ_MYC2_TF P; protein_JAZ11 complex_JAZ_MYC2_TF P; protein_JAZ10 complex_JAZ_MYC2_TF P; p…	PMID: 20159850,PMID: 21194534, PMID: 21335373, PMID: 19025383, Zhang H, Memelink J (2009) Regulation of Secondary Metabolism by Jasmonate Hormones. Plant-derived Natural Products, pp.181-194; Note: Negative feed back loop to JAZ is represented as binding for simulation reasons.

## Sheet: ET
Biological reaction	Manual graph	Expanded graph	Data source
protein_ACS + metabolite_SAM activates metabolite_ACC	protein_ACS metabolite_ACC A; metabolite_SAM metabolite_ACC A	protein_ACS1 metabolite_ACC A; protein_ACS2 metabolite_ACC A; protein_ACS3 metabolite_ACC A; protein_ACS4 metabolite_ACC A; protein_ACS5 metabolite_ACC A; protein_ACS6 metabolite_ACC A; protein_ACS7 metabolite_ACC A; protein_ACS8 metabolite_ACC A; protein_ACS9 metabolite_ACC A; protein_ACS10 metabolite_ACC A; protein_ACS11 metabolite_ACC A; metabolite_SAM metabolite_ACC A	KEGG
protein_ACO + metabolite_ACC activates metabolite_Ethylene	protein_ACO metabolite_Ethylene A; metabolite_ACC metabolite_Ethylene A	protein_ACO1 metabolite_Ethylene A; protein_ACO2 metabolite_Ethylene A; protein_ACO4 metabolite_Ethylene A; protein_ACO metabolite_Ethylene A; protein_ACO-like metabolite_Ethylene A; metabolite_ACC metabolite_Ethylene A	KEGG
metabolite_Copper + protein_RAN1 activates metabolite_Copper_cyto	metabolite_Copper metabolite_Copper_cyto A; protein_RAN1 metabolite_Copper_cyto A	metabolite_Copper metabolite_Copper_cyto A; protein_RAN1 metabolite_Copper_cyto A	PMID: 12045274
metabolite_Copper_cyto + protein_Inactive_et_receptor activates protein_Et_receptor	metabolite_Copper_cyto protein_Et_receptor A; protein_Inactive_et_receptor protein_Et_receptor A	metabolite_Copper_cyto protein_ETR1 A; metabolite_Copper_cyto protein_ERS1 A; metabolite_Copper_cyto protein_ETR2 A; metabolite_Copper_cyto protein_ERS2 A; metabolite_Copper_cyto protein_EIN4 A; protein_Inactive_et_receptor protein_ETR1 A; protein_Inactive_et_receptor protein_ERS1 A; protein_Inactive_et_receptor protein_ETR2 A; protein_Inactive_et_receptor protein_ERS2 A; protein_Inactive_et_rece…	PMID: 12045274, PMID: 16920797
protein_Inactive_EIN2 activates protein_EIN2	protein_Inactive_EIN2 protein_EIN2 A	protein_Inactive_EIN2 protein_EIN2 A	PMID: 16920797
complex_Et_receptor_CTR1 inhibits protein_EIN2	complex_Et_receptor_CTR1 protein_EIN2 I	complex_Et_receptor_CTR1 protein_EIN2 I	PMID: 20591837, PMID: 18692429, PMID: 21690206, PMID: 19769567
protein_EIN2 activates protein_EIN3EIL1EIL2	protein_EIN2 protein_EIN3EIL1EIL2 A	protein_EIN2 protein_EIN3 A; protein_EIN2 protein_EIL1 A; protein_EIN2 protein_EIL2 A	PMID: 12045274, PMID: 1103122, PMID:16920797
complex_ASK1_CULLIN1_RBXE2_EBF12 inhibits protein_EIN3EIL1EIL2	complex_ASK1_CULLIN1_RBXE2_EBF12 protein_EIN3EIL1EIL2 I	complex_ASK1_CULLIN1_RBXE2_EBF12 protein_EIN3 I; complex_ASK1_CULLIN1_RBXE2_EBF12 protein_EIL1 I; complex_ASK1_CULLIN1_RBXE2_EBF12 protein_EIL2 I	PMID: 18692429
protein_EIN3EIL1EIL2 + gene_EBF1EBF2 activates protein_EBF1EBF2	protein_EIN3EIL1EIL2 protein_EBF1EBF2 A	protein_EIN3 protein_EBF1 A; protein_EIN3 protein_EBF2 A; protein_EIL1 protein_EBF1 A; protein_EIL1 protein_EBF2 A; protein_EIL2 protein_EBF1 A; protein_EIL2 protein_EBF2 A	PMID:16920797
protein_EIN5 inhibits protein_EBF1EBF2	protein_EIN5 protein_EBF1EBF2 I	protein_EIN5 protein_EBF1 I; protein_EIN5 protein_EBF2 I	PMID: 18692429, PMID: 16920797, PMID: 17085683
protein_ERFEDF + gene_PDF1.2 activates protein_PDF1.2	protein_ERFEDF protein_PDF1.2 A	protein_ERF1 protein_PDF1.2 A; protein_EDF1 protein_PDF1.2 A; protein_EDF2 protein_PDF1.2 A; protein_EDF3 protein_PDF1.2 A; protein_EDF4 protein_PDF1.2 A	Rojo E, Solano R, Sánchez-Serrano JJ (2003) Interactions between signaling compounds involved in plant defense. Journal of Plant Growth Regulation 22(1): 82-98.
protein_SAM + metabolite_L-methionine activates metabolite_SAM	protein_SAM metabolite_SAM A; metabolite_L-methionine metabolite_SAM A	protein_SAM1 metabolite_SAM A; protein_MAT3 metabolite_SAM A; protein_MAT4 metabolite_SAM A; protein_SAM2 metabolite_SAM A; metabolite_L-methionine metabolite_SAM A	AraCyc database
protein_EIN3EIL1EIL2 + gene_ERFEDF activates protein_ERFEDF	protein_EIN3EIL1EIL2 protein_ERFEDF A	protein_EIN3 protein_ERF1 A; protein_EIN3 protein_EDF1 A; protein_EIN3 protein_EDF2 A; protein_EIN3 protein_EDF3 A; protein_EIN3 protein_EDF4 A; protein_EIL1 protein_ERF1 A; protein_EIL1 protein_EDF1 A; protein_EIL1 protein_EDF2 A; protein_EIL1 protein_EDF3 A; protein_EIL1 protein_EDF4 A; protein_EIL2 protein_ERF1 A; protein_EIL2 protein_EDF1 A; protein_EIL2 protein_EDF2 A; protein_EIL2 protein_E…	PMID: 18273012, PMID:11031228
protein_EIN3EIL1EIL2 + gene_GST1b-CHIPR4 activates protein_GST1b-CHIPR4	protein_EIN3EIL1EIL2 protein_GST1b-CHIPR4 A	protein_EIN3 protein_GST1 A; protein_EIN3 protein_b-CHIA; protein_EIN3 protein_PR4 A; protein_EIL1 protein_GST1 A; protein_EIL1 protein_b-CHIA; protein_EIL1 protein_PR4 A; protein_EIL2 protein_GST1 A; protein_EIL2 protein_b-CHIA; protein_EIL2 protein_PR4 A	PMID: 8090746
protein_CTR1 + protein_Et_receptor binds complex_Et_receptor_CTR1	protein_CTR1 complex_Et_receptor_CTR1 P; protein_Et_receptor complex_Et_receptor_CTR1 P; protein_CTR1 protein_Et_receptor B	protein_CTR1 complex_Et_receptor_CTR1 P; protein_ETR1 complex_Et_receptor_CTR1 P; protein_ERS1 complex_Et_receptor_CTR1 P; protein_ETR2 complex_Et_receptor_CTR1 P; protein_ERS2 complex_Et_receptor_CTR1 P; protein_EIN4 complex_Et_receptor_CTR1 P; protein_CTR1 protein_ETR1 B; protein_CTR1 protein_ERS1 B; protein_CTR1 protein_ETR2 B; protein_CTR1 protein_ERS2 B; protein_CTR1 protein_EIN4 B	PMID: 1204527, PMID: 16920797
metabolite_Ethylene inhibits complex_Et_receptor_CTR1	metabolite_Ethylene complex_Et_receptor_CTR1 I	metabolite_Ethylene complex_Et_receptor_CTR1 I	PMID: 1204527
complex_ASK1_CULLIN1_RBXE2 + protein_EBF1EBF2 binds complex_ASK1_CULLIN1_RBXE2_EBF12	complex_ASK1_CULLIN1_RBXE2 complex_ASK1_CULLIN1_RBXE2_EBF12 P; protein_EBF1EBF2 complex_ASK1_CULLIN1_RBXE2_EBF12 P; complex_ASK1_CULLIN1_RBXE2 protein_EBF1EBF2 B	complex_ASK1_CULLIN1_RBXE2 complex_ASK1_CULLIN1_RBXE2_EBF12 P; protein_EBF1 complex_ASK1_CULLIN1_RBXE2_EBF12 P; protein_EBF2 complex_ASK1_CULLIN1_RBXE2_EBF12 P; complex_ASK1_CULLIN1_RBXE2 protein_EBF1 B; complex_ASK1_CULLIN1_RBXE2 protein_EBF2 B	PMID: 16920797

## Sheet: CROSSTALK
Biological reaction	Manual graph	Expanded graph	Data source
protein_MYC2 + gene_GST1b-CHIPR4 activates protein_GST1b-CHIPR4	protein_MYC2 protein_GST1b-CHIPR4 A	protein_MYC2 protein_GST1 A; protein_MYC2 protein_b-CHI A; protein_MYC2 protein_PR4 A	PMID: 20864543, PMID: 20864543, PMID: 17616737
protein_MPK4 inhibits protein_EDS1	protein_MPK4 protein_EDS1 I	protein_MPK4 protein_EDS1 I	PMID: 16813576
protein_MPK4 inhibits protein_PAD34	protein_MPK4 protein_PAD34 I	protein_MPK4 protein_PAD4 I; protein_MPK4 protein_PAD3 I	PMID: 22408091; PMID: 16813576
metabolite_SA inhibits metabolite_OPDA	metabolite_SA metabolite_OPDA I	metabolite_SA metabolite_OPDA I	Rojo E, Solano R, Sánchez-Serrano JJ (2003) Interactions between signaling compounds involved in plant defense. Journal of Plant Growth Regulation 22(1): 82-98.
