# Supplementary material for: Signalling Network Construction for Modelling Plant Defence Response
Source: PLoS One. 2012 Dec 18;7(12):e51822. doi: 10.1371/journal.pone.0051822 (PMC3525666; doi:10.1371/journal.pone.0051822)
Supplement: Supporting Information S2 — A manual expanded graph file represented at the single component level. The visualisation of this file into a graph in an interactive way is possible with the Biomine visualizer file bmvis.jar. If a user does not have installed Java software package, he should install it. It is available for download at: http://java.com/en/download/index.jsp. The bmvis.jar file can be downloaded from the link: http://www.cs.helsinki.fi/u/phintsan/bmvis.jar and it should be located in the same folder as the Supporting Information S2. To perform visualization of the file one should do the following: 1. Open Command Prompt window 2. Change your path into the folder where the Supporting Information S2 is located. 3. Type into the Command Prompt following: “<absolute path of java.jar file >\java” –jar bmvis.jar “Supporting Information S2.bmg” An example is a following line: C:\Users\Dragana\Desktop\ SUPPLEMENT>“C:\Program Files (x86)\Java\jre1.6.0_22\bin\java” -jar bmvis.jar ” Supporting Information S2.bmg" A user should pay attention to the spaces between words in the example line above and apply them in the same way when visualising the graph. In case a warning message is displayed the user should click OK and the graph will be visualized. Note that this visualisation procedure applies only for the Windows platform. (BMG) [file pone.0051822.s002.bmg]

# _canvas -303.0,-78.7,10401.8,2703.5
# _symmetric B
complex_ASK1_CULLIN1_RBXE2 complex_ASK1_CULLIN1_RBXE2_EBF12 P linecolor=255/0/0 pos=4088.7,1212.2
complex_ASK1_CULLIN1_RBXE2 protein_EBF1 B linecolor=255/0/0 pos=4001.0,1192.7
complex_ASK1_CULLIN1_RBXE2 protein_EBF2 B linecolor=255/0/0 pos=3930.3,1271.9
complex_ASK1_CULLIN1_RBXE2_EBF12 protein_EIL1 I linecolor=255/0/0 pos=3944.6,1404.8
complex_ASK1_CULLIN1_RBXE2_EBF12 protein_EIL2 I linecolor=255/0/0 pos=3984.7,1460.5
complex_ASK1_CULLIN1_RBXE2_EBF12 protein_EIN3 I linecolor=255/0/0 pos=3967.2,1531.8
complex_Et_receptor_CTR1 protein_EIN2 I linecolor=255/0/0 pos=3523.9,1676.4
complex_JA-Ile_COI1_SCF complex_JA-Ile_COI1_SCF_JAZ P linecolor=255/0/0 pos=6609.2,2482.1
complex_JA-Ile_COI1_SCF protein_JAZ1 B linecolor=255/0/0 pos=6107.5,2338.6
complex_JA-Ile_COI1_SCF protein_JAZ10 B linecolor=255/0/0 pos=6826.6,2329.1
complex_JA-Ile_COI1_SCF protein_JAZ11 B linecolor=255/0/0 pos=6902.4,2330.5
complex_JA-Ile_COI1_SCF protein_JAZ12 B linecolor=255/0/0 pos=6983.9,2326.4
complex_JA-Ile_COI1_SCF protein_JAZ2 B linecolor=255/0/0 pos=6208.1,2347.9
complex_JA-Ile_COI1_SCF protein_JAZ3 B linecolor=255/0/0 pos=6295.8,2359.1
complex_JA-Ile_COI1_SCF protein_JAZ4 B linecolor=255/0/0 pos=6373.8,2343.4
complex_JA-Ile_COI1_SCF protein_JAZ5 B linecolor=255/0/0 pos=6447.1,2361.0
complex_JA-Ile_COI1_SCF protein_JAZ6 B linecolor=255/0/0 pos=6520.7,2343.6
complex_JA-Ile_COI1_SCF protein_JAZ7 B linecolor=255/0/0 pos=6595.8,2345.9
complex_JA-Ile_COI1_SCF protein_JAZ8 B linecolor=255/0/0 pos=6673.4,2348.8
complex_JA-Ile_COI1_SCF protein_JAZ9 B linecolor=255/0/0 pos=6749.4,2323.3
complex_NPR1_TGA245 protein_PR1 A linecolor=255/0/0 pos=10011.3,1373.3
complex_NPR1_TGA245 protein_PR2 A linecolor=255/0/0 pos=10019.3,1473.3
complex_NPR1_TGA245 protein_PR5 A linecolor=255/0/0 pos=10076.7,1556.0
complex_NPR1_oligomer protein_NPR1 A linecolor=255/0/0 pos=9788.3,1207.4
complex_SCF complex_JA-Ile_COI1_SCF P linecolor=255/0/0 pos=6035.3,2531.3
complex_SCF metabolite_JA-Ile B linecolor=255/0/0 pos=5747.4,2525.8
complex_SCF protein_COI1 B linecolor=255/0/0 pos=5821.7,2623.8
metabolite_12/13_EDT metabolite_OPDA_chl A linecolor=255/0/0 pos=5114.8,1265.4
metabolite_13-HPT metabolite_12/13_EDT A linecolor=255/0/0 pos=5113.1,1116.4
metabolite_ACC metabolite_Ethylene A linecolor=255/0/0 pos=2923.9,1392.9
metabolite_BA metabolite_SA A linecolor=255/0/0 pos=8786.5,1685.6
metabolite_Chorismate metabolite_Isochorismate A linecolor=255/0/0 pos=8725.7,982.8
metabolite_Chorismate metabolite_Prephenate A linecolor=255/0/0 pinned=1 pos=8456.1045,811.2770
metabolite_Copper metabolite_Copper_cyto A linecolor=255/0/0 pos=3349.4,923.0
metabolite_Copper_cyto protein_EIN4 A linecolor=255/0/0 pos=3523.3,1081.2
metabolite_Copper_cyto protein_ERS1 A linecolor=255/0/0 pos=3353.2,1190.4
metabolite_Copper_cyto protein_ERS2 A linecolor=255/0/0 pos=3449.8,1164.6
metabolite_Copper_cyto protein_ETR1 A linecolor=255/0/0 pos=3210.9,1124.3
metabolite_Copper_cyto protein_ETR2 A linecolor=255/0/0 pos=3278.3,1134.0
metabolite_Ethylene complex_Et_receptor_CTR1 I linecolor=255/0/0 pos=3297.5,1599.1
metabolite_Isochorismate metabolite_SA_chl A linecolor=255/0/0 pos=9007.9,1386.5
metabolite_JA metabolite_JA-Ile A linecolor=255/0/0 pos=5359.5,2477.9
metabolite_JA metabolite_Me-JA A linecolor=255/0/0 pos=5240.8,2556.7
metabolite_JA-Ile complex_JA-Ile_COI1_SCF P linecolor=255/0/0 pos=5759.8,2429.3
metabolite_JA-Ile protein_COI1 B linecolor=255/0/0 pos=5569.3,2555.0
metabolite_L-methionine metabolite_SAM A linecolor=255/0/0 pos=2796.4,745.4
metabolite_Linolenic_acid metabolite_13-HPT A linecolor=255/0/0 pos=5104.3,962.9
metabolite_OPC-8:0-CoA metabolite_OPC6 A linecolor=255/0/0 pos=5259.2,1758.7
metabolite_OPC4 metabolite_JA A linecolor=255/0/0 pos=5138.0,2375.3
metabolite_OPC6 metabolite_OPC4 A linecolor=255/0/0 pinned=1 pos=5245.0036,2026.1763
metabolite_OPC8 metabolite_OPC-8:0-CoA A linecolor=255/0/0 pos=5267.0,1640.9
metabolite_OPDA metabolite_OPC8 A linecolor=255/0/0 pos=5252.0,1525.8
metabolite_OPDA_chl metabolite_OPDA A linecolor=255/0/0 pos=5120.5,1394.9
metabolite_Orto-coumaric_acid metabolite_SA A linecolor=255/0/0 pos=8612.9,1742.1
metabolite_Phenylalanine metabolite_Trans-cinnamic_acid A linecolor=255/0/0 pos=8501.2,1308.2
metabolite_Phenylpyruvate metabolite_Phenylalanine A linecolor=255/0/0 pos=8516.1,1142.6
metabolite_Prephenate metabolite_Phenylpyruvate A linecolor=255/0/0 pos=8511.6,977.1
metabolite_ROS protein_BA2H A linecolor=255/0/0 pos=9566.8,1181.2
metabolite_ROS protein_MPK3 A linecolor=255/0/0 pos=9435.7,752.2
metabolite_ROS protein_MPK6 A linecolor=255/0/0 pinned=1 pos=9694.2650,804.1757
metabolite_SA metabolite_OPDA I linecolor=255/0/0 pos=6990.0,1741.2
metabolite_SA metabolite_SAG A linecolor=255/0/0 pos=8903.7,1997.8
metabolite_SA metabolite_SGE A linecolor=255/0/0 pos=8664.4,2014.6
metabolite_SA protein_NPR1 A linecolor=255/0/0 pinned=1 pos=9584.0072,1631.6197
metabolite_SAM metabolite_ACC A linecolor=255/0/0 pos=2806.8,972.5
metabolite_SA_chl metabolite_SA A linecolor=255/0/0 pinned=1 pos=8999.1799,1585.9679
metabolite_Trans-cinnamic_acid metabolite_BA A linecolor=255/0/0 pos=8612.4,1387.0
metabolite_Trans-cinnamic_acid metabolite_Orto-coumaric_acid A linecolor=255/0/0 pinned=1 pos=8450.7992,1455.7455
protein_AAO4 metabolite_BA A linecolor=255/0/0 pinned=1 pos=8748.5817,1512.1865
protein_AAO4 metabolite_Orto-coumaric_acid A linecolor=255/0/0 pinned=1 pos=8556.8009,1510.1879
protein_ACO metabolite_Ethylene A linecolor=255/0/0 pos=2895.4,1641.4
protein_ACO-like metabolite_Ethylene A linecolor=255/0/0 pos=2942.1,1698.6
protein_ACO1 metabolite_Ethylene A linecolor=255/0/0 pos=2897.0,1475.1
protein_ACO2 metabolite_Ethylene A linecolor=255/0/0 pos=2907.1,1545.1
protein_ACO4 metabolite_Ethylene A linecolor=255/0/0 pos=2850.9,1586.1
protein_ACS1 metabolite_ACC A linecolor=255/0/0 pos=2879.2,1023.3
protein_ACS10 metabolite_ACC A linecolor=255/0/0 pos=2724.5,1091.1
protein_ACS11 metabolite_ACC A linecolor=255/0/0 pos=2735.8,1026.2
protein_ACS2 metabolite_ACC A linecolor=255/0/0 pos=2867.3,1085.3
protein_ACS3 metabolite_ACC A linecolor=255/0/0 pos=2919.3,1130.7
protein_ACS4 metabolite_ACC A linecolor=255/0/0 pos=2920.1,1204.5
protein_ACS5 metabolite_ACC A linecolor=255/0/0 pos=2860.7,1249.2
protein_ACS6 metabolite_ACC A linecolor=255/0/0 pos=2894.5,1303.0
protein_ACS7 metabolite_ACC A linecolor=255/0/0 pos=2712.6,1280.9
protein_ACS8 metabolite_ACC A linecolor=255/0/0 pos=2709.3,1214.2
protein_ACS9 metabolite_ACC A linecolor=255/0/0 pos=2707.1,1151.5
protein_ACX1 metabolite_JA A linecolor=255/0/0 pos=4844.9,2327.1
protein_ACX1 metabolite_OPC4 A linecolor=255/0/0 pos=4843.6,2228.7
protein_ACX1 metabolite_OPC6 A linecolor=255/0/0 pos=4859.5,1966.6
protein_ACX2 metabolite_JA A linecolor=255/0/0 pos=4921.5,2345.8
protein_ACX2 metabolite_OPC4 A linecolor=255/0/0 pos=4929.4,2224.0
protein_ACX2 metabolite_OPC6 A linecolor=255/0/0 pos=4934.5,1983.9
protein_ACX3 metabolite_JA A linecolor=255/0/0 pos=4991.3,2364.5
protein_ACX3 metabolite_OPC4 A linecolor=255/0/0 pos=4999.5,2247.4
protein_ACX3 metabolite_OPC6 A linecolor=255/0/0 pos=5005.0,1992.9
protein_ACX4 metabolite_JA A linecolor=255/0/0 pos=5055.0,2332.0
protein_ACX4 metabolite_OPC4 A linecolor=255/0/0 pos=5052.6,2199.7
protein_ACX4 metabolite_OPC6 A linecolor=255/0/0 pos=5071.5,1979.0
protein_ACX5 metabolite_JA A linecolor=255/0/0 pos=5129.7,2300.1
protein_ACX5 metabolite_OPC4 A linecolor=255/0/0 pos=5116.1,2208.0
protein_ACX5 metabolite_OPC6 A linecolor=255/0/0 pos=5142.6,1964.7
protein_ACX6 metabolite_JA A linecolor=255/0/0 pos=5229.6,2317.0
protein_ACX6 metabolite_OPC4 A linecolor=255/0/0 pos=5187.0,2149.6
protein_ACX6 metabolite_OPC6 A linecolor=255/0/0 pos=5226.9,1958.1
protein_AIM1 metabolite_JA A linecolor=255/0/0 pos=5305.4,2310.3
protein_AIM1 metabolite_OPC4 A linecolor=255/0/0 pos=5298.2,2205.0
protein_AIM1 metabolite_OPC6 A linecolor=255/0/0 pos=5314.0,1951.1
protein_AOC1 metabolite_OPDA_chl A linecolor=255/0/0 pos=5352.7,1274.1
protein_AOC2 metabolite_OPDA_chl A linecolor=255/0/0 pos=5317.9,1327.5
protein_AOC3 metabolite_OPDA_chl A linecolor=255/0/0 pos=5374.8,1363.8
protein_AOC4 metabolite_OPDA_chl A linecolor=255/0/0 pos=5349.3,1426.0
protein_AOS metabolite_12/13_EDT A linecolor=255/0/0 pos=5277.4,1203.9
protein_Arogenate_dehydratase metabolite_Phenylalanine A linecolor=255/0/0 pos=8337.4,1201.2
protein_BA2H metabolite_SA A linecolor=255/0/0 pos=9049.0,1747.6
protein_CM1 metabolite_Prephenate A linecolor=255/0/0 pos=8358.5,781.6
protein_CM2 metabolite_Prephenate A linecolor=255/0/0 pos=8359.4,938.1
protein_CM3 metabolite_Prephenate A linecolor=255/0/0 pos=8357.3,856.3
protein_COI1 complex_JA-Ile_COI1_SCF P linecolor=255/0/0 pos=5839.6,2520.8
protein_CTR1 complex_Et_receptor_CTR1 P linecolor=255/0/0 pinned=1 pos=3531.1004,1464.2793
protein_CTR1 protein_EIN4 B linecolor=255/0/0 pos=3651.8,1317.6
protein_CTR1 protein_ERS1 B linecolor=255/0/0 pos=3483.3,1344.2
protein_CTR1 protein_ERS2 B linecolor=255/0/0 pos=3567.3,1332.9
protein_CTR1 protein_ETR1 B linecolor=255/0/0 pos=3325.0,1355.0
protein_CTR1 protein_ETR2 B linecolor=255/0/0 pos=3402.8,1349.8
protein_Catalase metabolite_ROS A linecolor=255/0/0 pos=9962.6,804.8
protein_EBF1 complex_ASK1_CULLIN1_RBXE2_EBF12 P linecolor=255/0/0 pos=4078.8,986.3
protein_EBF2 complex_ASK1_CULLIN1_RBXE2_EBF12 P linecolor=255/0/0 pos=3970.5,1127.6
protein_EDF1 protein_PDF1.2 A linecolor=255/0/0 pos=4437.3,1753.5
protein_EDF2 protein_PDF1.2 A linecolor=255/0/0 pos=4420.8,1862.8
protein_EDF3 protein_PDF1.2 A linecolor=255/0/0 pos=4477.8,1909.9
protein_EDF4 protein_PDF1.2 A linecolor=255/0/0 pos=4430.5,1967.0
protein_EDS1 protein_EDS5 A linecolor=255/0/0 pos=9452.5,1025.4
protein_EDS5 protein_ICS1 A linecolor=255/0/0 pinned=1 pos=9277.5793,1190.3358
protein_EDS5 protein_ICS2 A linecolor=255/0/0 pinned=1 pos=9411.1688,1188.8498
protein_EIL1 protein_EBF1 A linecolor=255/0/0 pos=3866.9,1358.0
protein_EIL1 protein_EBF2 A linecolor=255/0/0 pos=3784.7,1489.4
protein_EIL1 protein_EDF1 A linecolor=255/0/0 pos=4098.3,1718.4
protein_EIL1 protein_EDF2 A linecolor=255/0/0 pos=4118.5,1776.5
protein_EIL1 protein_EDF3 A linecolor=255/0/0 pos=4133.4,1838.0
protein_EIL1 protein_EDF4 A linecolor=255/0/0 pos=4109.5,1899.9
protein_EIL1 protein_ERF1 A linecolor=255/0/0 pos=4050.1,1672.6
protein_EIL1 protein_GST1 A linecolor=255/0/0 pos=4197.6,1524.8
protein_EIL1 protein_PR4 A linecolor=255/0/0 pos=4207.7,1395.9
protein_EIL1 protein_b-CHI A linecolor=255/0/0 pos=4192.9,1302.6
protein_EIL2 protein_EBF1 A linecolor=255/0/0 pos=3860.8,1425.1
protein_EIL2 protein_EBF2 A linecolor=255/0/0 pos=3786.2,1555.8
protein_EIL2 protein_EDF1 A linecolor=255/0/0 pos=4054.8,1781.8
protein_EIL2 protein_EDF2 A linecolor=255/0/0 pos=4071.5,1843.8
protein_EIL2 protein_EDF3 A linecolor=255/0/0 pos=3989.3,1917.7
protein_EIL2 protein_EDF4 A linecolor=255/0/0 pos=4101.9,1971.8
protein_EIL2 protein_ERF1 A linecolor=255/0/0 pos=4012.6,1731.3
protein_EIL2 protein_GST1 A linecolor=255/0/0 pos=4124.1,1558.8
protein_EIL2 protein_PR4 A linecolor=255/0/0 pos=4210.1,1461.0
protein_EIL2 protein_b-CHI A linecolor=255/0/0 pos=4145.5,1350.3
protein_EIN2 protein_EIL1 A linecolor=255/0/0 pos=3643.5,1760.9
protein_EIN2 protein_EIL2 A linecolor=255/0/0 pos=3633.9,1836.3
protein_EIN2 protein_EIN3 A linecolor=255/0/0 pos=3628.1,1911.8
protein_EIN3 protein_EBF1 A linecolor=255/0/0 pos=3883.3,1498.9
protein_EIN3 protein_EBF2 A linecolor=255/0/0 pos=3811.7,1619.7
protein_EIN3 protein_EDF1 A linecolor=255/0/0 pos=4022.9,1868.6
protein_EIN3 protein_EDF2 A linecolor=255/0/0 pos=4056.2,1931.5
protein_EIN3 protein_EDF3 A linecolor=255/0/0 pos=4023.6,1990.1
protein_EIN3 protein_EDF4 A linecolor=255/0/0 pos=4065.0,2042.1
protein_EIN3 protein_ERF1 A linecolor=255/0/0 pos=3995.4,1807.7
protein_EIN3 protein_GST1 A linecolor=255/0/0 pos=4177.2,1612.2
protein_EIN3 protein_PR4 A linecolor=255/0/0 pos=4136.9,1498.8
protein_EIN3 protein_b-CHI A linecolor=255/0/0 pos=4142.8,1422.3
protein_EIN4 complex_Et_receptor_CTR1 P linecolor=255/0/0 pos=3668.2,1403.9
protein_EIN5 protein_EBF1 I linecolor=255/0/0 pos=3889.0,957.1
protein_EIN5 protein_EBF2 I linecolor=255/0/0 pos=3824.2,1119.2
protein_ERF1 protein_PDF1.2 A linecolor=255/0/0 pos=4459.0,1688.9
protein_ERS1 complex_Et_receptor_CTR1 P linecolor=255/0/0 pos=3474.1,1440.1
protein_ERS2 complex_Et_receptor_CTR1 P linecolor=255/0/0 pos=3611.4,1454.6
protein_ETR1 complex_Et_receptor_CTR1 P linecolor=255/0/0 pos=3331.4,1450.1
protein_ETR2 complex_Et_receptor_CTR1 P linecolor=255/0/0 pos=3405.8,1458.6
protein_Glutathione_peroxidase metabolite_ROS A linecolor=255/0/0 pos=9894.9,687.7
protein_HRT protein_MPK3 A linecolor=255/0/0 pos=9365.8,626.8
protein_HRT protein_MPK6 A linecolor=255/0/0 pos=9594.7,640.4
protein_ICS1 metabolite_Isochorismate A linecolor=255/0/0 pos=9117.6,1263.8
protein_ICS2 metabolite_Isochorismate A linecolor=255/0/0 pos=9191.6,1288.0
protein_IPL metabolite_SA_chl A linecolor=255/0/0 pos=8911.3,1391.1
protein_Inactive_BA2H protein_BA2H A linecolor=255/0/0 pos=9362.9,1532.6
protein_Inactive_EIN2 protein_EIN2 A linecolor=255/0/0 pinned=1 pos=3402.2653,1772.3357
protein_Inactive_HRT protein_HRT A linecolor=255/0/0 pinned=1 pos=9791.7682,615.9390
protein_Inactive_MPK3 protein_MPK3 A linecolor=255/0/0 pinned=1 pos=9064.9240,708.8540
protein_Inactive_MPK6 protein_MPK6 A linecolor=255/0/0 pinned=1 pos=9507.8179,725.7973
protein_Inactive_et_receptor protein_EIN4 A linecolor=255/0/0 pos=3685.9,1095.7
protein_Inactive_et_receptor protein_ERS1 A linecolor=255/0/0 pos=3526.1,1154.8
protein_Inactive_et_receptor protein_ERS2 A linecolor=255/0/0 pos=3609.7,1146.5
protein_Inactive_et_receptor protein_ETR1 A linecolor=255/0/0 pos=3366.9,1130.1
protein_Inactive_et_receptor protein_ETR2 A linecolor=255/0/0 pos=3437.4,1093.3
protein_JAR1 metabolite_JA-Ile A linecolor=255/0/0 pos=5599.0,2407.6
protein_JAZ1 complex_JA-Ile_COI1_SCF_JAZ P linecolor=255/0/0 pos=6749.7,2395.7
protein_JAZ1 complex_JAZ_MYC2_TF P linecolor=255/0/0 pos=6881.5,1642.8
protein_JAZ1 protein_CLH1 I linecolor=255/0/0 pos=6335.1,1479.6
protein_JAZ1 protein_JR1 I linecolor=255/0/0 pos=6253.1,1426.9
protein_JAZ1 protein_MYC2 B linecolor=255/0/0 pos=6714.2,1401.8
protein_JAZ1 protein_THI2.1 I linecolor=255/0/0 pos=6459.9,1568.9
protein_JAZ1 protein_VSP1 I linecolor=255/0/0 pos=6404.7,1518.5
protein_JAZ10 complex_JA-Ile_COI1_SCF_JAZ P linecolor=255/0/0 pos=7485.7,2346.2
protein_JAZ10 complex_JAZ_MYC2_TF P linecolor=255/0/0 pos=7638.7,1576.4
protein_JAZ10 protein_CLH1 I linecolor=255/0/0 pos=7110.8,1458.0
protein_JAZ10 protein_JR1 I linecolor=255/0/0 pos=7008.9,1318.8
protein_JAZ10 protein_MYC2 B linecolor=255/0/0 pos=7467.3,1375.9
protein_JAZ10 protein_THI2.1 I linecolor=255/0/0 pos=7229.3,1558.8
protein_JAZ10 protein_VSP1 I linecolor=255/0/0 pos=7182.1,1508.9
protein_JAZ11 complex_JA-Ile_COI1_SCF_JAZ P linecolor=255/0/0 pos=7559.9,2366.4
protein_JAZ11 complex_JAZ_MYC2_TF P linecolor=255/0/0 pos=7706.7,1549.9
protein_JAZ11 protein_CLH1 I linecolor=255/0/0 pos=7194.3,1452.3
protein_JAZ11 protein_JR1 I linecolor=255/0/0 pos=7088.8,1316.7
protein_JAZ11 protein_MYC2 B linecolor=255/0/0 pos=7540.1,1381.7
protein_JAZ11 protein_THI2.1 I linecolor=255/0/0 pos=7311.4,1548.7
protein_JAZ11 protein_VSP1 I linecolor=255/0/0 pos=7262.7,1501.0
protein_JAZ12 complex_JA-Ile_COI1_SCF_JAZ P linecolor=255/0/0 pos=7642.2,2357.8
protein_JAZ12 complex_JAZ_MYC2_TF P linecolor=255/0/0 pos=7795.1,1534.1
protein_JAZ12 protein_CLH1 I linecolor=255/0/0 pos=7271.2,1441.7
protein_JAZ12 protein_JR1 I linecolor=255/0/0 pos=7174.4,1323.6
protein_JAZ12 protein_MYC2 B linecolor=255/0/0 pos=7623.6,1385.2
protein_JAZ12 protein_THI2.1 I linecolor=255/0/0 pos=7398.6,1528.3
protein_JAZ12 protein_VSP1 I linecolor=255/0/0 pos=7345.1,1485.6
protein_JAZ2 complex_JA-Ile_COI1_SCF_JAZ P linecolor=255/0/0 pos=6852.0,2398.0
protein_JAZ2 complex_JAZ_MYC2_TF P linecolor=255/0/0 pos=6992.2,1633.8
protein_JAZ2 protein_CLH1 I linecolor=255/0/0 pos=6445.9,1457.2
protein_JAZ2 protein_JR1 I linecolor=255/0/0 pos=6355.0,1399.3
protein_JAZ2 protein_MYC2 B linecolor=255/0/0 pos=6801.4,1420.6
protein_JAZ2 protein_THI2.1 I linecolor=255/0/0 pos=6560.2,1575.7
protein_JAZ2 protein_VSP1 I linecolor=255/0/0 pos=6515.0,1512.6
protein_JAZ3 complex_JA-Ile_COI1_SCF_JAZ P linecolor=255/0/0 pos=6944.8,2398.5
protein_JAZ3 complex_JAZ_MYC2_TF P linecolor=255/0/0 pos=7088.2,1637.9
protein_JAZ3 protein_CLH1 I linecolor=255/0/0 pos=6534.8,1449.3
protein_JAZ3 protein_JR1 I linecolor=255/0/0 pos=6442.8,1384.5
protein_JAZ3 protein_MYC2 B linecolor=255/0/0 pos=6898.2,1426.4
protein_JAZ3 protein_THI2.1 I linecolor=255/0/0 pos=6649.3,1586.6
protein_JAZ3 protein_VSP1 I linecolor=255/0/0 pos=6606.4,1518.7
protein_JAZ4 complex_JA-Ile_COI1_SCF_JAZ P linecolor=255/0/0 pos=7031.7,2387.9
protein_JAZ4 complex_JAZ_MYC2_TF P linecolor=255/0/0 pos=7175.2,1635.4
protein_JAZ4 protein_CLH1 I linecolor=255/0/0 pos=6610.4,1453.3
protein_JAZ4 protein_JR1 I linecolor=255/0/0 pos=6522.9,1375.8
protein_JAZ4 protein_MYC2 B linecolor=255/0/0 pos=6967.4,1372.6
protein_JAZ4 protein_THI2.1 I linecolor=255/0/0 pos=6733.7,1590.8
protein_JAZ4 protein_VSP1 I linecolor=255/0/0 pos=6688.8,1527.7
protein_JAZ5 complex_JA-Ile_COI1_SCF_JAZ P linecolor=255/0/0 pos=7098.3,2347.2
protein_JAZ5 complex_JAZ_MYC2_TF P linecolor=255/0/0 pos=7256.9,1628.9
protein_JAZ5 protein_CLH1 I linecolor=255/0/0 pos=6692.2,1467.4
protein_JAZ5 protein_JR1 I linecolor=255/0/0 pos=6595.4,1368.2
protein_JAZ5 protein_MYC2 B linecolor=255/0/0 pos=7049.0,1368.2
protein_JAZ5 protein_THI2.1 I linecolor=255/0/0 pos=6810.2,1584.6
protein_JAZ5 protein_VSP1 I linecolor=255/0/0 pos=6767.1,1525.4
protein_JAZ6 complex_JA-Ile_COI1_SCF_JAZ P linecolor=255/0/0 pos=7172.7,2356.2
protein_JAZ6 complex_JAZ_MYC2_TF P linecolor=255/0/0 pos=7339.1,1618.8
protein_JAZ6 protein_CLH1 I linecolor=255/0/0 pos=6766.9,1465.2
protein_JAZ6 protein_JR1 I linecolor=255/0/0 pos=6674.0,1339.4
protein_JAZ6 protein_MYC2 B linecolor=255/0/0 pos=7131.2,1365.3
protein_JAZ6 protein_THI2.1 I linecolor=255/0/0 pos=6891.6,1571.4
protein_JAZ6 protein_VSP1 I linecolor=255/0/0 pos=6844.4,1519.7
protein_JAZ7 complex_JA-Ile_COI1_SCF_JAZ P linecolor=255/0/0 pos=7257.0,2338.5
protein_JAZ7 complex_JAZ_MYC2_TF P linecolor=255/0/0 pos=7418.7,1604.0
protein_JAZ7 protein_CLH1 I linecolor=255/0/0 pos=6852.4,1460.6
protein_JAZ7 protein_JR1 I linecolor=255/0/0 pos=6753.2,1332.6
protein_JAZ7 protein_MYC2 B linecolor=255/0/0 pos=7240.0,1340.7
protein_JAZ7 protein_THI2.1 I linecolor=255/0/0 pos=6972.0,1565.9
protein_JAZ7 protein_VSP1 I linecolor=255/0/0 pos=6924.6,1515.9
protein_JAZ8 complex_JA-Ile_COI1_SCF_JAZ P linecolor=255/0/0 pos=7341.9,2352.8
protein_JAZ8 complex_JAZ_MYC2_TF P linecolor=255/0/0 pos=7494.6,1582.2
protein_JAZ8 protein_CLH1 I linecolor=255/0/0 pos=6948.2,1465.7
protein_JAZ8 protein_JR1 I linecolor=255/0/0 pos=6849.2,1324.0
protein_JAZ8 protein_MYC2 B linecolor=255/0/0 pos=7324.0,1407.2
protein_JAZ8 protein_THI2.1 I linecolor=255/0/0 pos=7063.1,1568.4
protein_JAZ8 protein_VSP1 I linecolor=255/0/0 pos=7017.3,1519.9
protein_JAZ9 complex_JA-Ile_COI1_SCF_JAZ P linecolor=255/0/0 pos=7417.2,2376.6
protein_JAZ9 complex_JAZ_MYC2_TF P linecolor=255/0/0 pos=7567.2,1577.9
protein_JAZ9 protein_CLH1 I linecolor=255/0/0 pos=7030.9,1465.4
protein_JAZ9 protein_JR1 I linecolor=255/0/0 pos=6929.6,1323.1
protein_JAZ9 protein_MYC2 B linecolor=255/0/0 pos=7394.7,1361.7
protein_JAZ9 protein_THI2.1 I linecolor=255/0/0 pos=7147.8,1565.7
protein_JAZ9 protein_VSP1 I linecolor=255/0/0 pos=7102.6,1515.0
protein_JMT metabolite_Me-JA A linecolor=255/0/0 pos=5097.6,2624.7
protein_KAT1 metabolite_JA A linecolor=255/0/0 pos=5376.1,2326.7
protein_KAT1 metabolite_OPC4 A linecolor=255/0/0 pos=5368.4,2196.1
protein_KAT1 metabolite_OPC6 A linecolor=255/0/0 pos=5384.9,1970.7
protein_KAT2 metabolite_JA A linecolor=255/0/0 pos=5438.6,2291.0
protein_KAT2 metabolite_OPC4 A linecolor=255/0/0 pos=5446.5,2183.4
protein_KAT2 metabolite_OPC6 A linecolor=255/0/0 pos=5453.0,1936.9
protein_KAT5 metabolite_JA A linecolor=255/0/0 pos=5530.6,2274.3
protein_KAT5 metabolite_OPC4 A linecolor=255/0/0 pos=5526.7,2193.4
protein_KAT5 metabolite_OPC6 A linecolor=255/0/0 pos=5531.9,1961.7
protein_LOX1 metabolite_13-HPT A linecolor=255/0/0 pos=5286.8,863.6
protein_LOX2 metabolite_13-HPT A linecolor=255/0/0 pos=5268.3,927.5
protein_LOX3 metabolite_13-HPT A linecolor=255/0/0 pos=5323.1,964.0
protein_LOX4 metabolite_13-HPT A linecolor=255/0/0 pos=5274.5,1013.8
protein_LOX5 metabolite_13-HPT A linecolor=255/0/0 pos=5325.5,1057.6
protein_LOX6 metabolite_13-HPT A linecolor=255/0/0 pos=5291.9,1115.9
protein_MAT3 metabolite_SAM A linecolor=255/0/0 pos=2971.0,814.3
protein_MAT4 metabolite_SAM A linecolor=255/0/0 pos=2958.8,889.6
protein_MPK3 protein_EDS1 A linecolor=255/0/0 pos=9303.0,853.7
protein_MPK3 protein_PAD3 A linecolor=255/0/0 pos=9073.4,849.0
protein_MPK3 protein_PAD4 A linecolor=255/0/0 pos=9213.0,824.3
protein_MPK4 protein_EDS1 I linecolor=255/0/0 pos=7753.6,962.5
protein_MPK4 protein_LOX1 A linecolor=255/0/0 pos=5693.6,868.2
protein_MPK4 protein_LOX2 A linecolor=255/0/0 pos=5664.2,931.8
protein_MPK4 protein_LOX3 A linecolor=255/0/0 pos=5719.5,971.8
protein_MPK4 protein_LOX4 A linecolor=255/0/0 pos=5664.4,1022.7
protein_MPK4 protein_LOX5 A linecolor=255/0/0 pos=5725.9,1060.0
protein_MPK4 protein_LOX6 A linecolor=255/0/0 pos=5695.6,1119.3
protein_MPK4 protein_PAD3 I linecolor=255/0/0 pos=7550.8,966.4
protein_MPK4 protein_PAD4 I linecolor=255/0/0 pos=7654.2,964.2
protein_MPK6 protein_EDS1 A linecolor=255/0/0 pos=9571.4,846.3
protein_MPK6 protein_PAD3 A linecolor=255/0/0 pos=9317.3,784.4
protein_MPK6 protein_PAD4 A linecolor=255/0/0 pos=9425.4,855.0
protein_MYC2 complex_JAZ_MYC2_TF P linecolor=255/0/0 pos=7342.1,794.5
protein_MYC2 protein_CLH1 A linecolor=255/0/0 pos=6834.6,654.4
protein_MYC2 protein_GST1 A linecolor=255/0/0 pos=5846.3,951.0
protein_MYC2 protein_JAZ1 A linecolor=255/0/0 pos=6662.0,1406.9
protein_MYC2 protein_JAZ10 A linecolor=255/0/0 pos=7466.0,1446.7
protein_MYC2 protein_JAZ11 A linecolor=255/0/0 pos=7538.0,1449.8
protein_MYC2 protein_JAZ12 A linecolor=255/0/0 pos=7619.8,1446.4
protein_MYC2 protein_JAZ2 A linecolor=255/0/0 pos=6798.0,1369.6
protein_MYC2 protein_JAZ3 A linecolor=255/0/0 pos=6882.9,1377.0
protein_MYC2 protein_JAZ4 A linecolor=255/0/0 pos=6983.5,1420.9
protein_MYC2 protein_JAZ5 A linecolor=255/0/0 pos=7063.5,1416.9
protein_MYC2 protein_JAZ6 A linecolor=255/0/0 pos=7149.7,1412.2
protein_MYC2 protein_JAZ7 A linecolor=255/0/0 pos=7226.2,1394.8
protein_MYC2 protein_JAZ8 A linecolor=255/0/0 pos=7316.3,1347.8
protein_MYC2 protein_JAZ9 A linecolor=255/0/0 pos=7397.0,1427.5
protein_MYC2 protein_JR1 A linecolor=255/0/0 pos=6741.2,618.0
protein_MYC2 protein_PR4 A linecolor=255/0/0 pos=5850.5,855.8
protein_MYC2 protein_THI2.1 A linecolor=255/0/0 pos=6966.1,728.8
protein_MYC2 protein_VSP1 A linecolor=255/0/0 pos=6914.4,672.3
protein_MYC2 protein_b-CHI A linecolor=255/0/0 pinned=1 pos=5952.1385,736.0863
protein_X4 protein_MYC2 A linecolor=255/0/0 pos=7366.8,631.4
protein_NADPH_oxidase metabolite_ROS A linecolor=255/0/0 pos=9916.5,873.1
protein_NIMIN1 complex_NPR1_TGA245 P linecolor=255/0/0 pos=9824.8,1499.6
protein_NIMIN1 protein_NPR1 B linecolor=255/0/0 pos=9708.8,1368.8
protein_NIMIN1 protein_TGA_TF2 B linecolor=255/0/0 pos=9622.8,1739.8
protein_NIMIN1 protein_TGA_TF4 B linecolor=255/0/0 pos=9772.2,1739.7
protein_NIMIN1 protein_TGA_TF5 B linecolor=255/0/0 pos=9886.6,1725.1
protein_NIMIN2 complex_NPR1_TGA245 P linecolor=255/0/0 pos=9833.9,1582.8
protein_NIMIN2 protein_NPR1 B linecolor=255/0/0 pos=9753.1,1459.5
protein_NIMIN2 protein_TGA_TF2 B linecolor=255/0/0 pos=9668.6,1825.0
protein_NIMIN2 protein_TGA_TF4 B linecolor=255/0/0 pos=9780.6,1850.1
protein_NIMIN2 protein_TGA_TF5 B linecolor=255/0/0 pos=9891.0,1840.2
protein_NIMIN3 complex_NPR1_TGA245 P linecolor=255/0/0 pos=9694.6,1719.7
protein_NIMIN3 protein_NPR1 B linecolor=255/0/0 pos=9612.3,1561.9
protein_NIMIN3 protein_TGA_TF2 B linecolor=255/0/0 pos=9535.6,1958.0
protein_NIMIN3 protein_TGA_TF4 B linecolor=255/0/0 pos=9650.2,1916.2
protein_NIMIN3 protein_TGA_TF5 B linecolor=255/0/0 pos=9758.2,1948.9
protein_NPR1 complex_NPR1_TGA245 P linecolor=255/0/0 pos=9887.9,1416.2
protein_NPR1 protein_EDS1 I linecolor=255/0/0 pos=9685.5,1103.0
protein_NPR1 protein_PAD3 I linecolor=255/0/0 pos=9482.6,1106.4
protein_NPR1 protein_PAD4 I linecolor=255/0/0 pos=9587.2,1100.0
protein_NPR1 protein_TGA_TF2 B linecolor=255/0/0 pos=9755.5,1628.2
protein_NPR1 protein_TGA_TF4 B linecolor=255/0/0 pos=9848.7,1652.9
protein_NPR1 protein_TGA_TF5 B linecolor=255/0/0 pos=9955.4,1639.5
protein_NPR1 protein_WRKY70 A linecolor=255/0/0 pos=9873.5,1269.4
protein_OPCL1 metabolite_OPC6 A linecolor=255/0/0 pos=5100.1,1815.0
protein_OPR3 metabolite_OPC8 A linecolor=255/0/0 pos=5092.2,1538.7
protein_PAD3 protein_EDS5 A linecolor=255/0/0 pos=9239.0,1026.0
protein_PAD4 protein_EDS5 A linecolor=255/0/0 pos=9345.7,1035.0
protein_PAL1 metabolite_Trans-cinnamic_acid A linecolor=255/0/0 pos=8329.2,1308.4
protein_PAL2 metabolite_Trans-cinnamic_acid A linecolor=255/0/0 pos=8305.4,1368.5
protein_PAL3 metabolite_Trans-cinnamic_acid A linecolor=255/0/0 pos=8315.9,1430.6
protein_PAL4 metabolite_Trans-cinnamic_acid A linecolor=255/0/0 pos=8311.8,1499.3
protein_Prephenate_aminotransferase metabolite_Phenylpyruvate A linecolor=255/0/0 pos=8341.1,1062.6
protein_RAN1 metabolite_Copper_cyto A linecolor=255/0/0 pos=3454.9,945.3
protein_SAM1 metabolite_SAM A linecolor=255/0/0 pos=2955.3,705.2
protein_SAM2 metabolite_SAM A linecolor=255/0/0 pos=2922.1,770.2
protein_Superoxide_dismutase metabolite_ROS A linecolor=255/0/0 pos=9951.3,734.1
protein_TGA_TF2 complex_NPR1_TGA245 P linecolor=255/0/0 pos=9823.4,1790.9
protein_TGA_TF4 complex_NPR1_TGA245 P linecolor=255/0/0 pos=9954.7,1793.2
protein_TGA_TF5 complex_NPR1_TGA245 P linecolor=255/0/0 pos=10041.4,1765.2
protein_UGP_glikosyltransferaze metabolite_SAG A linecolor=255/0/0 pos=8968.4,2172.3
protein_UGP_glikosyltransferaze metabolite_SGE A linecolor=255/0/0 pos=8702.7,2188.5
protein_X3 metabolite_SA A linecolor=255/0/0 pos=8959.0,1726.5
protein_X5 metabolite_OPC-8:0-CoA A linecolor=255/0/0 pos=5101.0,1674.6
protein_X1 metabolite_SA A linecolor=255/0/0 pinned=1 pos=8722.2947,1632.7280
protein_X2 protein_JAZ1 A linecolor=255/0/0 pos=7003.1,1936.1
protein_X2 protein_JAZ10 A linecolor=255/0/0 pos=7748.7,1917.9
protein_X2 protein_JAZ11 A linecolor=255/0/0 pos=7823.8,1919.2
protein_X2 protein_JAZ12 A linecolor=255/0/0 pos=7906.4,1916.7
protein_X2 protein_JAZ2 A linecolor=255/0/0 pos=7109.8,1932.9
protein_X2 protein_JAZ3 A linecolor=255/0/0 pos=7200.8,1934.3
protein_X2 protein_JAZ4 A linecolor=255/0/0 pos=7283.4,1931.2
protein_X2 protein_JAZ5 A linecolor=255/0/0 pos=7360.4,1928.2
protein_X2 protein_JAZ6 A linecolor=255/0/0 pos=7438.0,1926.3
protein_X2 protein_JAZ7 A linecolor=255/0/0 pos=7515.9,1922.2
protein_X2 protein_JAZ8 A linecolor=255/0/0 pos=7596.7,1922.5
protein_X2 protein_JAZ9 A linecolor=255/0/0 pos=7674.0,1922.6
# _attributes complex_ASK1_CULLIN1_RBXE2 pos=3989.1318,1376.2149
# _attributes complex_ASK1_CULLIN1_RBXE2_EBF12 pos=4128.6972,1076.2695
# _attributes complex_Et_receptor_CTR1 pos=3600.8855,1574.1671
# _attributes complex_JA-Ile_COI1_SCF pos=5964.2300,2444.9060
# _attributes complex_JA-Ile_COI1_SCF_JAZ pos=7264.2563,2445.0452
# _attributes complex_JAZ_MYC2_TF pos=7534.7484,882.6253
# _attributes complex_NPR1_TGA245 pos=9935.2417,1554.3359
# _attributes complex_NPR1_oligomer pos=9849.4582,1167.8969
# _attributes complex_SCF pos=5970.6247,2569.1960
# _attributes metabolite_12/13_EDT pos=5191.3571,1206.2083
# _attributes metabolite_13-HPT pos=5191.7756,1063.7818
# _attributes metabolite_ACC pos=2828.7497,1166.0440
# _attributes metabolite_BA pos=8747.7404,1405.9435
# _attributes metabolite_Chorismate pos=8450.8641,719.0878
# _attributes metabolite_Copper pos=3430.0817,863.4805
# _attributes metabolite_Copper_cyto pos=3355.4583,1069.2395
# _attributes metabolite_Ethylene pos=3047.2717,1576.6065 queryset=end
# _attributes metabolite_Isochorismate pos=8982.9784,1272.4562
# _attributes metabolite_JA pos=5179.4823,2428.0947 queryset=end
# _attributes metabolite_JA-Ile pos=5521.2873,2428.6930
# _attributes metabolite_L-methionine pos=2873.7460,686.8430
# _attributes metabolite_Linolenic_acid pos=5182.3691,925.4869
# _attributes metabolite_Me-JA pos=5179.6149,2534.9874
# _attributes metabolite_OPC-8:0-CoA pos=5189.1866,1694.5881
# _attributes metabolite_OPC4 pos=5179.4073,2237.7986
# _attributes metabolite_OPC6 pos=5189.4848,1808.9652
# _attributes metabolite_OPC8 pos=5191.8678,1588.6824
# _attributes metabolite_OPDA pos=5191.7220,1456.9093
# _attributes metabolite_OPDA_chl pos=5191.6693,1343.8905
# _attributes metabolite_Orto-coumaric_acid pos=8446.6786,1517.2597
# _attributes metabolite_Phenylalanine pos=8460.3831,1229.7144
# _attributes metabolite_Phenylpyruvate pos=8457.3669,1073.7248
# _attributes metabolite_Prephenate pos=8454.0794,906.3837
# _attributes metabolite_ROS pos=9845.8537,785.7078
# _attributes metabolite_SA pos=8795.1344,1926.8119 queryset=end
# _attributes metabolite_SAG pos=9017.0205,2044.4030
# _attributes metabolite_SAM pos=2872.9329,868.0667
# _attributes metabolite_SA_chl pos=8990.9766,1499.2868
# _attributes metabolite_SGE pos=8530.6824,2079.4437
# _attributes metabolite_Trans-cinnamic_acid pos=8453.1899,1397.6368
# _attributes protein_AAO4 pos=8617.8622,1514.4798
# _attributes protein_ACO pos=2747.2642,1599.6108
# _attributes protein_ACO-like pos=2806.0253,1677.6604
# _attributes protein_ACO1 pos=2780.9366,1356.7406
# _attributes protein_ACO2 pos=2752.0127,1471.7158
# _attributes protein_ACO4 pos=2725.5358,1543.9806
# _attributes protein_ACS1 pos=2986.9718,1001.6235
# _attributes protein_ACS10 pos=2642.4807,1063.7428
# _attributes protein_ACS11 pos=2657.7706,1004.1143
# _attributes protein_ACS2 pos=2996.3478,1066.0923
# _attributes protein_ACS3 pos=3016.0225,1129.2945
# _attributes protein_ACS4 pos=3020.1319,1214.3799
# _attributes protein_ACS5 pos=3004.1981,1272.1508
# _attributes protein_ACS6 pos=3009.5820,1344.7938
# _attributes protein_ACS7 pos=2630.5141,1267.7632
# _attributes protein_ACS8 pos=2623.3126,1195.8871
# _attributes protein_ACS9 pos=2629.0142,1142.0691
# _attributes protein_ACX1 pos=4601.8755,2141.2370
# _attributes protein_ACX2 pos=4733.6969,2167.3010
# _attributes protein_ACX3 pos=4862.1138,2172.3164
# _attributes protein_ACX4 pos=4974.7792,2156.7464
# _attributes protein_ACX5 pos=5103.0422,2129.6433
# _attributes protein_ACX6 pos=5253.9508,2145.3852
# _attributes protein_AIM1 pos=5408.4666,2131.2717
# _attributes protein_AOC1 pos=5501.6783,1230.2696
# _attributes protein_AOC2 pos=5499.0343,1287.1030
# _attributes protein_AOC3 pos=5500.2334,1344.1796
# _attributes protein_AOC4 pos=5500.3281,1399.3646
# _attributes protein_AOS pos=5391.6082,1207.2061
# _attributes protein_Arogenate_dehydratase pos=8214.7251,1225.5675
# _attributes protein_BA2H pos=9263.1309,1531.9092
# _attributes protein_CLH1 pos=6507.8310,693.5341
# _attributes protein_CM1 pos=8257.8162,824.4890
# _attributes protein_CM2 pos=8257.3195,956.5955
# _attributes protein_CM3 pos=8255.0435,884.4115
# _attributes protein_COI1 pos=5663.2485,2561.6248
# _attributes protein_CTR1 pos=3571.5217,1422.0962
# _attributes protein_Catalase pos=10058.7687,804.5395
# _attributes protein_EBF1 pos=3980.0435,1025.9545
# _attributes protein_EBF2 pos=3831.2808,1247.5160
# _attributes protein_EDF1 pos=4350.2870,1766.8882
# _attributes protein_EDF2 pos=4343.7037,1835.2933
# _attributes protein_EDF3 pos=4348.7575,1895.4870
# _attributes protein_EDF4 pos=4336.1263,1964.6902
# _attributes protein_EDS1 pos=9536.7463,935.5799
# _attributes protein_EDS5 pos=9358.7139,1144.0689
# _attributes protein_EIL1 pos=3785.2377,1748.6973
# _attributes protein_EIL2 pos=3785.3721,1823.0804
# _attributes protein_EIN2 pos=3509.9641,1767.6432
# _attributes protein_EIN3 pos=3793.1832,1925.2074
# _attributes protein_EIN4 pos=3676.0680,1226.9932
# _attributes protein_EIN5 pos=3787.6727,1024.8725
# _attributes protein_ERF1 pos=4346.0997,1697.6237
# _attributes protein_ERS1 pos=3434.6794,1258.3170
# _attributes protein_ERS2 pos=3555.0632,1255.1498
# _attributes protein_ETR1 pos=3167.1975,1253.2617
# _attributes protein_ETR2 pos=3289.3931,1253.1866
# _attributes protein_GST1 pos=4480.9400,1257.0682
# _attributes protein_Glutathione_peroxidase pos=9992.3760,657.0318
# _attributes protein_HRT pos=9671.5404,561.1346
# _attributes protein_ICS1 pos=9280.3357,1268.4603
# _attributes protein_ICS2 pos=9399.1534,1264.7741
# _attributes protein_IPL pos=8861.0291,1268.6910
# _attributes protein_Inactive_BA2H pos=9444.7441,1467.1812
# _attributes protein_Inactive_EIN2 pos=3278.0744,1765.9903
# _attributes protein_Inactive_HRT pos=9896.2585,610.1956
# _attributes protein_Inactive_MPK3 pos=9067.9004,654.0412
# _attributes protein_Inactive_MPK6 pos=9506.2357,674.2092
# _attributes protein_Inactive_et_receptor pos=3602.3440,1057.5273
# _attributes protein_JAR1 pos=5521.3226,2329.8808
# _attributes protein_JAZ1 pos=6256.4561,2238.8808
# _attributes protein_JAZ10 pos=7694.3421,2225.4202
# _attributes protein_JAZ11 pos=7829.9184,2226.5545
# _attributes protein_JAZ12 pos=7973.5191,2226.5061
# _attributes protein_JAZ2 pos=6455.6875,2234.2826
# _attributes protein_JAZ3 pos=6629.2943,2237.1244
# _attributes protein_JAZ4 pos=6788.3186,2234.2685
# _attributes protein_JAZ5 pos=6931.8061,2230.9638
# _attributes protein_JAZ6 pos=7082.9100,2228.2605
# _attributes protein_JAZ7 pos=7234.7819,2225.3384
# _attributes protein_JAZ8 pos=7401.4746,2226.7295
# _attributes protein_JAZ9 pos=7552.8138,2226.9592
# _attributes protein_JMT pos=5046.6098,2534.8157
# _attributes protein_JR1 pos=6326.4442,632.3070
# _attributes protein_KAT1 pos=5543.5522,2129.6971
# _attributes protein_KAT2 pos=5669.8378,2113.6469
# _attributes protein_KAT5 pos=5810.6893,2129.1855
# _attributes protein_LOX1 pos=5421.2494,851.4789
# _attributes protein_LOX2 pos=5425.5459,919.3723
# _attributes protein_LOX3 pos=5427.3340,976.7037
# _attributes protein_LOX4 pos=5426.9799,1038.7540
# _attributes protein_LOX5 pos=5431.0935,1094.9328
# _attributes protein_LOX6 pos=5430.0830,1146.9491
# _attributes protein_MAT3 pos=3067.1080,856.9350
# _attributes protein_MAT4 pos=3066.6798,920.6361
# _attributes protein_MPK3 pos=9080.4522,780.4750
# _attributes protein_MPK4 pos=5932.5236,1014.1104
# _attributes protein_MPK6 pos=9496.6856,777.7182
# _attributes protein_MYC2 pos=7175.7350,646.0556
# _attributes protein_X4 pos=7526.2104,734.2049
# _attributes protein_NADPH_oxidase pos=10013.4012,872.5681
# _attributes protein_NIMIN1 pos=9672.4716,1469.0292
# _attributes protein_NIMIN2 pos=9704.5033,1632.6185
# _attributes protein_NIMIN3 pos=9462.4531,1847.3481
# _attributes protein_NPR1 pos=9791.2031,1292.7221
# _attributes protein_OPCL1 pos=5022.8252,1807.1028
# _attributes protein_OPR3 pos=5028.1407,1585.3193
# _attributes protein_PAD3 pos=9163.0874,906.3816
# _attributes protein_PAD4 pos=9353.2502,935.6032
# _attributes protein_PAL1 pos=8178.0466,1294.5935
# _attributes protein_PAL2 pos=8177.6689,1344.4421
# _attributes protein_PAL3 pos=8178.9558,1398.3397
# _attributes protein_PAL4 pos=8180.8528,1463.9937
# _attributes protein_PDF1.2 pos=4477.4178,1813.3307
# _attributes protein_PR1 pos=10059.8979,1212.1585
# _attributes protein_PR2 pos=10098.8321,1359.1027
# _attributes protein_PR4 pos=4499.3367,1111.4144
# _attributes protein_PR5 pos=10084.7737,1461.5024
# _attributes protein_Prephenate_aminotransferase pos=8227.7854,1068.1744
# _attributes protein_RAN1 pos=3560.7868,892.5952
# _attributes protein_SAM1 pos=3061.0114,710.8046
# _attributes protein_SAM2 pos=3067.3321,793.6800
# _attributes protein_Superoxide_dismutase pos=10040.8037,727.9978
# _attributes protein_TGA_TF2 pos=9656.9518,1977.4157
# _attributes protein_TGA_TF4 pos=9863.7647,1988.3104
# _attributes protein_TGA_TF5 pos=10029.3701,1960.1179
# _attributes protein_THI2.1 pos=6729.2071,790.8070
# _attributes protein_UGP_glikosyltransferaze pos=8878.5630,2250.5117
# _attributes protein_VSP1 pos=6645.9146,742.4696
# _attributes protein_WRKY70 pos=9940.9593,1273.4311
# _attributes protein_b-CHI pos=4508.7987,954.8370
# _attributes protein_X3 pos=9134.1762,1500.0254
# _attributes protein_X5 pos=5028.8895,1695.4792
# _attributes protein_X1 pos=8456.2843,1589.7962
# _attributes protein_X2 pos=7778.0160,1592.9339
