# Supplementary material for: Signalling Network Construction for Modelling Plant Defence Response
Source: PLoS One. 2012 Dec 18;7(12):e51822. doi: 10.1371/journal.pone.0051822 (PMC3525666; doi:10.1371/journal.pone.0051822)
Supplement: Supporting Information S3 — Vocabulary of the biological components used by Bio3graph tool. In this vocabulary every row represents one component with its synonyms separated by comma. The first name in the row represents the biological component name that is also visualized in the graph nodes. (TXT) [file pone.0051822.s003.txt]

SA,salicylic acid, Salicylate, o-Hydroxybenzoic acid
HRT,HRT protein,Hypersensitive response to TCV, HYPERSENSITIVE RESPONSE TO TCV, MWF20.19, MWF20_19, RCY1, RECOGNITION OF PERONOSPORA PARASITICA 8, RESISTANT TO CMV(Y) 1, RPP8,DISEASE RESISTANCE PROTEIN RPP8, AT5G43470
NPR1, NPR1 gene, NPR1 protein,ARABIDOPSIS NONEXPRESSER OF PR GENES 1, ATNPR1, F15H21.6, F15H21_6, NIM1, NON-INDUCIBLE IMMUNITY 1, NONEXPRESSER OF PR GENES 1, SAI1, SALICYLIC ACID INSENSITIVE 1, AT1G64280
NIMIN1, NIMIN1 gene, NIMIN1 protein, T6A9.23, NIM1-INTERACTING 1, NIMIN-1, At1g02450
NIMIN2, NIM1-INTERACTING 2,NIMIN-2,AT3G25882
NIMIN3, NIM1-INTERACTING 3, NIMIN-3, AT1G09415
PAD4, PAD4 gene, PAD4 protein,ARABIDOPSIS PHYTOALEXIN DEFICIENT 4, ATPAD4, F22O6.190, PHYTOALEXIN DEFICIENT 4, At3g52430
PAD3, CYP71B15,MDJ14.12,PAD3,PHYTOALEXIN DEFICIENT 3,AT3G26830
EDS1, EDS1 gene, EDS1 protein,ATEDS1,  T17F15.40,ENHANCED DISEASE SUSCEPTIBILITY 1,At3g48090
EDS5, EDS5 gene, SID1 gene, EDS5 protein, SID1 protein,SALICYLIC ACID INDUCTION DEFICIENT 1, F19H22.130, F19H22_130, ENHANCED DISEASE SUSCEPTIBILITY 5, SID1, At4g39030
PR1, PR1 gene, PR1 protein,ATPR1, PR 1, T6B13_15, PATHOGENESIS-RELATED PROTEIN 1, PATHOGENESIS-RELATED GENE 1, T6B13.15, At2g14610, PR-1, PR-1a
PR2, PR2 gene,PATHOGENESIS-RELATED PROTEIN 2, BGL2, BG2, BETA-1, 3-GLUCANASE 2, 3-GLUCANASE,PR-2,PR 2,F28O9.110, At3g57260
PR5, PR5 protein,PR-5, PATHOGENESIS-RELATED PROTEIN 5, PATHOGENESIS-RELATED GENE 5,PR 5,At1g75040
ICS1, ICS1 gene,SID2 gene,EDS16 gene, ICS1 protein,SID2 protein,EDS16 protein, ENHANCED DISEASE SUSCEPTIBILITY TO ERYSIPHE ORONTII 16, AT1G74710.1, SALICYLIC ACID INDUCTION DEFICIENT 2, ISOCHORISMATE SYNTHASE, ISOCHORISMATE SYNTHASE 1, SID2, EDS16, F25A4.31,ICS 1,ATICS1,ICS-1,ARABIDOPSIS ISOCHORISMATE SYNTHASE 1, ENHANCED DISEASE SUSCEPTIBILITY TO ERYSIPHE ORONTII 16, At1g74710
ICS2, ICS2 gene, ICS2 protein,F6A14_3, ISOCHORISMATE SYNTHASE 2, ATICS2,F6A14.3,ICS 2, ICS-2,At1g18870
WRKY70, WRKY70 gene, WRKY70 protein, WRKY DNA-binding protein 70, ARABIDOPSIS THALIANA WRKY DNA-BINDING PROTEIN 70,ATWRKY70, At3g56400
MPK4, MPK4 gene, MPK4 protein,ATMPK4, ARABIDOPSIS THALIANA MAP KINASE 4, MAP KINASE 4, F2N1.1, F2N1_1, At4g01370
Chorismate
Isochorismate, Iso-chorismic acid, Isochorismic acid
BA,Benzoic acid, benzene carboxylic acid, benzoate, Benzeneformic acid, phenylformic acid
BA2H,benzoic acid 2-hydroxylase
NADPH_oxidase
Catalase, CAT
Glutathione_peroxidase,GSH peroxidase
Superoxide_dismutase, SOD
SAG, salicylic acid glucoside, Salicylic acid beta-glucoside, salicylate glucoside, 2-O-b-D glucoside
SGE,Salicylic acid glucose ester, salicyloyl glucose ester
Trans-cinnamic_acid, Cinnamic acid, trans-Cinnamate, trans-Cinnamic acid, (E)-Cinnamate
Phenylalanine, L-phenylalanine, 3-Phenylalanine, Phe
Phenylpyruvate, Phenylpyruvate,Phenylpyruvic acid, alpha-Ketohydrocinnamic acid,keto-Phenylpyruvate,3-Phenyl-2-oxopropanoate
ROS,reactive oxigen species,oxigen radicals, oxidative burst, h2o2, hydogen peroxide, H 2 O 2, O3, O2,O2-*
PAL1, PAL1 gene, PAL1 protein,CI0004, T1J8.22, PHENYLALANINE AMMONIA LYASE 1,PHE AMMONIA LYASE 1, T1J8_22, PAL 1, PAL-1,ATPAL1, At2g37040
PAL2, PAL2 gene, PAL2 protein, phenylalanine ammonia-lyase 2, T4D2.190, PAL 2, PAL-2, ATPAL2, At3g53260
PAL3, PAL3 gene, PAL3 protein,F21E1.150, ATPAL3, PHENYL ALANINE AMMONIA-LYASE 3, F21E1_150, PAL 3, PAL-3, At5g04230 
PAL4, PAL4 gene,PAL4 protein,Phenylalanine ammonia-lyase 4,  PAL 4, PAL-4,F14P13.6, At3g10340
IPL, IPL protein, isochorismate pyruvate lyase
CM1, ARABIDOPSIS THALIANA CHORISMATE MUTASE 1, ATCM1, CHORISMATE MUTASE 1, MXO21.4, AT3G29200
CM2,ATCM2, chorismate mutase 2,At5g10870
CM3,ATCM3, chorismate mutase 3, At1g69370
Prephenate_aminotransferase,At2G22250  
Prephenate, Prephenic acid
Arogenate_dehydratase, ADT5, arogenate dehydratase 5, prephenate dehydratase , At5g22630 
Orto-coumaric_acid, trans-2-Hydroxycinnamate, trans-2-Hydroxycinnamic acid, 2-Hydroxycinnamate, 2-Coumaric acid, o-Coumaric acid, 2-Coumarate
UGP_glikosyltransferaze, UGT72B3, UDP-GLUCOSYL TRANSFERASE 72B3, UDP-glycosyltransferase, quercetin 3-O-glucosyltransferase, AT1G01420
Ethylene, Ethene, Et
Copper,Cu,Cu2+
SAM, Sadenosyl methionine, S-Adenosyl methionine, S-adenosyl-L-methionine
ACC, 1-aminocyclopropane-1-carboxylic-acid
ACS1, ACS1 protein,ARABIDOPSIS THALIANA 1-AMINOCYCLOPROPANE-1-CARBOXYLATE SYNTHASE 1, 1-AMINOCYCLOPROPANE-1-CARBOXYLATE SYNTHASE 1, AT-ACS1, F2A19.110, ACC SYNTHASE 1, At3g61510
ACS2, ACS2 protein, 1-Amino-cyclopropane-1-carboxylate synthase 2, 1-AMINOCYCLOPROPANE-1-CARBOXYLATE SYNTHASE, F22L4.4, AT-ACC2, EC 4.4.1.14, F22L4_4, S-ADENOSYL-L-METHIONINE METHYLTHIOADENOSINE-LYASE, At1g01480
ACS3, ACS3 protein, F21B23.5, F21B23_5,1-F21B23.5, 1-AMINOCYCLOPROPANE-1-CARBOXYLATE SYNTHASE LIKE PSEUDOGENE, At5g28360
ACS4, ACS4 protein, ATACS4, 1-AMINOCYCLOPROPANE-1-CARBOXYLATE SYNTHASE, T30L20.7, 1-AMINOCYCLOPROPANE-1-CARBOXYLATE SYNTHASE 4, 1-AMINOCYCLOPROPANE-1-CARBOXYLIC ACID SYNTHASE POLYPEPTIDE, ACC4, At2g22810
ACS5, ACS5 protein, ETO2, CYTOKININ-INSENSITIVE 5, MPA24_15, ACC SYNTHASE 5, MPA24.15, ATACS5, CIN5, 1-AMINO-1-CYCLOPROPANECARBOXYLATE SYNTHASE, ETHYLENE OVERPRODUCER 2, At5g65800
ACS6, ACS6 protein, F8L21.70, F8L21_70, 1-AMINOCYCLOPROPANE-1-CARBOXYLIC ACID (ACC) SYNTHASE 6, ATACS6, At4g11280
ACS7, ACS7 protein, 1-AMINO-CYCLOPROPANE-1-CARBOXYLATE SYNTHASE 7, T25K17.10, T25K17_10, ATACS7, At4g26200
ACS8, ACS8 protein,1-AMINO-CYCLOPROPANE-1-CARBOXYLATE SYNTHASE 8, T28I19.50, T28I19_50, At4g37770
ACS9, ACS9 protein, ETO3, ETHYLENE OVERPRODUCING 3, 1-AMINOCYCLOPROPANE-1-CARBOXYLATE SYNTHASE 9, T16K5.50, At3g49700
ACS10, ACS10 protein, F16P17_11, F16P17.11, ACC SYNTHASE 10, At1g62960
ACS11, ACS11 protein, 1-AMINOCYCLOPROPANE-1-CARBOXYLATE SYNTHASE 11, T17A2_2, T17A2.2, At4g08040
ACO1, ACO1 protein, F3P11_19, F3P11.19, ACC OXIDASE 1,ATACO1, At2g19590
ACO2, ACO2 protein, ACC OXIDASE 2, F24O1.40, F24O1_40, ATACO2, ACC OXIDASE, At1g62380
ACO4, ACO4 protein, ETHYLENE-FORMING ENZYME, T7A14.12, ethylene forming enzyme, EFE, 1-AMINOCYCLOPROPANE-1-CARBOXYLATE OXIDASE, 1-AMINOCYCLOPROPANE-1-CARBOXYLIC ACID OXIDASE, EAT1, T7A14_12, At1g05010
ACO, F12F1.12, F12F1.12 protein,F12F1_12, AT1G12010
ACO-like, F2P24.4 protein,F2P24_4, AT1G77330
RAN1, RAN1 protein,RESPONSIVE-TO-ANTAGONIST 1, K23L20_14, HMA7, K23L20.14, At5g44790
ETR1, ETR1 protein,EIN1, T27F4.9, ETHYLENE INSENSITIVE 1, HISTIDINE KINASE ETR1, ETHYLENE RESPONSE 1, T27F4_9, ETR, At1g66340
ERS1, ERS, ETHYLENE RESPONSE SENSOR, ETHYLENE RESPONSE SENSOR 1, T20B5.14, T20B5_14, AT2G40940
ETR2, ETHYLENE RESPONSE 2, K14B15.9, AT3G23150
ERS2, ETHYLENE RESPONSE SENSOR 2, F19P19.25, F19P19_25, AT1G04310 
EIN4, ETHYLENE INSENSITIVE 4, F7O18.5, F7O18_5, AT3G04580
CTR1, CTR1 protein,SUGAR-INSENSITIVE 1, SERINE/THREONINE-PROTEIN KINASE CTR1, SIS1, F17C15_150, F17C15.150,AT5G03730.1,  CONSTITUTIVE TRIPLE RESPONSE 1, At5g03730
EIN2, EIN2 protein,PIR2, F12E4_10, ERA3, ORESARA 2, ATEIN2, CYTOKININ RESISTANT 1, F12E4.10, ETHYLENE INSENSITIVE 2, ORE3, CKR1, ENHANCED RESPONSE TO ABA3, ORESARA 3, ORE2, At5g03280
EIN3, EIN3 protein,ETHYLENE-INSENSITIVE3, MOE17.4, At3g20770
EIL1, ATEIL1, ETHYLENE-INSENSITIVE3-LIKE 1, T20P8.10, T20P8_10, AT2G27050
EIL2, ETHYLENE-INSENSITIVE3-LIKE 2, T10F18.150, T10F18_150, AT5G21120
ERF1, ERF1 gene, ERF1 protein,ETHYLENE RESPONSE FACTOR 1, ATERF1, K14B15.4, At3g23240
EDF1, EDF1 gene, EDF1 protein,TEM1, F2J7.3, F2J7_3, TEMPRANILLO 1, TEM1, ETHYLENE RESPONSE DNA BINDING FACTOR 1, AT1G25560
EDF2,EDF2 gene,EDF2 protein,RAV2, TEM2, ATRAV2, RAP2.8, T6L1.3, T6L1_3, TEMPRANILLO 2, RELATED TO AP2 8, ETHYLENE RESPONSE DNA BINDING FACTOR 2, REGULATOR OF THE ATPASE OF THE VACUOLAR MEMBRANE, AT1G68840
EDF3, EDF3 gene, EDF3 protein,K13N2.14, ETHYLENE RESPONSE DNA BINDING FACTOR 3, AT3G25730
EDF4, EDF4 gene, EDF4 protein,RAV1, T6J4.2, T6J4_2, RELATED TO ABI3/VP1 1, ETHYLENE RESPONSE DNA BINDING FACTOR 4, AT1G13260
EBF1, EBF1 gene, EBF1 protein,F13B15.15, FBL6, F13B15_15, EIN3-BINDING F BOX PROTEIN 1, At2g25490
EBF2, EBF2 gene, EBF2 protein,EIN3-BINDING F BOX PROTEIN 2, F18G18.90, F18G18_90, EBF1/2, At5g25350
EIN5, EIN5 protein, EXORIBONUCLEASE 4, ACC INSENSITIVE 1, F20D21.30, ETHYLENE INSENSITIVE 5, ATXRN4, AIN1, F20D21_30, XRN4, At1g54490
JA,Jasmonic acid, (-)-Jasmonic acid, Jasmonate, 2-(3-oxo-2-((Z)-pent-2-enyl)cyclopentane)acetic acid
Linolenic_acid
LOX1, LOX1 protein,Lipoxygenase 1, LIPOXYGENASE, ATLOX1,LOX 1, LOX-1, ARABIDOPSIS LIPOXYGENASE 1, At1g55020
LOX2, LOX2 protein,ARABIODOPSIS THALIANA LIPOXYGENASE 2, ATLOX2, LIPOXYGENASE 2,  LOX 2, LOX-2, T14D3.80, At3g45140
LOX3, LOX3 protein,F28G4.10,LOX 3, LOX-3, LIPOXYGENASE 3, At1g17420
LOX4, ARABIDOPSIS THALIANA LIPOXYGENASE 4, ATLOX4, LIPOXYGENASE 4, LOX4, T10D10.1, T10D10_1, AT1G72520
LOX5, ARABIDOPSIS THALIANA LIPOXYGENASE 5, ATLOX5, MCB17.13, AT3G22400
LOX6, ARABIDOPSIS THALIANA LIPOXYGENASE 6, ATLOX6, F12B7.11, F12B7_11, LIPOXYGENASE 6,  AT1G67560
AOS, AOS protein,CYP74A, DELAYED DEHISCENCE 2, DDE2, ALLENE OXIDE SYNTHASE, CYTOCHROME P450 74A, At5g42650
AOC1, AOC1 protein,EARLY-RESPONSIVE TO DEHYDRATION 12, ALLENE OXIDE CYCLASE 1, ERD12, AOC 1, AOC-1, At3g25760
AOC2, AOC2 protein,ALLENE OXIDE CYCLASE 2, AOC 2, AOC-2,K13N2.11, At3g25770
AOC3, AOC3 protein,ALLENE OXIDE CYCLASE 3, K13N2.12, AOC 3, AOC-3, At3g25780
AOC4, AOC4 protein,ALLENE OXIDE CYCLASE 4, T6J4_4, T6J4.4,AOC 4, AOC-4, At1g13280
13-HPT, 13-HPOT, 13(S)-hydroperoxy linolenic acid
12/13_EDT, allene oxide
OPDA, 12-OPDA, phytodienoic acid,12-oxophytodienoic acid
JMT, JMT protein,F14P1_3, JASMONIC ACID CARBOXYL METHYLTRANSFERASE, F14P1.3, At1g19640
JA-Ile,JA-isoleucine, Jasmonate-isoleucine, N-[(1R,2R)-3-oxo-2-(2-(Z)-pentenyl)cyclopentane-1-acetyl]-(2S,3S))-isoleucine
COI1, COI1 protein,T28M21_10, T28M21.10, CORONATINE INSENSITIVE 1, At2g39940
JAR1, JAR1 protein,JASMONATE RESISTANT 1, FIN219, F11C10.6, FAR-RED INSENSITIVE 219, At2g46370
JAZ1, JAZ1 gene, JAZ1 protein, T29M8_5, T29M8.5, TIFY10A, JASMONATE-ZIM-DOMAIN PROTEIN 1, At1g19180
JAZ2, F25A4.8, F25A4_8, JASMONATE-ZIM-DOMAIN PROTEIN 2, TIFY10B, AT1G74950 
JAZ3, JAZ3 protein, JASMONATE-ZIM-DOMAIN PROTEIN 3, JAI3, JASMONATE-INSENSITIVE 3, TIFY6B, At3g17860
JAZ4, JASMONATE-ZIM-DOMAIN PROTEIN 4, T1N15.11, T1N15_11, TIFY DOMAIN PROTEIN 6A, TIFY6A, AT1G48500
JAZ5, F28G4.16, JASMONATE-ZIM-DOMAIN PROTEIN 5, TIFY11A,AT1G17380 
JAZ6, JASMONATE-ZIM-DOMAIN PROTEIN 6, T10D10.8, T10D10_8, TIFY DOMAIN PROTEIN 11B, TIFY11B,AT1G72450
JAZ7, JASMONATE-ZIM-DOMAIN PROTEIN 7, T31E10.6, T31E10_6, TIFY5B, AT2G34600 
JAZ8, JASMONATE-ZIM-DOMAIN PROTEIN 8, TIFY5A, AT1G30135
JAZ9, F5A18.12, F5A18_12, JASMONATE-ZIM-DOMAIN PROTEIN 9, TIFY7, AT1G70700 
JAZ10, JAS1, JASMONATE-ASSOCIATED 1, JASMONATE-ZIM-DOMAIN PROTEIN 10, T31B5.40, T31B5_40, TIFY DOMAIN PROTEIN 9, TIFY9, AT5G13220
JAZ11, JASMONATE-ZIM-DOMAIN PROTEIN 11, T18D12.10, TIFY3A, AT3G43440 
JAZ12, F22D1.70, F22D1_70, JASMONATE-ZIM-DOMAIN PROTEIN 12, TIFY3B, AT5G20900
MYC2, MYC2 gene, MYC2 protein,F6N18_4, JIN1, ZBF1, JASMONATE INSENSITIVE 1, F6N18.4, ATMYC2, JAI1, RD22BP1, MYC2 TF, At1g32640
GST1, ARABIDOPSIS GLUTATHIONE S-TRANSFERASE 1, ARABIDOPSIS THALIANA GLUATIONE S-TRANSFERASE F3, ATGST1, ATGSTF3, ATGSTF6, EARLY RESPONSIVE TO DEHYDRATION 11, ERD11, F22D16.7, F22D16_7, GLUTATHIONE S-TRANSFERASE, GLUTATHIONE S-TRANSFERASE 1, GLUTATHIONE S-TRANSFERASE 6, GSTF6,AT1G02930
PR4, HEL, HEL protein, PR-4, HEVEIN-LIKE, F7O18_21, F7O18.21, PATHOGENESIS-RELATED 4,PR 4, At3g04720
b-CHI, b-CHI protein, basic chitinase, PATHOGENESIS-RELATED 3, PR3, PR-3, CHI-B, T2E22.18, ARABIDOPSIS THALIANA BASIC CHITINASE, PR 3, ATHCHIB, At3g12500
PDF1.2, PDF1.2 protein,LCR77, PDF1.2a, PLANT DEFENSIN 1.2, MFC16.8, MFC16_8, PLANT DEFENSIN 1.2A, Low-molecular-weight cysteine-rich 77, At5g44420
MPK6, MPK6 protein,F18O19.10, MAP KINASE 6, ATMPK6, ARABIDOPSIS THALIANA MAP KINASE 6, MAPK6, At2g43790
MPK3, MPK3 protein, ATMPK3, T6D9.4, ATMAPK3, MITOGEN-ACTIVATED PROTEIN KINASE 3, AT3G45640  
THI2.1, THI2.1 protein,THIONIN 2.1, THI2.1.1, At1g72260
JR1, JASMONATE RESPONSIVE 1, T2O4.6, AT3G16470
VSP1, ATVSP1, T4C12.50, VEGETATIVE STORAGE PROTEIN 1, AT5G24780
CLH1, ATCLH1, ARABIDOPSIS THALIANA CORONATINE-INDUCED PROTEIN 1, ATHCOR1, CORI1, CORONATINE-INDUCED PROTEIN 1, F6F9.28, F6F9_28, AT1G19670
TGA_TF2, TGA TF2 protein, AHBP-1B, MOJ9.12, MOJ9_12, At5g06950, TGA2
TGA_TF4, TGA TF4 protein,OBF4, OCS BINDING ELEMENT 4, T31P16.20, T31P16_20, OCS ELEMENT BINDING FACTOR 4, OCTOPINE SYNTHASE ELEMENT-BINDING PROTEIN, TGACG MOTIF-BINDING FACTOR 4, At5g10030, TGA4
TGA_TF5, TGA TF5 protein,OCS-ELEMENT BINDING FACTOR 5, TGA5, MOJ9.13, MOJ9_13, TGACG MOTIF-BINDING FACTOR 5, OBF5, At5g06960 
OPCL1, F5M15.17, F5M15_17, OPC-8:0 COA LIGASE1, AT1G20510
ACX1, ATACX1, DL4405C, FCAALL.119, ACYL-COA OXIDASE 1, ACYL-COA OXIDASE, acyl-CoA synthetase, AT4G16760
ACX2, ACYL-COA OXIDASE 2, ATACX2, AT5G65110 
ACX3, ACYL-COA OXIDASE 3, ATACX3, T2D23.1, AT1G06290
ACX4, ACYL-COA OXIDASE 4, ATEM1.9, ATG6, ATSCX, AT3G51840
ACX5, ACYL-COA OXIDASE 5, T20F21.12, T20F21_12, AT2G35690
ACX6, ACYL-COA OXIDASE 6, T2D23.2, T2D23_2, AT1G06310
AIM1, F19B15.40, F19B15_40, ABNORMAL INFLORESCENCE MERISTEM, AT4G29010 
KAT2, PED1, PKT3, PEROXISOME DEFECTIVE 1, 3-KETOACYL-COA THIOLASE 2, PEROXISOMAL 3-KETOACYL-COA THIOLASE 3, AT2G33150
KAT1, 3-KETO-ACYL-COA THIOLASE 1, KAT1, PEROXISOMAL 3-KETOACYL-COA THIOLASE 4, PKT4, T1G11.4, T1G11_4, AT1G04710
KAT5, 3-KETO-ACYL-COENZYME A THIOLASE 5, K24G6.22, K24G6_22, PEROXISOMAL 3-KETO-ACYL-COA THIOLASE 2, PEROXISOMAL-3-KETO-ACYL-COA THIOLASE 1, PKT1, PKT2, AT5G48880
OPR3, DDE1, ATOPR3, F5K7.19, F5K7_19, DELAYED DEHISCENCE 1, OXOPHYTODIENOATE-REDUCTASE 3, AT2G06050
OPC8, 3-oxo-2-(cis-2'-pentenyl)-cyclopentane-1-octanoate, 3-oxo-2-(cis-2'-pentenyl)-cyclopentane-1-octanoic acid, oxopentenyl-cyclopentane-octanoic acid, 8-[(1R,2R)-3-oxo-2-{(Z)-pent-2-enyl}cyclopentyl]octanoate
Me-JA, MeJa, methyl jasmonate, MJ
OPC6, 3-oxo-2-(2-(Z)-pentenyl)cyclopentane-1-hexanoic acid, 3-oxo-2-(2-(Z)-pentenyl)cyclopentane-1-hexanoat
OPC4, 3-oxo-2-(2'-[Z]-pentenyl)cyclopentane-1-butanoat, 3-oxo-2-(2'-[Z]-pentenyl)cyclopentane-1-butanoic acid, 3-oxo-2-(2-(Z)-pentenyl)cyclopentane-1-butyric acid
OPC-8:0-CoA, oxopentenyl-cyclopentane-octanoyl-CoA, 8-[(1R,2R)-3-oxo-2-{(Z)-pent-2-enyl}cyclopentyl]octanoyl-CoA, OPC-8:0-CoA, 3-oxo-2-(cis-2'-pentenyl)-cyclopentane-1-octanoyl-CoA
SAM1, ATSAM1, MAT1, METK1, S-ADENOSYLMETHIONINE SYNTHETASE 1, S-ADENOSYLMETHIONINE SYNTHETASE-1, SAM-1, SAM1, T14P4.17, T14P4_17, AT1G02500
SAM2,ATSAM2, MAT2, S-ADENOSYLMETHIONINE SYNTHETASE 2, SAM-2, SAM2, T7B11.11, T7B11_11, AT4G01850
MAT3, METHIONINE ADENOSYLTRANSFERASE 3, T1J8.6, T1J8_6, AT2G36880
MAT4, METHIONINE ADENOSYLTRANSFERASE 4, METHIONINE OVER-ACCUMULATOR 3, MGD8.26, MTO3, S-ADENOSYLMETHIONINE SYNTHETASE 3, SAMS3, AT3G17390
SCF, Skp1-Cullin-F-box
AAO4, arabidopsis aldehide oxidase 4,AT1g04580
L-methionine
