# Supplementary material for: Signalling Network Construction for Modelling Plant Defence Response
Source: PLoS One. 2012 Dec 18;7(12):e51822. doi: 10.1371/journal.pone.0051822 (PMC3525666; doi:10.1371/journal.pone.0051822)
Supplement: Supporting Information S5 — The graph file with correct and incorrect triplets found by Bio3graph. The triplet extraction was performed on the set of the 9,586 articles resulting in a file which can be visualized with Biomine visualizer in the same way as the Supporting Information S2. (BMG) [file pone.0051822.s005.bmg]

metabolite_ACC metabolite_Ethylene I
protein_NADPH_oxidase metabolite_ROS A
metabolite_ACC metabolite_Ethylene A
protein_NPR1 metabolite_SA I
metabolite_ACC metabolite_SAM A
metabolite_Ethylene metabolite_SAM A
metabolite_Ethylene metabolite_ACC A
protein_ACO2 metabolite_ACC A
protein_ACO metabolite_ACC A
protein_ACO2 metabolite_Ethylene A
protein_ACO metabolite_Ethylene A
metabolite_Ethylene protein_CTR1 A
protein_EIN2 protein_EIN3 A
protein_ACS5 protein_ACS2 A
protein_ACS1 protein_ACS2 A
protein_ACS2 protein_ACS5 I
protein_ACS8 protein_ACS5 A
protein_ACS2 protein_ACS5 A
protein_ACS5 protein_ACS11 I
protein_ACS2 protein_ACS7 A
protein_ACS2 protein_ACS8 A
protein_ACS2 protein_ACS11 A
protein_NPR1 metabolite_SA A
protein_MPK4 metabolite_SA A
protein_EDS1 protein_MPK4 I
protein_PAD4 protein_MPK4 I
protein_MPK4 protein_PAD3 A
protein_ACS2 metabolite_ACC A
protein_ACS2 metabolite_Ethylene A
protein_ACS1 metabolite_Ethylene I
protein_ACS7 metabolite_Ethylene I
metabolite_Ethylene protein_ACS1 A
metabolite_Ethylene protein_ACS2 A
metabolite_Ethylene protein_ACS4 A
metabolite_Ethylene protein_ACS5 A
metabolite_Ethylene protein_ACS6 A
metabolite_Ethylene protein_ACS9 A
metabolite_Ethylene metabolite_ACC I
metabolite_Ethylene metabolite_SA A
metabolite_SA metabolite_SAG A
metabolite_Copper protein_Superoxide_dismutase A
metabolite_Phenylalanine metabolite_BA A
metabolite_BA metabolite_SA A
metabolite_BA protein_BA2H A
metabolite_SA protein_PAD4 A
protein_PAD4 metabolite_SA A
metabolite_SA protein_ICS1 A
protein_ICS1 metabolite_SA A
metabolite_SA metabolite_BA A
metabolite_Chorismate metabolite_BA A
protein_NPR1 protein_ICS1 I
metabolite_Trans-cinnamic_acid protein_PAL2 A
metabolite_SA protein_JAR1 A
metabolite_SA protein_EIN2 A
protein_JAR1 protein_PR1 I
protein_EIN2 protein_PR1 I
metabolite_SA protein_EDS5 A
metabolite_SA protein_NPR1 A
metabolite_OPDA metabolite_JA A
protein_PR1 metabolite_SA A
metabolite_SA protein_PR1 A
metabolite_Me-JA protein_AOS A
metabolite_Me-JA metabolite_JA A
metabolite_SA protein_ACO2 I
metabolite_ROS metabolite_Ethylene A
metabolite_ROS metabolite_SA A
metabolite_ROS metabolite_JA A
protein_ETR1 metabolite_Ethylene B
protein_ETR2 metabolite_Ethylene B
protein_ERS1 metabolite_Ethylene B
protein_ERS2 metabolite_Ethylene B
protein_EIN4 metabolite_Ethylene B
metabolite_SA protein_Catalase I
protein_Catalase metabolite_SA A
metabolite_ROS protein_MPK6 A
metabolite_ROS protein_MPK3 A
protein_Superoxide_dismutase protein_Catalase A
protein_GST1 protein_PR2 A
protein_PR5 protein_PR2 A
protein_PR1 protein_PR2 A
protein_PR2 protein_GST1 A
protein_PR1 protein_GST1 A
protein_PR2 protein_PR5 A
protein_PR1 protein_PR5 A
protein_PAL1 metabolite_Phenylalanine A
protein_GST1 metabolite_Phenylalanine A
metabolite_ACC protein_ACO2 A
metabolite_JA protein_EBF1 I
metabolite_JA protein_ICS1 I
metabolite_JA metabolite_Isochorismate I
protein_PAL1 metabolite_SAM B
metabolite_SAM metabolite_BA A
metabolite_SAM metabolite_Ethylene A
metabolite_JA metabolite_JA-Ile A
metabolite_JA metabolite_JA-Ile I
protein_COI1 metabolite_Ethylene I
protein_ETR1 metabolite_Ethylene I
protein_ETR1 protein_COI1 A
metabolite_Me-JA protein_PDF1.2 A
metabolite_Ethylene metabolite_JA I
metabolite_Copper metabolite_Ethylene A
protein_EIN3 metabolite_Ethylene A
protein_ETR1 metabolite_Ethylene A
protein_EIN4 metabolite_Ethylene A
protein_CTR1 metabolite_Ethylene A
protein_EIN2 metabolite_Ethylene A
protein_EIN5 metabolite_Ethylene A
protein_EBF2 metabolite_Ethylene A
protein_EBF1 metabolite_Ethylene A
protein_EBF2 metabolite_Ethylene I
protein_EBF1 metabolite_Ethylene I
metabolite_Ethylene protein_EBF2 A
metabolite_Ethylene protein_EIN3 A
protein_EBF2 protein_EIN3 A
protein_EBF1 protein_EIN3 A
metabolite_ACC protein_EIN3 A
metabolite_ACC metabolite_ROS I
protein_EIN2 metabolite_Ethylene I
metabolite_ACC protein_EIN2 A
metabolite_Ethylene protein_EIN2 A
protein_ACX1 metabolite_JA A
protein_OPR3 metabolite_OPDA I
protein_KAT2 metabolite_JA I
protein_ACX1 metabolite_JA I
metabolite_JA protein_ACX1 A
protein_OPR3 metabolite_OPC8 I
metabolite_OPDA protein_OPR3 A
metabolite_OPDA protein_ACX1 A
protein_MPK4 protein_PDF1.2 I
protein_MPK4 protein_THI2.1 I
metabolite_ROS metabolite_SA I
protein_GST1 metabolite_ROS A
protein_NPR1 protein_TGA_TF2 B
protein_NPR1 protein_PR1 B
protein_NPR1 protein_PR1 A
protein_NPR1 protein_PR1 I
protein_ACX5 metabolite_JA I
protein_ACX5 protein_ACX1 A
protein_ACX1 protein_VSP1 I
protein_ACX1 protein_OPR3 I
protein_PDF1.2 metabolite_JA A
protein_JR1 metabolite_JA A
protein_COI1 protein_EDS1 A
protein_COI1 protein_MPK4 A
protein_COI1 protein_NPR1 A
protein_COI1 protein_PAD4 A
protein_COI1 protein_TGA_TF2 A
protein_PR1 protein_PR2 I
metabolite_JA protein_PR4 A
metabolite_JA protein_VSP1 A
metabolite_JA protein_LOX3 A
metabolite_ROS protein_Catalase A
metabolite_JA protein_PDF1.2 A
metabolite_ROS protein_NADPH_oxidase A
metabolite_Me-JA metabolite_SA A
protein_LOX2 metabolite_JA A
protein_LOX2 metabolite_JA I
metabolite_ROS metabolite_JA I
metabolite_JA metabolite_Me-JA A
metabolite_JA metabolite_SA I
metabolite_JA metabolite_SA A
metabolite_SA metabolite_JA I
metabolite_SA metabolite_Me-JA I
protein_JAZ3 protein_MYC2 B
protein_EIN3 protein_ERF1 A
protein_EIN3 protein_EBF2 A
protein_EIL1 protein_ERF1 A
protein_EIL1 protein_EBF2 A
protein_ERS1 metabolite_Ethylene A
protein_ERS2 metabolite_Ethylene A
protein_ETR2 metabolite_Ethylene A
protein_EIN3 metabolite_ACC A
protein_EIN3 protein_EBF1 A
protein_MPK3 metabolite_Ethylene I
protein_MPK3 metabolite_ACC I
protein_EIN3 protein_CTR1 I
metabolite_Ethylene protein_EIN3 I
protein_EIN4 protein_ETR2 A
protein_LOX1 metabolite_OPDA A
protein_AOS metabolite_OPDA A
metabolite_12/13_EDT metabolite_OPDA A
metabolite_ACC protein_ACS4 A
metabolite_Ethylene protein_ERF1 A
metabolite_Ethylene protein_PDF1.2 A
protein_ACO1 protein_PR2 I
protein_LOX1 metabolite_Linolenic_acid A
protein_LOX1 metabolite_12/13_EDT A
protein_LOX1 protein_AOS A
metabolite_JA protein_AOS A
metabolite_SA protein_AOS I
protein_AOS metabolite_JA A
metabolite_Ethylene protein_AOS A
metabolite_Ethylene metabolite_JA A
metabolite_JA protein_AOS I
metabolite_12/13_EDT protein_AOS A
metabolite_SA metabolite_ACC I
metabolite_Prephenate metabolite_Chorismate A
metabolite_Phenylalanine metabolite_Chorismate A
protein_Catalase metabolite_ROS I
protein_JMT metabolite_JA A
protein_JMT metabolite_Me-JA A
protein_COI1 metabolite_JA I
protein_COI1 metabolite_JA A
metabolite_JA protein_COI1 A
metabolite_JA protein_COI1 I
protein_VSP1 protein_COI1 I
protein_Glutathione_peroxidase metabolite_ROS A
metabolite_Copper metabolite_Ethylene B
metabolite_Ethylene protein_ETR1 I
protein_ERS1 protein_ETR1 I
protein_ETR2 protein_ETR1 I
metabolite_Ethylene protein_ERS1 A
metabolite_Ethylene protein_ETR2 A
metabolite_Ethylene protein_ERS2 A
metabolite_Ethylene protein_ETR1 B
metabolite_Copper metabolite_ROS A
protein_EIN2 protein_ERF1 A
protein_MPK6 protein_MPK4 A
protein_MPK3 protein_MPK4 A
metabolite_Ethylene protein_CTR1 I
protein_ACS4 metabolite_Ethylene A
protein_ICS1 protein_PAL1 I
protein_PAD4 protein_PAL1 I
protein_PR2 metabolite_SA A
protein_PR5 metabolite_SA A
protein_TGA_TF2 protein_PR1 B
protein_COI1 metabolite_Me-JA A
complex_SCF metabolite_Me-JA A
complex_SCF metabolite_JA A
protein_COI1 metabolite_JA-Ile B
protein_AOS metabolite_Linolenic_acid A
metabolite_12/13_EDT metabolite_Linolenic_acid A
metabolite_Me-JA protein_OPR3 I
metabolite_Me-JA metabolite_JA I
protein_OPR3 metabolite_JA B
metabolite_Copper protein_ACS6 A
metabolite_Copper metabolite_ACC A
metabolite_ROS protein_Superoxide_dismutase A
protein_ACS5 metabolite_BA A
protein_ACS9 metabolite_BA A
protein_Catalase metabolite_ROS A
protein_EIL1 protein_EIN3 I
protein_EIL1 protein_ICS1 I
protein_EIN3 protein_ICS1 I
protein_EIL1 metabolite_SA I
protein_EIN3 metabolite_SA I
protein_ICS1 metabolite_SA I
protein_EIN3 protein_ICS1 B
protein_WRKY70 protein_ICS1 I
protein_ERF1 protein_b-CHI A
protein_ERF1 protein_PDF1.2 A
protein_ACS1 metabolite_Ethylene A
metabolite_OPDA protein_LOX2 A
metabolite_JA protein_LOX2 A
metabolite_ROS protein_Catalase I
metabolite_Me-JA metabolite_Ethylene A
protein_PAD3 metabolite_ROS A
protein_Superoxide_dismutase metabolite_ROS I
protein_PR1 protein_EDS1 A
metabolite_JA protein_LOX1 A
protein_PR2 protein_PR1 A
protein_NPR1 protein_PR2 A
metabolite_ROS protein_PR2 A
metabolite_ROS protein_PR1 A
metabolite_Me-JA protein_CLH1 A
protein_CLH1 protein_GST1 A
protein_CLH1 metabolite_SA A
metabolite_BA metabolite_Copper I
protein_EIN5 protein_EBF2 I
protein_MPK6 protein_EIN3 A
protein_MPK3 protein_EIN3 A
protein_CTR1 protein_EIN5 A
protein_EBF2 protein_EIN3 I
protein_EBF2 protein_EIL1 I
protein_MPK6 metabolite_Ethylene A
metabolite_SA protein_EDS1 A
protein_PAD4 metabolite_SA I
metabolite_Phenylalanine metabolite_SA A
metabolite_Phenylpyruvate metabolite_Prephenate A
metabolite_SA protein_ICS1 I
metabolite_Linolenic_acid metabolite_JA A
protein_LOX1 metabolite_JA A
metabolite_Linolenic_acid protein_AOS A
metabolite_Linolenic_acid metabolite_12/13_EDT A
metabolite_Me-JA protein_LOX2 A
metabolite_Me-JA protein_OPR3 A
protein_JAR1 metabolite_SA A
metabolite_JA metabolite_Ethylene I
protein_ACS4 metabolite_ACC I
protein_ACS4 protein_ACS2 I
protein_ACS4 protein_ACO1 I
metabolite_Ethylene protein_THI2.1 A
metabolite_JA protein_THI2.1 A
protein_PDF1.2 protein_NPR1 A
protein_Glutathione_peroxidase metabolite_ROS I
metabolite_JA protein_MPK6 A
protein_MPK4 protein_EDS1 I
protein_MPK4 protein_PAD4 I
metabolite_JA protein_JR1 A
metabolite_Ethylene protein_JR1 I
metabolite_Ethylene protein_THI2.1 I
protein_MPK3 protein_MPK6 A
protein_MPK4 protein_MPK6 A
protein_MPK6 protein_ACS6 A
protein_MPK6 protein_ACS2 A
protein_MPK6 metabolite_ACC A
protein_ACS6 metabolite_Ethylene A
protein_LOX2 protein_LOX1 A
protein_COI1 protein_MPK6 A
metabolite_ACC protein_PDF1.2 A
metabolite_SA protein_ACS6 A
metabolite_SA metabolite_JA A
metabolite_SA protein_PDF1.2 A
protein_PR1 protein_PDF1.2 I
protein_PR1 protein_PR4 I
protein_PR1 protein_b-CHI I
metabolite_SA protein_PR1 I
metabolite_Me-JA metabolite_ACC A
metabolite_Copper protein_RAN1 A
metabolite_Phenylalanine metabolite_Trans-cinnamic_acid A
protein_ERF1 metabolite_Ethylene A
protein_ERF1 protein_EIN2 A
protein_JAR1 metabolite_JA A
protein_JAR1 metabolite_JA-Ile A
protein_JAZ3 protein_MYC2 I
metabolite_SA metabolite_ROS A
protein_EDS1 protein_HRT I
protein_EDS1 metabolite_Ethylene A
protein_PAD4 metabolite_Ethylene A
protein_EDS1 metabolite_ACC A
protein_PAD4 metabolite_ACC A
protein_EDS1 metabolite_ROS A
protein_PAD4 metabolite_ROS A
protein_PDF1.2 protein_PR1 A
metabolite_SA protein_EIN2 I
metabolite_SA metabolite_Ethylene I
metabolite_SA protein_COI1 I
protein_Superoxide_dismutase metabolite_ROS A
metabolite_Ethylene protein_PR2 A
protein_EDS5 metabolite_SA A
protein_PR1 protein_EDS5 A
metabolite_ROS protein_Superoxide_dismutase I
metabolite_Me-JA protein_LOX1 A
metabolite_SA protein_LOX1 A
metabolite_Chorismate protein_ICS1 A
metabolite_Chorismate metabolite_Isochorismate A
protein_EDS1 metabolite_SA I
metabolite_12/13_EDT metabolite_JA A
metabolite_Me-JA protein_VSP1 A
protein_VSP1 protein_PDF1.2 I
metabolite_JA protein_CLH1 A
protein_PDF1.2 protein_ERF1 A
protein_CTR1 metabolite_Copper I
protein_CTR1 metabolite_Copper A
metabolite_JA protein_MYC2 A
protein_MYC2 protein_LOX3 I
protein_MYC2 metabolite_JA A
protein_ERF1 protein_MYC2 I
protein_MYC2 protein_PR4 A
protein_MYC2 protein_PR1 A
protein_MYC2 protein_PDF1.2 A
metabolite_Ethylene protein_ERF1 I
protein_ACO metabolite_Ethylene B
metabolite_Ethylene metabolite_SA I
protein_NPR1 metabolite_JA I
metabolite_Ethylene protein_ACO2 I
metabolite_SA protein_PAD4 I
metabolite_SA protein_EDS1 I
protein_NPR1 protein_PAD4 I
protein_NPR1 protein_EDS1 I
protein_PAD4 protein_PR1 I
protein_CTR1 metabolite_Ethylene I
protein_PR1 metabolite_SA I
protein_COI1 complex_SCF A
protein_PR1 protein_PDF1.2 A
protein_PR1 metabolite_JA A
metabolite_Ethylene protein_NADPH_oxidase A
metabolite_JA protein_Catalase A
metabolite_JA metabolite_Ethylene A
metabolite_Ethylene protein_ACO2 A
metabolite_Me-JA metabolite_ROS A
protein_CTR1 protein_ERF1 A
protein_ICS1 metabolite_Chorismate A
protein_ICS1 metabolite_Isochorismate A
protein_ICS1 protein_IPL A
metabolite_Chorismate metabolite_SA A
metabolite_Isochorismate metabolite_SA A
protein_IPL metabolite_Isochorismate A
protein_IPL metabolite_SA A
metabolite_SA metabolite_Chorismate A
metabolite_Prephenate metabolite_Phenylpyruvate A
metabolite_Isochorismate metabolite_Chorismate A
protein_ICS2 metabolite_SA A
protein_PAL3 protein_PAL1 A
protein_PAL3 protein_PAL2 A
protein_PAL4 protein_PAL1 A
protein_PAL4 protein_PAL3 A
protein_PAL4 protein_PAL2 A
protein_PAL3 protein_PAL4 A
metabolite_Me-JA protein_NADPH_oxidase A
metabolite_SA protein_PR2 I
metabolite_SA protein_PR5 I
protein_ERS1 metabolite_ACC A
protein_LOX3 protein_AOS I
protein_ETR1 protein_CTR1 A
protein_ERS1 protein_CTR1 A
metabolite_ACC metabolite_SA A
metabolite_ACC metabolite_JA A
metabolite_Me-JA protein_NPR1 A
metabolite_Me-JA protein_ETR1 A
metabolite_ACC protein_ETR1 A
metabolite_ACC protein_NPR1 A
metabolite_ACC protein_PR1 A
protein_EIN5 protein_CTR1 A
protein_PR1 protein_NPR1 I
protein_ACO4 metabolite_Ethylene A
protein_NIMIN1 protein_NPR1 I
protein_PDF1.2 metabolite_ROS A
metabolite_SA protein_PDF1.2 I
metabolite_Me-JA protein_PR1 A
metabolite_Me-JA metabolite_SA I
metabolite_Me-JA protein_PDF1.2 I
protein_MPK3 metabolite_ROS A
protein_MPK6 metabolite_ROS A
metabolite_ROS metabolite_Copper A
protein_ACS4 metabolite_SAM A
protein_ACS7 metabolite_SAM A
protein_ACS4 metabolite_ACC A
protein_ACS7 metabolite_Ethylene A
protein_ACS7 metabolite_ACC A
metabolite_Ethylene protein_EIN2 I
protein_MPK4 metabolite_SA I
protein_MPK4 metabolite_JA I
protein_ICS1 protein_EDS1 A
metabolite_Isochorismate protein_EDS1 A
protein_ICS1 protein_EDS5 A
metabolite_Isochorismate protein_EDS5 A
metabolite_Phenylalanine protein_EDS1 A
metabolite_Phenylalanine protein_EDS5 A
protein_PAL2 protein_EDS1 A
protein_PAL2 protein_EDS5 A
protein_PR2 protein_EDS1 A
protein_PR2 protein_EDS5 A
protein_PR5 protein_EDS1 A
protein_PR5 protein_EDS5 A
protein_ACS6 protein_ICS1 A
protein_ACS6 protein_PR1 A
protein_PR4 protein_ICS1 A
protein_PR4 protein_PR1 A
protein_AOS protein_ICS1 A
protein_AOS protein_PR1 A
protein_PDF1.2 protein_ICS1 A
metabolite_Ethylene protein_PR4 A
protein_JAR1 metabolite_Ethylene I
protein_JAR1 metabolite_JA I
protein_EIN2 metabolite_JA I
metabolite_Copper metabolite_Ethylene I
metabolite_JA protein_JAZ1 A
metabolite_SA metabolite_Isochorismate A
protein_NIMIN1 protein_NPR1 A
protein_ACO1 protein_ACO2 A
metabolite_Ethylene protein_PR1 A
metabolite_Ethylene protein_NPR1 A
metabolite_SA protein_WRKY70 A
metabolite_ROS metabolite_BA I
metabolite_ACC protein_CTR1 A
protein_ACO1 protein_ACO A
protein_ACO2 protein_ACO A
protein_ACO4 protein_ACO A
protein_ACO1 protein_ACO4 A
protein_ACO2 protein_ACO4 A
protein_ACO2 protein_ACO1 I
protein_CTR1 protein_EIN2 A
protein_CTR1 protein_EIN3 A
protein_RAN1 metabolite_Copper A
protein_ETR1 protein_RAN1 I
protein_RAN1 metabolite_Copper I
metabolite_Me-JA protein_COI1 A
protein_PR1 protein_NPR1 A
protein_NIMIN1 protein_PR1 I
protein_ERS1 protein_ETR1 A
protein_HRT protein_EDS1 A
metabolite_Me-JA protein_JAR1 I
metabolite_Me-JA protein_COI1 I
metabolite_SA protein_LOX2 I
metabolite_SA protein_AOC2 I
metabolite_SA protein_OPR3 I
metabolite_OPDA protein_PDF1.2 A
metabolite_JA-Ile protein_PDF1.2 A
metabolite_SA metabolite_OPDA I
metabolite_SA metabolite_JA-Ile I
protein_RAN1 metabolite_Ethylene A
protein_EIN2 protein_RAN1 I
protein_ETR2 metabolite_Ethylene I
metabolite_ACC protein_ETR2 I
protein_PDF1.2 metabolite_Me-JA A
metabolite_Linolenic_acid metabolite_13-HPT A
metabolite_Me-JA metabolite_OPDA A
protein_AOS metabolite_SA A
metabolite_12/13_EDT metabolite_SA A
protein_Superoxide_dismutase protein_Catalase I
protein_OPR3 metabolite_JA I
metabolite_Linolenic_acid metabolite_OPDA A
protein_MYC2 metabolite_JA I
metabolite_JA protein_JAR1 A
protein_EIN3 protein_ERF1 B
protein_ACO metabolite_Ethylene I
protein_ACO2 metabolite_Ethylene I
protein_EDS1 metabolite_SA A
protein_NPR1 protein_ETR1 I
protein_ETR1 protein_NPR1 I
protein_NPR1 protein_COI1 A
metabolite_SA protein_ETR1 I
protein_OPR3 metabolite_OPDA A
protein_JAR1 metabolite_Ethylene A
protein_NPR1 protein_TGA_TF2 A
protein_TGA_TF2 protein_PR1 I
metabolite_SA protein_TGA_TF2 A
protein_MPK4 metabolite_JA A
protein_PR2 protein_ICS1 A
protein_PR1 protein_ICS1 A
protein_MPK4 protein_PR1 A
protein_CTR1 protein_ERF1 I
metabolite_JA protein_ERF1 A
metabolite_SA protein_PR5 A
metabolite_SA protein_PR2 A
protein_EDS5 protein_PR2 A
metabolite_SAG protein_PR1 A
protein_PR2 protein_PDF1.2 A
protein_PR5 protein_PDF1.2 A
metabolite_Ethylene protein_b-CHI A
metabolite_JA protein_b-CHI A
protein_PR1 protein_b-CHI A
protein_PR2 protein_b-CHI A
protein_PR5 protein_b-CHI A
protein_PR1 protein_PR4 A
protein_PR2 protein_PR4 A
protein_PR5 protein_PR4 A
metabolite_SA metabolite_Ethylene A
metabolite_Ethylene protein_JMT I
protein_PDF1.2 protein_PR1 I
protein_NPR1 protein_LOX3 A
protein_PAD4 protein_EDS5 A
protein_PAD4 protein_ICS1 A
protein_ACS6 protein_ACS2 A
protein_ACS6 protein_PDF1.2 A
metabolite_JA metabolite_OPDA A
metabolite_JA metabolite_ACC I
metabolite_Me-JA metabolite_OPDA I
metabolite_JA-Ile metabolite_JA A
protein_ETR1 metabolite_Me-JA I
protein_JAR1 metabolite_Me-JA I
metabolite_Linolenic_acid protein_LOX1 A
metabolite_OPC8 metabolite_OPDA A
metabolite_OPC8 metabolite_JA A
metabolite_OPC6 metabolite_OPDA A
metabolite_OPC6 metabolite_JA A
protein_GST1 protein_JR1 I
protein_b-CHI protein_JR1 I
protein_PR4 protein_JR1 I
protein_GST1 protein_VSP1 I
protein_b-CHI protein_VSP1 I
protein_PR4 protein_VSP1 I
protein_GST1 protein_PDF1.2 I
protein_b-CHI protein_PDF1.2 I
protein_PR4 protein_PDF1.2 I
protein_GST1 protein_CLH1 I
protein_b-CHI protein_CLH1 I
protein_PR4 protein_CLH1 I
metabolite_JA protein_PR5 A
metabolite_Ethylene protein_PR5 A
protein_ERF1 metabolite_JA A
protein_ERF1 metabolite_Ethylene I
protein_ERF1 protein_COI1 I
protein_ERF1 protein_EIN2 I
protein_EIN2 protein_ERF1 I
protein_COI1 protein_b-CHI I
protein_EIN2 protein_b-CHI I
protein_COI1 protein_b-CHI A
protein_COI1 protein_PDF1.2 A
protein_COI1 protein_ERF1 A
protein_MYC2 protein_PDF1.2 I
protein_LOX3 protein_PR4 I
protein_LOX3 protein_PR1 I
protein_LOX3 protein_PDF1.2 I
protein_MYC2 protein_JAZ2 A
metabolite_JA protein_JAZ5 A
metabolite_JA protein_JAZ6 A
metabolite_JA protein_JAZ7 A
metabolite_JA protein_JAZ9 A
metabolite_JA-Ile complex_SCF A
protein_HRT protein_NPR1 A
protein_COI1 protein_PR1 I
metabolite_JA-Ile protein_JAR1 A
metabolite_SA protein_JAZ3 I
protein_EIN3 protein_PDF1.2 A
metabolite_Ethylene protein_EIL2 A
metabolite_Ethylene protein_EIL1 A
metabolite_SA metabolite_JA B
metabolite_SA metabolite_Ethylene B
metabolite_Ethylene protein_EDS5 A
metabolite_Ethylene protein_ICS1 A
metabolite_Ethylene protein_PAD4 A
protein_ACS2 protein_ACS1 A
protein_ACS4 protein_ACS1 A
protein_ACS9 protein_ACS1 A
protein_ACS11 protein_ACS1 A
metabolite_ROS protein_GST1 A
protein_PAD4 protein_EDS1 A
protein_LOX3 metabolite_JA I
metabolite_Me-JA metabolite_JA-Ile A
metabolite_JA-Ile metabolite_JA I
metabolite_JA-Ile protein_PAL1 I
protein_PAD3 metabolite_SA A
protein_PAD3 metabolite_Ethylene A
protein_PAD3 metabolite_JA A
protein_LOX3 metabolite_JA A
protein_AOC1 metabolite_JA A
protein_AOC2 metabolite_JA A
protein_AOC3 metabolite_JA A
metabolite_Me-JA protein_b-CHI A
metabolite_Ethylene protein_KAT1 A
protein_VSP1 protein_MPK3 A
protein_EIN3 metabolite_Ethylene I
complex_SCF metabolite_Ethylene I
metabolite_ACC protein_b-CHI A
protein_EBF2 metabolite_ACC A
protein_EBF1 protein_EBF2 I
metabolite_ACC protein_EBF2 A
metabolite_Ethylene protein_EBF1 A
metabolite_JA protein_PR1 A
metabolite_SA protein_THI2.1 A
metabolite_JA metabolite_ROS A
protein_Catalase metabolite_SA I
metabolite_JA protein_PR1 I
metabolite_ROS metabolite_SAG A
protein_ETR2 protein_ETR1 A
protein_EIN4 protein_ETR1 A
protein_MPK6 protein_MPK3 A
metabolite_Linolenic_acid metabolite_Me-JA A
protein_NPR1 protein_PDF1.2 I
protein_PDF1.2 metabolite_SA I
metabolite_JA protein_MYC2 I
metabolite_SAM metabolite_ACC A
protein_Glutathione_peroxidase protein_Superoxide_dismutase A
metabolite_Copper protein_ETR1 A
protein_RAN1 protein_ETR1 A
metabolite_Copper protein_ETR2 A
protein_RAN1 protein_ETR2 A
metabolite_Copper protein_EIN4 A
protein_RAN1 protein_EIN4 A
metabolite_Copper protein_ERS1 A
protein_RAN1 protein_ERS1 A
metabolite_Copper protein_ERS2 A
protein_RAN1 protein_ERS2 A
metabolite_ACC protein_ACO A
metabolite_SA metabolite_ROS I
metabolite_ROS metabolite_Phenylalanine A
metabolite_ROS protein_PAL1 A
protein_CTR1 protein_EIN2 I
protein_EBF2 protein_EBF1 A
protein_EBF2 protein_EIN5 A
metabolite_Ethylene protein_EIN5 A
protein_EIN5 protein_EBF2 A
protein_EIN5 protein_EBF1 A
protein_ICS1 protein_PAD4 A
protein_PR2 protein_VSP1 A
protein_PR1 protein_VSP1 A
protein_PDF1.2 protein_VSP1 A
metabolite_JA protein_MPK4 A
metabolite_OPDA protein_AOS A
metabolite_SA protein_AOS A
metabolite_JA protein_OPR3 A
protein_EDS5 protein_NPR1 I
metabolite_JA protein_NPR1 A
metabolite_JA protein_CTR1 I
protein_CTR1 protein_COI1 A
metabolite_Ethylene protein_COI1 A
protein_PR4 protein_PR2 A
metabolite_JA-Ile protein_COI1 A
protein_OPR3 metabolite_JA A
metabolite_Me-JA metabolite_SAG A
metabolite_Me-JA protein_WRKY70 A
metabolite_ACC protein_WRKY70 A
metabolite_Me-JA protein_WRKY70 I
protein_WRKY70 protein_PR1 A
protein_WRKY70 protein_PR2 A
protein_WRKY70 protein_PR5 A
protein_WRKY70 protein_PDF1.2 I
protein_NPR1 protein_WRKY70 I
protein_WRKY70 protein_PR2 I
protein_COI1 metabolite_OPDA I
protein_JAZ1 metabolite_Me-JA A
protein_EIN2 protein_ACO2 A
protein_EIN2 metabolite_ACC A
protein_EIN2 protein_ACO A
protein_EIN2 protein_ETR1 I
protein_EIN2 protein_ETR2 I
metabolite_Ethylene protein_ETR2 I
protein_ETR1 metabolite_JA A
protein_EDS5 metabolite_SA I
protein_PAD4 protein_HRT I
protein_EDS5 protein_HRT I
protein_EDS1 protein_HRT A
protein_PAD4 protein_HRT A
protein_EDS1 protein_ICS1 A
metabolite_ROS protein_Glutathione_peroxidase I
protein_ETR1 metabolite_ROS A
metabolite_Isochorismate protein_ICS1 A
protein_IPL protein_ICS1 A
protein_ICS2 protein_ICS1 A
protein_ICS2 metabolite_Chorismate A
protein_ICS2 metabolite_Isochorismate A
metabolite_Isochorismate protein_ICS2 A
protein_OPR3 protein_AOS A
metabolite_JA protein_COI1 B
protein_MYC2 metabolite_Me-JA A
protein_MYC2 protein_JAZ1 A
metabolite_SAG metabolite_SA A
metabolite_SA metabolite_SAG I
protein_PAD4 protein_EDS1 I
protein_EDS1 protein_PAD4 A
metabolite_Ethylene protein_ETR1 A
protein_ETR1 protein_ERS1 I
protein_ICS1 protein_PR1 A
metabolite_Ethylene protein_ERS1 B
metabolite_JA protein_JMT A
metabolite_ACC metabolite_Me-JA I
metabolite_Me-JA metabolite_ACC I
metabolite_Me-JA metabolite_Ethylene I
metabolite_SA metabolite_SAM A
metabolite_Me-JA protein_AOS I
metabolite_Ethylene protein_AOS I
protein_AOS metabolite_Ethylene I
protein_NPR1 protein_PDF1.2 A
protein_EIN2 protein_PDF1.2 A
protein_PR1 protein_PAD4 A
metabolite_JA metabolite_Linolenic_acid A
metabolite_SA protein_NPR1 I
metabolite_ACC protein_ACO I
protein_PDF1.2 metabolite_SA A
protein_EIN2 metabolite_SA A
protein_EIN2 protein_NPR1 A
protein_COI1 metabolite_SA A
metabolite_Prephenate metabolite_Phenylalanine A
metabolite_Copper protein_CTR1 A
protein_EIN2 metabolite_ACC I
protein_ETR1 metabolite_ACC I
metabolite_Ethylene protein_MPK6 A
protein_CTR1 protein_MPK6 A
metabolite_Prephenate protein_Prephenate_aminotransferase A
protein_Arogenate_dehydratase metabolite_Phenylalanine A
protein_AOS metabolite_13-HPT A
metabolite_12/13_EDT metabolite_13-HPT A
protein_PAL2 protein_PAL1 A
protein_PAL1 protein_PAL2 A
protein_PAL2 protein_PAL1 I
protein_TGA_TF2 protein_PR1 A
protein_TGA_TF2 metabolite_SA B
protein_TGA_TF5 protein_PR1 A
protein_PR1 protein_TGA_TF2 A
protein_ACO1 metabolite_Ethylene A
protein_ACO1 metabolite_ACC A
protein_ACO2 protein_ACO1 A
protein_EIN2 protein_EIN3 I
protein_ERF1 protein_CTR1 I
protein_NADPH_oxidase protein_Superoxide_dismutase A
protein_COI1 protein_ICS1 I
protein_COI1 protein_NPR1 I
protein_EIN2 protein_AOS I
protein_PAD4 protein_AOS I
protein_PAD4 protein_EIN2 I
protein_ICS1 protein_PAD4 I
protein_EIN2 protein_PAD3 I
protein_PAD4 protein_PAD3 I
protein_ICS1 protein_PAD3 I
protein_PAD3 protein_ICS1 A
protein_PAD3 protein_EDS1 A
protein_PAD3 protein_PAD4 A
metabolite_Ethylene metabolite_ROS A
metabolite_JA protein_PR2 A
metabolite_SA protein_MPK6 A
metabolite_JA complex_SCF A
protein_LOX2 metabolite_SA A
protein_LOX2 protein_NPR1 A
metabolite_SA metabolite_Me-JA A
protein_PR1 protein_LOX2 A
protein_TGA_TF2 protein_PDF1.2 B
protein_TGA_TF2 protein_NPR1 B
protein_NPR1 protein_PDF1.2 B
metabolite_Me-JA protein_NPR1 I
protein_AOS metabolite_12/13_EDT A
protein_SAM2 metabolite_Ethylene A
metabolite_SA protein_Superoxide_dismutase A
metabolite_SA metabolite_Copper A
protein_COI1 complex_SCF I
protein_COI1 protein_PDF1.2 I
protein_COI1 protein_THI2.1 I
protein_NADPH_oxidase metabolite_ROS I
protein_MPK6 protein_MPK3 I
protein_MPK3 protein_MPK6 I
protein_MPK3 protein_PR5 I
protein_MPK3 protein_PR1 I
metabolite_ROS metabolite_Ethylene I
metabolite_Ethylene metabolite_ROS I
metabolite_Ethylene protein_ACO1 A
metabolite_OPDA metabolite_JA I
metabolite_JA metabolite_OPDA I
protein_OPR3 protein_COI1 I
metabolite_ROS protein_ERF1 A
metabolite_Ethylene protein_ACO A
protein_ACS9 metabolite_Ethylene A
metabolite_BA metabolite_Ethylene A
metabolite_Ethylene metabolite_BA A
protein_EBF1 complex_SCF A
protein_EBF2 complex_SCF A
protein_MYC2 protein_JR1 I
protein_JR1 protein_PDF1.2 A
protein_JR1 protein_b-CHI A
protein_ICS1 protein_PR2 A
protein_ICS1 protein_PR4 A
protein_NPR1 metabolite_Isochorismate I
metabolite_ROS protein_MPK4 A
protein_ACS3 protein_ACS7 A
metabolite_ROS protein_ACO1 A
protein_ICS1 protein_NPR1 A
protein_COI1 metabolite_JA B
protein_HRT metabolite_SA A
protein_HRT metabolite_SAG A
metabolite_SA protein_HRT A
protein_HRT protein_PR1 A
protein_ACS5 metabolite_Ethylene I
metabolite_Ethylene protein_ACS5 I
metabolite_Me-JA protein_PR5 A
protein_NPR1 protein_PAD4 A
protein_PAD4 protein_NPR1 A
protein_COI1 protein_ERF1 I
protein_EIN3 protein_ERF1 I
metabolite_Me-JA protein_JAR1 A
protein_LOX1 metabolite_ROS A
protein_ERS1 protein_ERS2 A
protein_ERS1 protein_ETR2 A
protein_ERS1 protein_EIN4 A
protein_ERS1 metabolite_Ethylene I
protein_PAD4 metabolite_SAG A
metabolite_ROS metabolite_Me-JA A
protein_CLH1 metabolite_JA A
metabolite_Copper protein_PR1 A
metabolite_Ethylene metabolite_Copper A
protein_ETR1 metabolite_Copper B
metabolite_Ethylene metabolite_Copper I
metabolite_Ethylene metabolite_Phenylalanine A
protein_ETR1 metabolite_Phenylalanine A
protein_JAR1 protein_COI1 I
protein_JAZ1 protein_MYC2 A
metabolite_Ethylene metabolite_SAM B
metabolite_OPDA protein_GST1 A
protein_ACS2 protein_ACO2 A
protein_ACS1 metabolite_ACC A
protein_ACS3 metabolite_ACC A
protein_ERF1 metabolite_Ethylene B
metabolite_JA-Ile metabolite_Ethylene A
protein_NPR1 metabolite_JA A
protein_JAZ1 protein_COI1 A
metabolite_JA-Ile protein_COI1 B
metabolite_JA-Ile metabolite_JA B
protein_JAZ1 protein_COI1 B
protein_MPK6 protein_ACS1 A
protein_ACS5 metabolite_Ethylene A
metabolite_Copper protein_AAO4 I
metabolite_Chorismate metabolite_Phenylalanine A
protein_ETR2 protein_ETR1 B
protein_ERS1 protein_ETR1 B
protein_ERS2 protein_ETR1 B
protein_EIN4 protein_ETR1 B
protein_LOX2 protein_AOS A
protein_LOX2 metabolite_12/13_EDT A
protein_LOX2 protein_OPR3 A
protein_LOX3 protein_AOS A
protein_LOX3 metabolite_12/13_EDT A
protein_LOX3 protein_OPR3 A
protein_LOX4 protein_AOS A
protein_LOX4 metabolite_12/13_EDT A
protein_LOX4 protein_OPR3 A
metabolite_Trans-cinnamic_acid metabolite_BA I
protein_ETR1 protein_EIN3 I
metabolite_Me-JA metabolite_ROS I
metabolite_Me-JA protein_PR1 I
protein_JAR1 metabolite_ROS A
protein_JAR1 protein_PR1 A
metabolite_Me-JA protein_GST1 I
metabolite_ROS protein_MPK6 I
metabolite_Ethylene metabolite_Me-JA I
protein_ACS10 metabolite_Ethylene A
metabolite_Linolenic_acid protein_ETR1 I
protein_Catalase protein_Superoxide_dismutase I
metabolite_SA protein_PAD3 A
metabolite_Copper protein_Superoxide_dismutase I
protein_Superoxide_dismutase metabolite_Copper I
metabolite_Me-JA protein_PR4 A
metabolite_Me-JA protein_MYC2 A
metabolite_Ethylene protein_MYC2 I
protein_ERF1 protein_PDF1.2 I
protein_ACO4 metabolite_Ethylene I
metabolite_13-HPT metabolite_OPDA A
metabolite_13-HPT metabolite_JA A
protein_LOX1 metabolite_Ethylene A
protein_ETR1 protein_PR1 I
protein_ETR1 protein_PR2 I
protein_EIN2 protein_PR2 I
protein_COI1 protein_PR2 I
protein_JAR1 protein_PR2 I
protein_ETR1 protein_PR5 I
protein_EIN2 protein_PR5 I
protein_COI1 protein_PR5 I
protein_JAR1 protein_PR5 I
metabolite_Ethylene protein_PDF1.2 I
protein_EIN2 protein_PDF1.2 I
protein_EDS5 protein_PR1 I
metabolite_ROS protein_NADPH_oxidase I
protein_Catalase protein_NADPH_oxidase I
metabolite_Ethylene protein_Glutathione_peroxidase A
protein_ACO metabolite_ROS I
protein_ICS1 metabolite_Ethylene I
protein_EDS5 protein_ERF1 A
protein_EDS5 protein_b-CHI A
metabolite_JA-Ile protein_MYC2 B
protein_ACX1 protein_KAT2 A
metabolite_ROS protein_ACX1 A
metabolite_OPDA protein_COI1 A
protein_OPR3 protein_COI1 A
protein_PDF1.2 protein_OPR3 A
metabolite_SA protein_b-CHI A
protein_ETR1 protein_b-CHI I
protein_PR1 protein_PAL1 A
metabolite_ACC metabolite_SA I
protein_PR2 metabolite_SA I
metabolite_JA-Ile protein_JAZ1 A
protein_COI1 protein_JAZ1 A
metabolite_ACC protein_ACO2 I
protein_ICS1 metabolite_ROS A
metabolite_SA protein_Catalase A
protein_ACS9 protein_ACS5 A
metabolite_ROS metabolite_BA A
protein_EIN3 protein_EIL1 A
protein_EBF1 protein_EIN3 B
metabolite_Ethylene protein_EBF1 I
protein_EBF2 protein_EBF1 I
complex_SCF protein_EBF2 I
complex_SCF protein_EBF1 I
protein_EBF2 protein_EIL1 A
protein_EBF1 protein_EIL1 A
protein_CTR1 protein_EBF2 I
protein_CTR1 complex_SCF I
protein_ETR2 protein_CTR1 A
protein_EIN4 protein_CTR1 A
protein_ERS2 protein_CTR1 A
protein_ACS8 metabolite_Ethylene A
protein_EIN2 metabolite_ROS I
protein_ACS6 protein_ACS7 A
protein_JAZ10 metabolite_Me-JA A
metabolite_Me-JA protein_JAZ10 A
protein_EIN2 protein_CTR1 A
protein_EIN3 protein_EIN2 A
protein_ETR2 protein_EIN3 A
protein_EIN4 protein_EIN3 A
metabolite_JA protein_JAZ10 A
protein_CTR1 protein_MPK3 A
protein_WRKY70 metabolite_SA A
metabolite_ACC protein_ETR1 I
protein_Catalase protein_Glutathione_peroxidase A
protein_WRKY70 protein_NPR1 A
metabolite_Ethylene protein_ACO4 A
protein_AOS metabolite_ROS A
protein_ETR1 protein_COI1 I
protein_CLH1 protein_MYC2 A
complex_SCF protein_MYC2 I
metabolite_ROS protein_NPR1 I
metabolite_Me-JA protein_PR2 A
protein_PR1 metabolite_Me-JA A
protein_Catalase protein_Superoxide_dismutase A
protein_NPR1 protein_EIN2 I
protein_EDS1 protein_EIN2 I
metabolite_SAM protein_ACS2 A
protein_ETR1 protein_PR1 A
protein_EDS1 protein_PR1 I
protein_EDS1 metabolite_SAG I
protein_NPR1 metabolite_SAG A
protein_NIMIN3 protein_NPR1 B
protein_NIMIN2 protein_NPR1 B
protein_NIMIN1 protein_PR2 I
protein_NIMIN1 protein_PR5 I
protein_PR1 protein_NIMIN1 I
protein_PR1 protein_PR5 I
protein_NIMIN1 protein_NPR1 B
protein_NIMIN1 protein_PR1 B
protein_ETR1 metabolite_ROS I
protein_ETR1 protein_GST1 I
complex_SCF protein_COI1 A
protein_MPK4 metabolite_ROS I
metabolite_SA protein_OPR3 A
metabolite_SA metabolite_ACC A
metabolite_SA protein_NADPH_oxidase I
metabolite_Me-JA protein_NADPH_oxidase I
metabolite_SA metabolite_OPDA A
protein_ACO2 metabolite_SA A
metabolite_Me-JA protein_ACO2 A
metabolite_SA protein_ACO2 A
protein_EDS5 protein_ICS1 A
protein_AOC1 protein_AOC2 A
protein_PDF1.2 protein_PR2 A
metabolite_13-HPT metabolite_12/13_EDT A
metabolite_Me-JA protein_MYC2 I
protein_MPK6 protein_MYC2 I
protein_ERF1 protein_MYC2 A
protein_WRKY70 metabolite_JA I
protein_WRKY70 protein_PR1 I
metabolite_JA protein_WRKY70 I
protein_COI1 protein_CLH1 A
protein_NPR1 metabolite_Ethylene A
metabolite_Isochorismate protein_NPR1 A
metabolite_Ethylene protein_EDF1 I
metabolite_Ethylene protein_EDF4 I
protein_LOX3 metabolite_Phenylalanine I
protein_COI1 metabolite_Me-JA I
protein_EDS5 protein_EDS1 A
protein_NPR1 protein_EDS1 A
metabolite_ACC protein_MPK6 A
protein_ACS2 protein_MPK6 A
protein_ACS6 protein_MPK6 A
metabolite_SA metabolite_Phenylalanine A
metabolite_Chorismate protein_IPL A
metabolite_SA protein_IPL A
protein_ICS1 protein_COI1 I
protein_ICS1 protein_AOS I
protein_PAD4 protein_COI1 I
protein_COI1 protein_EIN2 I
protein_AOS protein_EIN2 I
protein_EIN2 protein_MPK3 I
metabolite_ROS protein_ACO A
protein_VSP1 metabolite_JA A
protein_ACS2 protein_MPK6 I
protein_MPK6 metabolite_Ethylene I
metabolite_ACC protein_COI1 A
protein_COI1 metabolite_Ethylene A
metabolite_ACC protein_ERS2 A
metabolite_ACC protein_ETR2 A
protein_COI1 metabolite_ACC I
metabolite_ACC protein_COI1 I
protein_CTR1 protein_ETR1 B
metabolite_ACC metabolite_Me-JA A
metabolite_Ethylene protein_COI1 I
protein_COI1 metabolite_ACC A
protein_HRT metabolite_Ethylene A
protein_ETR1 protein_ERF1 I
metabolite_Chorismate metabolite_Prephenate A
protein_PDF1.2 protein_PR4 I
protein_PR4 protein_ERF1 A
protein_EIN3 metabolite_ACC I
metabolite_Me-JA protein_PAL1 A
metabolite_JA protein_PAL1 A
protein_b-CHI protein_PR1 A
protein_b-CHI protein_PR2 A
protein_PR4 protein_PR5 A
protein_b-CHI protein_PR5 A
protein_b-CHI protein_PR4 A
metabolite_SA protein_PR4 A
protein_VSP1 protein_ACO4 A
protein_NADPH_oxidase protein_Catalase A
metabolite_JA protein_KAT5 A
metabolite_JA protein_ACX3 A
protein_KAT5 metabolite_JA A
protein_COI1 protein_KAT5 A
metabolite_JA protein_KAT2 A
protein_KAT5 protein_KAT2 A
protein_KAT5 protein_ACX1 A
protein_KAT1 protein_KAT2 A
protein_KAT1 protein_ACX1 A
metabolite_BA metabolite_ACC A
protein_ACS1 protein_ACS2 I
protein_SAM1 protein_ACS2 A
protein_SAM1 protein_ACS4 A
protein_SAM1 protein_ACO1 A
protein_WRKY70 protein_ICS1 A
protein_WRKY70 metabolite_SA I
protein_NPR1 protein_WRKY70 A
metabolite_Copper protein_RAN1 I
protein_CTR1 metabolite_Copper B
metabolite_Me-JA metabolite_BA A
metabolite_JA metabolite_BA A
protein_JAZ1 protein_JAZ3 A
protein_JAZ1 protein_JAZ4 A
protein_JAZ1 protein_JAZ7 A
protein_JAZ1 protein_JAZ8 A
protein_JAZ2 protein_JAZ3 A
protein_JAZ2 protein_JAZ4 A
protein_JAZ2 protein_JAZ7 A
protein_JAZ2 protein_JAZ8 A
protein_JAZ5 protein_JAZ3 A
protein_JAZ5 protein_JAZ4 A
protein_JAZ5 protein_JAZ7 A
protein_JAZ5 protein_JAZ8 A
protein_JAZ6 protein_JAZ3 A
protein_JAZ6 protein_JAZ4 A
protein_JAZ6 protein_JAZ7 A
protein_JAZ6 protein_JAZ8 A
protein_JAZ9 protein_JAZ3 A
protein_JAZ9 protein_JAZ4 A
protein_JAZ9 protein_JAZ7 A
protein_JAZ9 protein_JAZ8 A
protein_JAZ10 protein_JAZ3 A
protein_JAZ10 protein_JAZ4 A
protein_JAZ10 protein_JAZ7 A
protein_JAZ10 protein_JAZ8 A
protein_JAZ12 protein_JAZ3 A
protein_JAZ12 protein_JAZ4 A
protein_JAZ12 protein_JAZ7 A
protein_JAZ12 protein_JAZ8 A
protein_COI1 protein_JAZ7 I
protein_COI1 protein_JAZ1 I
protein_COI1 protein_MYC2 I
protein_PAL1 protein_PR1 A
metabolite_Me-JA protein_ERF1 A
metabolite_SA protein_ERF1 A
protein_EDS1 protein_PDF1.2 I
metabolite_JA protein_PDF1.2 I
metabolite_JA protein_PR2 I
metabolite_SA protein_MPK4 A
protein_THI2.1 protein_PDF1.2 I
protein_THI2.1 protein_VSP1 I
protein_COI1 protein_VSP1 I
protein_PDF1.2 protein_VSP1 I
#_attributes metabolite_ACC fill=240/135/184
#_attributes metabolite_Ethylene fill=240/135/184 queryset=end
#_attributes protein_NADPH_oxidase fill=240/135/184
#_attributes metabolite_ROS fill=240/135/184
#_attributes protein_NPR1 fill=240/135/184
#_attributes metabolite_SA fill=240/135/184 queryset=end
#_attributes metabolite_SAM fill=240/135/184
#_attributes protein_ACO2 fill=240/135/184
#_attributes protein_ACO fill=240/135/184
#_attributes protein_CTR1 fill=240/135/184
#_attributes protein_EIN2 fill=240/135/184
#_attributes protein_EIN3 fill=240/135/184
#_attributes protein_ACS5 fill=240/135/184
#_attributes protein_ACS2 fill=240/135/184
#_attributes protein_ACS1 fill=240/135/184
#_attributes protein_ACS8 fill=240/135/184
#_attributes protein_ACS11 fill=240/135/184
#_attributes protein_ACS7 fill=240/135/184
#_attributes protein_MPK4 fill=240/135/184
#_attributes protein_EDS1 fill=240/135/184
#_attributes protein_PAD4 fill=240/135/184
#_attributes protein_PAD3 fill=240/135/184
#_attributes protein_ACS4 fill=240/135/184
#_attributes protein_ACS6 fill=240/135/184
#_attributes protein_ACS9 fill=240/135/184
#_attributes metabolite_SAG fill=240/135/184
#_attributes metabolite_Copper fill=240/135/184
#_attributes protein_Superoxide_dismutase fill=240/135/184
#_attributes metabolite_Phenylalanine fill=240/135/184
#_attributes metabolite_BA fill=240/135/184
#_attributes protein_BA2H fill=240/135/184
#_attributes protein_ICS1 fill=240/135/184
#_attributes metabolite_Chorismate fill=240/135/184
#_attributes metabolite_Trans-cinnamic_acid fill=240/135/184
#_attributes protein_PAL2 fill=240/135/184
#_attributes protein_JAR1 fill=240/135/184
#_attributes protein_PR1 fill=240/135/184
#_attributes protein_EDS5 fill=240/135/184
#_attributes metabolite_OPDA fill=240/135/184
#_attributes metabolite_JA fill=240/135/184 queryset=end
#_attributes metabolite_Me-JA fill=240/135/184
#_attributes protein_AOS fill=240/135/184
#_attributes protein_ETR1 fill=240/135/184
#_attributes protein_ETR2 fill=240/135/184
#_attributes protein_ERS1 fill=240/135/184
#_attributes protein_ERS2 fill=240/135/184
#_attributes protein_EIN4 fill=240/135/184
#_attributes protein_Catalase fill=240/135/184
#_attributes protein_MPK6 fill=240/135/184
#_attributes protein_MPK3 fill=240/135/184
#_attributes protein_GST1 fill=240/135/184
#_attributes protein_PR2 fill=240/135/184
#_attributes protein_PR5 fill=240/135/184
#_attributes protein_PAL1 fill=240/135/184
#_attributes protein_EBF1 fill=240/135/184
#_attributes metabolite_Isochorismate fill=240/135/184
#_attributes metabolite_JA-Ile fill=240/135/184
#_attributes protein_COI1 fill=240/135/184
#_attributes protein_PDF1.2 fill=240/135/184
#_attributes protein_EIN5 fill=240/135/184
#_attributes protein_EBF2 fill=240/135/184
#_attributes protein_ACX1 fill=240/135/184
#_attributes protein_OPR3 fill=240/135/184
#_attributes protein_KAT2 fill=240/135/184
#_attributes metabolite_OPC8 fill=240/135/184
#_attributes protein_THI2.1 fill=240/135/184
#_attributes protein_TGA_TF2 fill=240/135/184
#_attributes protein_ACX5 fill=240/135/184
#_attributes protein_VSP1 fill=240/135/184
#_attributes protein_JR1 fill=240/135/184
#_attributes protein_PR4 fill=240/135/184
#_attributes protein_LOX3 fill=240/135/184
#_attributes protein_LOX2 fill=240/135/184
#_attributes protein_JAZ3 fill=240/135/184
#_attributes protein_MYC2 fill=240/135/184
#_attributes protein_ERF1 fill=240/135/184
#_attributes protein_EIL1 fill=240/135/184
#_attributes protein_LOX1 fill=240/135/184
#_attributes metabolite_12/13_EDT fill=240/135/184
#_attributes protein_ACO1 fill=240/135/184
#_attributes metabolite_Linolenic_acid fill=240/135/184
#_attributes metabolite_Prephenate fill=240/135/184
#_attributes protein_JMT fill=240/135/184
#_attributes protein_Glutathione_peroxidase fill=240/135/184
#_attributes complex_SCF fill=240/135/184
#_attributes protein_WRKY70 fill=240/135/184
#_attributes protein_b-CHI fill=240/135/184
#_attributes protein_CLH1 fill=240/135/184
#_attributes metabolite_Phenylpyruvate fill=240/135/184
#_attributes protein_RAN1 fill=240/135/184
#_attributes protein_HRT fill=240/135/184
#_attributes protein_IPL fill=240/135/184
#_attributes protein_ICS2 fill=240/135/184
#_attributes protein_PAL3 fill=240/135/184
#_attributes protein_PAL4 fill=240/135/184
#_attributes protein_ACO4 fill=240/135/184
#_attributes protein_NIMIN1 fill=240/135/184
#_attributes protein_JAZ1 fill=240/135/184
#_attributes protein_AOC2 fill=240/135/184
#_attributes metabolite_13-HPT fill=240/135/184
#_attributes metabolite_OPC6 fill=240/135/184
#_attributes protein_JAZ2 fill=240/135/184
#_attributes protein_JAZ5 fill=240/135/184
#_attributes protein_JAZ6 fill=240/135/184
#_attributes protein_JAZ7 fill=240/135/184
#_attributes protein_JAZ9 fill=240/135/184
#_attributes protein_EIL2 fill=240/135/184
#_attributes protein_AOC1 fill=240/135/184
#_attributes protein_AOC3 fill=240/135/184
#_attributes protein_KAT1 fill=240/135/184
#_attributes protein_Prephenate_aminotransferase fill=240/135/184
#_attributes protein_Arogenate_dehydratase fill=240/135/184
#_attributes protein_TGA_TF5 fill=240/135/184
#_attributes protein_SAM2 fill=240/135/184
#_attributes protein_ACS3 fill=240/135/184
#_attributes protein_AAO4 fill=240/135/184
#_attributes protein_LOX4 fill=240/135/184
#_attributes protein_ACS10 fill=240/135/184
#_attributes protein_JAZ10 fill=240/135/184
#_attributes protein_NIMIN3 fill=240/135/184
#_attributes protein_NIMIN2 fill=240/135/184
#_attributes protein_EDF1 fill=240/135/184
#_attributes protein_EDF4 fill=240/135/184
#_attributes protein_KAT5 fill=240/135/184
#_attributes protein_ACX3 fill=240/135/184
#_attributes protein_SAM1 fill=240/135/184
#_attributes protein_JAZ4 fill=240/135/184
#_attributes protein_JAZ8 fill=240/135/184
#_attributes protein_JAZ12 fill=240/135/184
