# Supplementary material for: Signalling Network Construction for Modelling Plant Defence Response
Source: PLoS One. 2012 Dec 18;7(12):e51822. doi: 10.1371/journal.pone.0051822 (PMC3525666; doi:10.1371/journal.pone.0051822)
Supplement: Supporting Information S7 — The graph file with only correct triplets, extracted by Bio3graph. This network (consisting of 107 components and 377 reactions) can be visualized with Biomine visualizer in the same way as the Supporting Information S2. (BMG) [file pone.0051822.s007.bmg]

protein_NADPH_oxidase metabolite_ROS A
metabolite_ACC metabolite_Ethylene A
protein_ACO2 metabolite_ACC A
protein_ACO metabolite_ACC A
protein_ACO2 metabolite_Ethylene A
protein_ACO metabolite_Ethylene A
protein_EIN2 protein_EIN3 A
protein_ACS2 metabolite_Ethylene A
metabolite_Ethylene protein_ACS6 A
metabolite_Ethylene metabolite_SA A
metabolite_SA metabolite_SAG A
metabolite_Phenylalanine metabolite_BA A
metabolite_BA metabolite_SA A
metabolite_SA protein_PAD4 A
protein_PAD4 metabolite_SA A
protein_ICS1 metabolite_SA A
protein_NPR1 protein_ICS1 I
protein_JAR1 protein_PR1 I
protein_EIN2 protein_PR1 I
metabolite_SA protein_EDS5 A
metabolite_SA protein_NPR1 A
protein_OPDA metabolite_JA A
metabolite_SA protein_PR1 A
metabolite_Me-JA protein_AOS A
metabolite_Me-JA metabolite_JA A
metabolite_SA protein_ACO2 I
metabolite_ROS metabolite_Ethylene A
metabolite_ROS metabolite_SA A
metabolite_ROS metabolite_JA A
protein_ETR1 metabolite_Ethylene B
protein_ETR2 metabolite_Ethylene B
protein_ERS1 metabolite_Ethylene B
protein_ERS2 metabolite_Ethylene B
protein_EIN4 metabolite_Ethylene B
metabolite_SA protein_Catalase I
protein_Catalase metabolite_SA A
metabolite_ROS protein_MPK6 A
metabolite_ROS protein_MPK3 A
protein_PAL1 metabolite_Phenylalanine A
metabolite_ACC protein_ACO2 A
metabolite_JA protein_EBF1 I
metabolite_SAM metabolite_Ethylene A
metabolite_JA metabolite_JA-Ile A
metabolite_Me-JA protein_PDF1.2 A
metabolite_Copper metabolite_Ethylene A
metabolite_Ethylene protein_EBF2 A
metabolite_Ethylene protein_EIN3 A
metabolite_ACC protein_EIN3 A
metabolite_ACC metabolite_ROS I
metabolite_ACC protein_EIN2 A
metabolite_Ethylene protein_EIN2 A
protein_ACX1 metabolite_JA A
metabolite_JA protein_ACX1 A
protein_OPDA protein_OPR3 A
protein_NPR1 protein_TGA_TF2 B
protein_NPR1 protein_PR1 B
protein_NPR1 protein_PR1 A
metabolite_JA protein_PR4 A
metabolite_JA protein_VSP1 A
metabolite_ROS protein_Catalase A
metabolite_JA protein_PDF1.2 A
metabolite_Me-JA metabolite_SA A
protein_LOX2 metabolite_JA A
metabolite_JA metabolite_Me-JA A
metabolite_JA metabolite_SA I
protein_JAZ3 protein_MYC2 B
protein_EIN3 protein_ERF1 A
protein_EIN3 protein_EBF2 A
protein_EIL1 protein_ERF1 A
protein_EIL1 protein_EBF2 A
protein_EIN3 protein_EBF1 A
protein_LOX1 protein_OPDA A
protein_AOS protein_OPDA A
metabolite_12/13_EDT protein_OPDA A
metabolite_Ethylene protein_ERF1 A
metabolite_Ethylene protein_PDF1.2 A
protein_LOX1 metabolite_Linolenic_acid A
protein_LOX1 metabolite_12/13_EDT A
metabolite_JA protein_AOS A
metabolite_SA protein_AOS I
protein_AOS metabolite_JA A
metabolite_Ethylene protein_AOS A
metabolite_SA metabolite_ACC I
protein_Catalase metabolite_ROS I
protein_JMT metabolite_JA A
protein_JMT metabolite_Me-JA A
metabolite_JA protein_COI1 A
metabolite_Ethylene protein_ETR1 I
metabolite_Ethylene protein_ERS1 A
metabolite_Ethylene protein_ETR2 A
metabolite_Ethylene protein_ERS2 A
metabolite_Ethylene protein_ETR1 B
protein_EIN2 protein_ERF1 A
metabolite_Ethylene protein_CTR1 I
protein_ACS4 metabolite_Ethylene A
protein_COI1 metabolite_JA-Ile B
protein_AOS metabolite_Linolenic_acid A
metabolite_ROS protein_Superoxide_dismutase A
protein_EIL1 protein_ICS1 I
protein_EIN3 protein_ICS1 I
protein_EIL1 metabolite_SA I
protein_EIN3 metabolite_SA I
protein_WRKY70 protein_ICS1 I
protein_ERF1 protein_b-CHI A
protein_ERF1 protein_PDF1.2 A
metabolite_JA protein_LOX2 A
protein_Superoxide_dismutase metabolite_ROS I
metabolite_JA protein_LOX1 A
metabolite_ROS protein_PR2 A
metabolite_ROS protein_PR1 A
metabolite_Me-JA protein_CLH1 A
protein_EIN5 protein_EBF2 I
protein_MPK6 protein_EIN3 A
protein_MPK3 protein_EIN3 A
protein_EBF2 protein_EIN3 I
protein_EBF2 protein_EIL1 I
protein_MPK6 metabolite_Ethylene A
metabolite_SA protein_EDS1 A
metabolite_Phenylalanine metabolite_SA A
metabolite_Linolenic_acid metabolite_JA A
protein_LOX1 metabolite_JA A
metabolite_Linolenic_acid protein_AOS A
metabolite_Linolenic_acid metabolite_12/13_EDT A
metabolite_Me-JA protein_LOX2 A
metabolite_Me-JA protein_OPR3 A
metabolite_JA protein_THI2.1 A
protein_Glutathione_peroxidase metabolite_ROS I
metabolite_JA protein_MPK6 A
metabolite_JA protein_JR1 A
metabolite_Ethylene protein_JR1 I
protein_MPK6 protein_ACS6 A
protein_MPK6 protein_ACS2 A
metabolite_ACC protein_PDF1.2 A
metabolite_SA protein_ACS6 A
metabolite_SA metabolite_JA A
metabolite_SA protein_PDF1.2 A
metabolite_SA protein_PR1 I
metabolite_Copper protein_RAN1 A
metabolite_Phenylalanine metabolite_Trans-cinnamic_acid A
protein_JAR1 metabolite_JA A
protein_JAR1 metabolite_JA-Ile A
protein_JAZ3 protein_MYC2 I
metabolite_SA metabolite_ROS A
protein_EDS1 metabolite_Ethylene A
protein_PAD4 metabolite_Ethylene A
protein_EDS1 metabolite_ACC A
protein_PAD4 metabolite_ACC A
protein_EDS1 metabolite_ROS A
protein_PAD4 metabolite_ROS A
protein_Superoxide_dismutase metabolite_ROS A
metabolite_Ethylene protein_PR2 A
metabolite_ROS protein_Superoxide_dismutase I
metabolite_Me-JA protein_LOX1 A
metabolite_SA protein_LOX1 A
metabolite_Chorismate protein_ICS1 A
metabolite_Chorismate metabolite_Isochorismate A
metabolite_12/13_EDT metabolite_JA A
metabolite_Me-JA protein_VSP1 A
metabolite_JA protein_CLH1 A
metabolite_JA protein_MYC2 A
protein_MYC2 protein_LOX3 I
protein_MYC2 metabolite_JA A
metabolite_Ethylene protein_ERF1 I
metabolite_Ethylene metabolite_SA I
protein_COI1 complex_SCF A
metabolite_Ethylene protein_NADPH_oxidase A
metabolite_Ethylene protein_ACO2 A
metabolite_Me-JA metabolite_ROS A
protein_CTR1 protein_ERF1 A
protein_ICS1 metabolite_Chorismate A
protein_ICS1 metabolite_Isochorismate A
protein_ICS1 protein_IPL A
metabolite_Chorismate metabolite_SA A
metabolite_Isochorismate metabolite_SA A
protein_IPL metabolite_Isochorismate A
protein_IPL metabolite_SA A
metabolite_Prephenate metabolite_Phenylpyruvate A
metabolite_Isochorismate metabolite_Chorismate A
protein_ICS2 metabolite_SA A
metabolite_Me-JA protein_NADPH_oxidase A
protein_ETR1 protein_CTR1 A
protein_ERS1 protein_CTR1 A
metabolite_ACC metabolite_JA A
metabolite_Me-JA protein_ETR1 A
metabolite_ACC protein_ETR1 A
metabolite_ACC protein_NPR1 A
metabolite_ACC protein_PR1 A
protein_ACO4 metabolite_Ethylene A
metabolite_SA protein_PDF1.2 I
metabolite_Me-JA protein_PR1 A
metabolite_Me-JA protein_PDF1.2 I
protein_MPK3 metabolite_ROS A
protein_MPK6 metabolite_ROS A
protein_ACS4 metabolite_SAM A
protein_ACS7 metabolite_SAM A
protein_ACS4 metabolite_ACC A
protein_ACS7 metabolite_ACC A
metabolite_Ethylene protein_EIN2 I
protein_MPK4 metabolite_SA I
metabolite_Ethylene protein_PR4 A
metabolite_JA protein_JAZ1 A
protein_NIMIN1 protein_NPR1 A
metabolite_Ethylene protein_PR1 A
metabolite_Ethylene protein_NPR1 A
metabolite_SA protein_WRKY70 A
protein_ETR1 protein_RAN1 I
protein_NIMIN1 protein_PR1 I
metabolite_SA protein_LOX2 I
metabolite_SA protein_AOC2 I
metabolite_SA protein_OPR3 I
protein_OPDA protein_PDF1.2 A
metabolite_JA-Ile protein_PDF1.2 A
protein_EIN2 protein_RAN1 I
metabolite_Linolenic_acid protein_13-HPT A
metabolite_Linolenic_acid protein_OPDA A
protein_EIN3 protein_ERF1 B
protein_EDS1 metabolite_SA A
protein_OPR3 protein_OPDA A
protein_NPR1 protein_TGA_TF2 A
metabolite_SA protein_TGA_TF2 A
metabolite_JA protein_ERF1 A
metabolite_SA protein_PR5 A
metabolite_SA protein_PR2 A
metabolite_SAG protein_PR1 A
metabolite_Ethylene protein_b-CHI A
metabolite_JA protein_b-CHI A
metabolite_Ethylene protein_JMT I
protein_PAD4 protein_EDS5 A
protein_PAD4 protein_ICS1 A
metabolite_OPC8 metabolite_JA A
metabolite_OPC6  metabolite_JA A
metabolite_JA protein_PR5 A
metabolite_Ethylene protein_PR5 A
protein_MYC2 protein_PDF1.2 I
protein_MYC2 protein_JAZ2 A
metabolite_JA protein_JAZ5 A
metabolite_JA protein_JAZ6 A
metabolite_JA protein_JAZ7 A
metabolite_JA protein_JAZ9 A
metabolite_JA-Ile complex_SCF A
protein_HRT protein_NPR1 A
metabolite_JA-Ile protein_JAR1 A
metabolite_SA protein_JAZ3 I
metabolite_Ethylene protein_EIL2 A
metabolite_Ethylene protein_EIL1 A
protein_ACS11 protein_ACS1 A
metabolite_ROS protein_GST1 A
protein_LOX3 metabolite_JA A
protein_AOC1 metabolite_JA A
metabolite_Me-JA protein_b-CHI A
metabolite_ACC protein_b-CHI A
metabolite_ACC protein_EBF2 A
metabolite_Ethylene protein_EBF1 A
metabolite_JA protein_PR1 A
metabolite_SA protein_THI2.1 A
metabolite_JA metabolite_ROS A
metabolite_JA protein_PR1 I
metabolite_ROS metabolite_SAG A
metabolite_Linolenic_acid metabolite_Me-JA A
metabolite_SAM metabolite_ACC A
metabolite_Copper protein_ETR2 A
protein_RAN1 protein_ETR2 A
metabolite_Copper protein_EIN4 A
protein_RAN1 protein_EIN4 A
metabolite_Copper protein_ERS1 A
protein_RAN1 protein_ERS1 A
metabolite_Copper protein_ERS2 A
protein_RAN1 protein_ERS2 A
metabolite_ACC protein_ACO A
protein_CTR1 protein_EIN2 I
protein_OPDA protein_AOS A
metabolite_SA protein_AOS A
metabolite_JA protein_OPR3 A
metabolite_JA-Ile protein_COI1 A
protein_OPR3 metabolite_JA A
metabolite_Me-JA metabolite_SAG A
metabolite_Me-JA protein_WRKY70 I
protein_WRKY70 protein_PR1 A
protein_WRKY70 protein_PR2 A
protein_WRKY70 protein_PR5 A
protein_WRKY70 protein_PDF1.2 I
protein_EDS1 protein_HRT A
protein_PAD4 protein_HRT A
protein_ETR1 metabolite_ROS A
metabolite_Isochorismate protein_ICS1 A
protein_ICS2 metabolite_Chorismate A
protein_ICS2 metabolite_Isochorismate A
metabolite_JA protein_COI1 B
protein_MYC2 protein_JAZ1 A
metabolite_SAG metabolite_SA A
metabolite_Ethylene protein_ETR1 A
protein_ETR1 protein_ERS1 I
protein_ICS1 protein_PR1 A
metabolite_Ethylene protein_ERS1 B
metabolite_JA protein_JMT A
metabolite_Me-JA metabolite_ACC I
metabolite_Me-JA protein_AOS I
protein_EIN2 metabolite_SA A
metabolite_Ethylene protein_MPK6 A
metabolite_Prephenate metabolite_Prephenate_aminotransferase A
protein_Arogenate_dehydratase metabolite_Phenylalanine A
protein_AOS protein_13-HPT A
protein_TGA_TF2 protein_PR1 A
protein_TGA_TF5 protein_PR1 A
protein_ACO1 metabolite_Ethylene A
protein_ACO1 metabolite_ACC A
metabolite_JA protein_PR2 A
metabolite_JA complex_SCF A
protein_TGA_TF2 protein_PDF1.2 B
protein_AOS metabolite_12/13_EDT A
protein_SAM2 metabolite_Ethylene A
metabolite_SA protein_Superoxide_dismutase A
metabolite_Ethylene metabolite_ROS I
metabolite_Ethylene protein_ACO1 A
metabolite_ROS protein_ERF1 A
metabolite_Ethylene protein_ACO A
metabolite_BA metabolite_Ethylene A
protein_EBF1 complex_SCF A
protein_EBF2 complex_SCF A
metabolite_ROS protein_MPK4 A
metabolite_ROS protein_ACO1 A
protein_COI1 metabolite_JA B
metabolite_SA protein_HRT A
metabolite_Me-JA protein_PR5 A
protein_NPR1 protein_PAD4 A
metabolite_Copper protein_PR1 A
protein_ETR1 metabolite_Copper B
protein_OPDA protein_GST1 A
protein_ACS2 protein_ACO2 A
protein_ACS1 metabolite_ACC A
metabolite_JA-Ile protein_COI1 B
protein_MPK6 protein_ACS1 A
metabolite_Copper protein_AAO4 I
metabolite_Chorismate metabolite_Phenylalanine A
metabolite_Me-JA metabolite_ROS I
metabolite_Me-JA protein_PR1 I
metabolite_Linolenic_acid protein_ETR1 I
metabolite_Me-JA protein_PR4 A
metabolite_Me-JA protein_MYC2 A
metabolite_Ethylene protein_MYC2 I
protein_13-HPT protein_OPDA A
protein_13-HPT metabolite_JA A
metabolite_Ethylene protein_PDF1.2 I
protein_EIN2 protein_PDF1.2 I
protein_EDS5 protein_PR1 I
protein_OPDA protein_COI1 A
metabolite_SA protein_b-CHI A
protein_EBF1 protein_EIN3 B
protein_ETR2 protein_CTR1 A
protein_EIN4 protein_CTR1 A
protein_ERS2 protein_CTR1 A
metabolite_JA protein_JAZ10 A
metabolite_SAM protein_ACS2 A
protein_NIMIN3 protein_NPR1 B
protein_NIMIN2 protein_NPR1 B
protein_NIMIN1 protein_NPR1 B
protein_NIMIN1 protein_PR1 B
metabolite_SA protein_OPR3 A
metabolite_SA protein_OPDA A
protein_EDS5 protein_ICS1 A
protein_13-HPT metabolite_12/13_EDT A
metabolite_JA protein_WRKY70 I
metabolite_ACC protein_MPK6 A
protein_VSP1 metabolite_JA A
metabolite_ACC protein_ERS2 A
metabolite_ACC protein_ETR2 A
protein_CTR1 protein_ETR1 B
metabolite_JA protein_KAT5 A
protein_COI1 protein_KAT5 A
protein_WRKY70 metabolite_SA I
protein_NPR1 protein_WRKY70 A
metabolite_Me-JA protein_ERF1 A
metabolite_SA protein_ERF1 A
metabolite_Copper metabolite_ROS A
protein_EIN3 protein_ICS1 B
protein_NIMIN1 protein_NPR1 I
protein_TGA_TF2 protein_PR1 I
#_attributes protein_NADPH_oxidase fill=240/135/184
#_attributes metabolite_ROS fill=240/135/184
#_attributes metabolite_ACC fill=240/135/184
#_attributes metabolite_Ethylene fill=240/135/184 queryset=end
#_attributes protein_ACO2 fill=240/135/184
#_attributes protein_ACO fill=240/135/184
#_attributes protein_EIN2 fill=240/135/184
#_attributes protein_EIN3 fill=240/135/184
#_attributes protein_ACS2 fill=240/135/184
#_attributes protein_ACS6 fill=240/135/184
#_attributes metabolite_SA fill=240/135/184 queryset=end
#_attributes metabolite_SAG fill=240/135/184
#_attributes metabolite_Phenylalanine fill=240/135/184
#_attributes metabolite_BA fill=240/135/184
#_attributes protein_PAD4 fill=240/135/184
#_attributes protein_ICS1 fill=240/135/184
#_attributes protein_NPR1 fill=240/135/184
#_attributes protein_JAR1 fill=240/135/184
#_attributes protein_PR1 fill=240/135/184
#_attributes protein_EDS5 fill=240/135/184
#_attributes protein_OPDA fill=240/135/184
#_attributes metabolite_JA fill=240/135/184 queryset=end
#_attributes metabolite_Me-JA fill=240/135/184
#_attributes protein_AOS fill=240/135/184
#_attributes protein_ETR1 fill=240/135/184
#_attributes protein_ETR2 fill=240/135/184
#_attributes protein_ERS1 fill=240/135/184
#_attributes protein_ERS2 fill=240/135/184
#_attributes protein_EIN4 fill=240/135/184
#_attributes protein_Catalase fill=240/135/184
#_attributes protein_MPK6 fill=240/135/184
#_attributes protein_MPK3 fill=240/135/184
#_attributes protein_PAL1 fill=240/135/184
#_attributes protein_EBF1 fill=240/135/184
#_attributes metabolite_SAM fill=240/135/184
#_attributes metabolite_JA-Ile fill=240/135/184
#_attributes protein_PDF1.2 fill=240/135/184
#_attributes metabolite_Copper fill=240/135/184
#_attributes protein_EBF2 fill=240/135/184
#_attributes protein_ACX1 fill=240/135/184
#_attributes protein_OPR3 fill=240/135/184
#_attributes protein_TGA_TF2 fill=240/135/184
#_attributes protein_PR4 fill=240/135/184
#_attributes protein_VSP1 fill=240/135/184
#_attributes protein_LOX2 fill=240/135/184
#_attributes protein_JAZ3 fill=240/135/184
#_attributes protein_MYC2 fill=240/135/184
#_attributes protein_ERF1 fill=240/135/184
#_attributes protein_EIL1 fill=240/135/184
#_attributes protein_LOX1 fill=240/135/184
#_attributes metabolite_12/13_EDT fill=240/135/184
#_attributes metabolite_Linolenic_acid fill=240/135/184
#_attributes protein_JMT fill=240/135/184
#_attributes protein_COI1 fill=240/135/184
#_attributes protein_CTR1 fill=240/135/184
#_attributes protein_ACS4 fill=240/135/184
#_attributes protein_Superoxide_dismutase fill=240/135/184
#_attributes protein_WRKY70 fill=240/135/184
#_attributes protein_b-CHI fill=240/135/184
#_attributes protein_PR2 fill=240/135/184
#_attributes protein_CLH1 fill=240/135/184
#_attributes protein_EIN5 fill=240/135/184
#_attributes protein_EDS1 fill=240/135/184
#_attributes protein_THI2.1 fill=240/135/184
#_attributes protein_Glutathione_peroxidase fill=240/135/184
#_attributes protein_JR1 fill=240/135/184
#_attributes protein_RAN1 fill=240/135/184
#_attributes metabolite_Trans-cinnamic_acid fill=240/135/184
#_attributes metabolite_Chorismate fill=240/135/184
#_attributes metabolite_Isochorismate fill=240/135/184
#_attributes protein_LOX3 fill=240/135/184
#_attributes complex_SCF fill=240/135/184
#_attributes protein_IPL fill=240/135/184
#_attributes metabolite_Prephenate fill=240/135/184
#_attributes metabolite_Phenylpyruvate fill=240/135/184
#_attributes protein_ICS2 fill=240/135/184
#_attributes protein_ACO4 fill=240/135/184
#_attributes protein_NIMIN1 fill=240/135/184
#_attributes protein_ACS7 fill=240/135/184
#_attributes protein_MPK4 fill=240/135/184
#_attributes protein_JAZ1 fill=240/135/184
#_attributes protein_AOC2 fill=240/135/184
#_attributes protein_13-HPT fill=240/135/184
#_attributes protein_PR5 fill=240/135/184
#_attributes metabolite_OPC8 fill=240/135/184
#_attributes metabolite_OPC6  fill=240/135/184
#_attributes protein_JAZ2 fill=240/135/184
#_attributes protein_JAZ5 fill=240/135/184
#_attributes protein_JAZ6 fill=240/135/184
#_attributes protein_JAZ7 fill=240/135/184
#_attributes protein_JAZ9 fill=240/135/184
#_attributes protein_HRT fill=240/135/184
#_attributes protein_EIL2 fill=240/135/184
#_attributes protein_ACS11 fill=240/135/184
#_attributes protein_ACS1 fill=240/135/184
#_attributes protein_GST1 fill=240/135/184
#_attributes protein_AOC1 fill=240/135/184
#_attributes metabolite_Prephenate_aminotransferase fill=240/135/184
#_attributes protein_Arogenate_dehydratase fill=240/135/184
#_attributes protein_TGA_TF5 fill=240/135/184
#_attributes protein_ACO1 fill=240/135/184
#_attributes protein_SAM2 fill=240/135/184
#_attributes protein_AAO4 fill=240/135/184
#_attributes protein_JAZ10 fill=240/135/184
#_attributes protein_NIMIN3 fill=240/135/184
#_attributes protein_NIMIN2 fill=240/135/184
#_attributes protein_KAT5 fill=240/135/184
