# Supplementary material for: Signalling Network Construction for Modelling Plant Defence Response
Source: PLoS One. 2012 Dec 18;7(12):e51822. doi: 10.1371/journal.pone.0051822 (PMC3525666; doi:10.1371/journal.pone.0051822)
Supplement: Supporting Information S8 — The summary of triplets, extracted by Bio3graph tool from the 9,586 articles. In the first column of this file the found triplet is represented in the edge-labelled graph presentation way that can be visualized with the Biomine graph visualizer. The names of the Subject and Object name are converted with the first synonym name from the component vocabulary (see the Supporting Information S3). The Predicate name is transformed to the first letter of the reaction type that it belongs to: A from activates, B from binds and I inhibits. The second column represents the same triplet in a form of (Subject, Predicate, Object) with the same normalized names. In the third column are the triplets with the subject, predicate and object names as they are found in the sentence originally. The next columns provide information whether the triplet is correct, new and direct with respect to our manually constructed PDR topology. The last columns contain the PubMed Central ID of the article, publishing year and the sentences from where the triplet is extracted. (XLS) [file pone.0051822.s008.xls]

## Sheet: Bio3Ex triplets
Unique triplet number	Triplet	Normalized triplet	Real triplet	Correct	New	Direct	PubMed Central ID	Publishing year	Sentence
1	metabolite_ACC metabolite_Ethylene I	(acc, inhibits, ethylene)	(acc,reduced,ethylene)	NO	/	/	pmc2293135	2008	These results indicated that A. tumefaciens with ACC deaminase activity reduced ethylene evolution in plants (Fig.|
1	metabolite_ACC metabolite_Ethylene I	(acc, inhibits, ethylene)	(ethylene,inhibited,acc)	NO	/	/	pmc1955700	2007	When ethylene perception was inhibited either chemically by silver ions or by mutation in the etr1-3 and ein2 mutants, ACC failed to induce this ectopic DR5 expression ( Figures 3A to 3D etr1-3 and ein2 untreated control, see Figure 5C ), confirming the requirement of the ethylene signaling.|
1	metabolite_ACC metabolite_Ethylene I	(acc, inhibits, ethylene)	(acc,inhibits,ethylene)	NO	/	/	pmc58933	2000	Inhibitors of Ethylene Synthesis and Action Aminooxyacetic acid (AOA) and aminoethoxyvinylglycine (AVG) are inhibitors of pyridoxal phosphate-requiring enzymes including 1-aminocyclopropane-1-carboxylic acid (ACC) synthase, a key enzyme of ethylene synthesis, and silver thiosulfate (STS) inhibits ethylene action ( Abeles ETAL., 1992 ).|
1	metabolite_ACC metabolite_Ethylene I	(acc, inhibits, ethylene)	(acc,decrease,ethylene)	NO	/	/	pmc2561145	2008	These agonists reduce ethephon-induced expression of ACS1 (ACC synthase) and ACO (ACC oxidase) and markedly decrease ethylene production in citrus leaves ( Yuan ETAL.|
1	metabolite_ACC metabolite_Ethylene I	(acc, inhibits, ethylene)	(ethylene,inhibited,acc)	NO	/	/	pmc281621	2003	Thus, the BR effect on root elongation most likely is independent from GA. Putative BR Effects on Ethylene Production and Responses The elongation of roots is inhibited by ACC and ethylene ( Cary ETAL., 1995 ).|
1	metabolite_ACC metabolite_Ethylene I	(acc, inhibits, ethylene)	(ethylene,decreased,acc)	NO	/	/	pmc59240	2000	Auxin-induced ethylene production was decreased by the application of amino-ethoxyvinyl-Gly (AVG), an inhibitor of ACC synthase ( Abeles ETAL., 1992 Fig.
1	metabolite_ACC metabolite_Ethylene I	(acc, inhibits, ethylene)	(acc,inhibited,ethylene)	NO	/	/	pmc32109	1999	As reported above and in Figure Figure1, 1 , we observed that ACC inhibited root elongation and ethylene stimulated root-hair formation in nonmutagenized soybean, and found that these responses to ACC were greatly diminished or absent in the ethylene-insensitive etr1-1 line.|
1	metabolite_ACC metabolite_Ethylene I	(acc, inhibits, ethylene)	(acc,suppresses,ethylene)	NO	/	/	pmc58934	2000	ACC oxidase catalyzes the final step in ethylene biosynthesis, and down-regulation of ACC oxidase gene expression in transgenic melon expressing an ACC oxidase transgene suppresses ethylene production and reversibly inhibits ripening ( Ayub ETAL., 1996 ).|
1	metabolite_ACC metabolite_Ethylene I	(acc, inhibits, ethylene)	(acc,inhibits,ethylene)	NO	/	/	pmc2287351	2008	ACD converts ACC, the substrate of ACO, into a -ketobutyric acid, and its overexpression in plant tissues inhibits ethylene biosynthesis.|
1	metabolite_ACC metabolite_Ethylene I	(acc, inhibits, ethylene)	(ethylene,prevented,acc)	NO	/	/	pmc166702	2002	Our previous results indicated reduced O 3 damage when ethylene synthesis was prevented with inhibitors of ACC synthase or oxidase ( Tuomainen ETAL., 1997 ).|
1	metabolite_ACC metabolite_Ethylene I	(acc, inhibits, ethylene)	(ethylene,inhibited,acc)	NO	/	/	pmc59162	2000	Auxin Does Not Act through Ethylene Hypocotyl elongation is inhibited by the ethylene precursor 1-aminocyclopropane-1-carboxylic acid (ACC) (Fig.|
1	metabolite_ACC metabolite_Ethylene I	(acc, inhibits, ethylene)	(acc,reduces,ethylene)	NO	/	/	pmc1435817	2006	ACC Reduces Root Curvature and Elongation in Columbia Wild Type The compound ACC, a precursor to ethylene synthesis, increases ethylene synthesis in planta ( Cameron ETAL., 1979 ).|
1	metabolite_ACC metabolite_Ethylene I	(acc, inhibits, ethylene)	(acc,inhibited,ethylene)	NO	/	/	pmc2413275	2008	In addition, when isolated axes were incubated in the presence of ACC solution, cyanide slightly inhibited ACC-dependent ethylene production ( Fig.|
1	metabolite_ACC metabolite_Ethylene I	(acc, inhibits, ethylene)	(ethylene,blocked,acc)	NO	/	/	pmc151067	2003	To test this hypothesis, ethylene biosynthesis was blocked in wild-type, ctr1 and hyperactive SIMKK lines by treatment with aminoethoxyvinylglycine (AVG), an inhibitor of ACC synthase.|
1	metabolite_ACC metabolite_Ethylene I	(acc, inhibits, ethylene)	(ethylene,inhibited,acc)	NO	/	/	pmc111164	2001	In contrast, no aerenchyma formation could be observed in maize roots under anoxic conditions in which ethylene biosynthesis is inhibited because the conversion of 1-aminocyclopropane-1-carboxylic acid (ACC) to ethylene by ACC oxidase requires the presence of oxygen ( Yang and Hoffman, 1984 Kende, 1993 ).|
2	protein_NADPH_oxidase metabolite_ROS A	(nadph oxidase, activates, ros)	(h2o2,produced,nadph oxidase)	YES	NO	/	pmc32100	1999	These data support the suggestion that the developmentally generated H2O2 was produced enzymatically (most probably by NADPH oxidase or a related oxidase) and was not a result of electron leakage caused by membrane damage.|
2	protein_NADPH_oxidase metabolite_ROS A	(nadph oxidase, activates, ros)	(ros,generated,nadph oxidase)	YES	NO	/	pmc2720257	2009	ABA-induced ROS are mainly generated by NADPH oxidase in guard cells ( Kwak ETAL.|
2	protein_NADPH_oxidase metabolite_ROS A	(nadph oxidase, activates, ros)	(oxidative burst,produced,nadph oxidase)	YES	NO	/	pmc1557616	2006	Based on the available information, including our present findings, we speculate that ROI in phase I, which is the prerequisite to the next phase II oxidative burst, is produced by NADPH oxidase immediately after elicitation, whereas ROI in phase II is produced mainly by polyamine degradation.|
2	protein_NADPH_oxidase metabolite_ROS A	(nadph oxidase, activates, ros)	(oxidative burst,generated,nadph oxidase)	YES	NO	/	pmc2577270	2008	OGs elicit a robust extracellular oxidative burst that is generated by the NADPH oxidase AtrbohD.|
2	protein_NADPH_oxidase metabolite_ROS A	(nadph oxidase, activates, ros)	(nadph oxidase,produce,ros)	YES	NO	/	pmc2259092	2008	The morphology of gp3 cells (antisense line of NADPH oxidase NtrbohD), which no longer produce ROS, was imaged by TEM.|
2	protein_NADPH_oxidase metabolite_ROS A	(nadph oxidase, activates, ros)	(ros,produced,nadph oxidase)	YES	NO	/	pmc3001563	2010	14 proposed that in root cell protoplasts eATP is sensed at the plasma membrane by an unknown receptor and that reactive oxygen species (ROS) are produced by a co-localized NADPH oxidase.|
2	protein_NADPH_oxidase metabolite_ROS A	(nadph oxidase, activates, ros)	(h2o2,generated,nadph oxidase)	YES	NO	/	pmc1925099	2007	In particular, H2O2 is generated rapidly under stress conditions either by enzymatic means (plasma membrane NADPH oxidase, cell wall peroxidase, amine oxidase) or by the normal metabolic routes in the chloroplast (Mehler reaction) and mitochondria (electron transport and photorespiration).|
2	protein_NADPH_oxidase metabolite_ROS A	(nadph oxidase, activates, ros)	(nadph oxidase,generate,h2o2)	YES	NO	/	pmc3060671	2011	In sweet potato, mechanical wounding causes the generation of methyl jasmonate, which activates an NADPH oxidase to generate H2O2 .|
2	protein_NADPH_oxidase metabolite_ROS A	(nadph oxidase, activates, ros)	(nadph oxidase,catalyze,ros)	YES	NO	/	pmc2634066	2009	Our data indicate that the source of the oxidative burst induced by OGs is the NADPH oxidase AtrbohD, 12 which was previously shown to catalyze the production of ROS in response to pathogens 13 and Flg22.|
2	protein_NADPH_oxidase metabolite_ROS A	(nadph oxidase, activates, ros)	(ros,synthesized by,nadph oxidase)	YES	NO	/	pmc2438462	2008	In animals, ROS are synthesized by the phagocyte enzymatic complex of NADPH oxidase, which consists of two plasma membrane proteins, gp91 phox (phox for phagocyte oxidase) and p22 phox .|
2	protein_NADPH_oxidase metabolite_ROS A	(nadph oxidase, activates, ros)	(nadph oxidase,triggered,ros)	YES	NO	/	pmc2751959	2009	In trichoblasts of the Arabidopsis root hair defective2 mutant, which lacks a functional NADPH oxidase RBOH C, touch stimulation still triggered pH changes but not the local increase in ROS production seen in wild-type plants.|
2	protein_NADPH_oxidase metabolite_ROS A	(nadph oxidase, activates, ros)	(nadph oxidase,produces,ros)	YES	NO	/	pmc316293	2004	A potential mechanism of PA action in plant stress responses is the activation of an NADPH oxidase that produces ROS, similar to the system in neutrophils ( Regier ETAL., 1999 Palicz ETAL., 2001 ).|
2	protein_NADPH_oxidase metabolite_ROS A	(nadph oxidase, activates, ros)	(nadph oxidase,converted to,h2o2)	YES	NO	/	pmc59177	2000	In addition, the low amplitude of the response and the transient peak suggested that superoxide produced by NADPH oxidase was rapidly converted to H2O2 by endogenous SOD.|
2	protein_NADPH_oxidase metabolite_ROS A	(nadph oxidase, activates, ros)	(ros,produced,nadph oxidase)	YES	NO	/	pmc59177	2000	ROS has been recently shown to be produced in some animal cells where existence of the components of the NADPH oxidase is questionable, and there activated Rac also enhances the rate of ROS production ( Sundaresan ETAL., 1996 Irani ETAL., 1997 Kheradmand ETAL., 1998 Yeh ETAL., 1999 ).|
2	protein_NADPH_oxidase metabolite_ROS A	(nadph oxidase, activates, ros)	(nadph oxidase,produce,ros)	YES	NO	/	pmc2907704	2009	Stimulation of a Ca 2+ influx into the cytoplasm through NADPH oxidase-derived ROS, and in turn, activation of NADPH oxidase to produce ROS also establish a positive feedback regulation maintaining growth in expanding root hair cells [ 26 ].|
2	protein_NADPH_oxidase metabolite_ROS A	(nadph oxidase, activates, ros)	(nadph oxidase,involved in the production,ros)	YES	NO	/	pmc2768941	2009	It has been described that Arabidopsis RHD2/rbohC (for ROOT HAIR DEFECTIVE2/respiratory burst homolog C ), which encodes a NADPH oxidase involved in the production of ROS, is required for root hair elongation, since rhd2 homozygous mutants have root hairs 20% shorter than the wild type ( Foreman ETAL., 2003 Renew ETAL., 2005 ).|
2	protein_NADPH_oxidase metabolite_ROS A	(nadph oxidase, activates, ros)	(nadph oxidase,produces,h2o2)	YES	NO	/	pmc166983	2003	These results imply that a signal transduction resulting from the mechanical wounding of sweet potato may involve NADPH oxidase, which produces endogenous H2O2 to stimulate the expression of the IPO gene.|
2	protein_NADPH_oxidase metabolite_ROS A	(nadph oxidase, activates, ros)	(nadph oxidase,produces,h2o2)	YES	NO	/	pmc166983	2003	This result suggests that the signal transduction due to the mechanical wounding of sweet potato might include the activation of NADPH oxidase, which produces endogenous H2O2 to stimulate the IPO gene.|
2	protein_NADPH_oxidase metabolite_ROS A	(nadph oxidase, activates, ros)	(nadph oxidase,produce,h2o2)	YES	NO	/	pmc166983	2003	Therefore, MeJA might activate the membrane-bound NADPH oxidase to produce H2O2 , which further induced the expression of the IPO gene.|
2	protein_NADPH_oxidase metabolite_ROS A	(nadph oxidase, activates, ros)	(nadph oxidase,generate,h2o2)	YES	NO	/	pmc166983	2003	Mechanical wounding causes sweet potato to produce MeJA, which activates NADPH oxidase to generate H2O2 .|
2	protein_NADPH_oxidase metabolite_ROS A	(nadph oxidase, activates, ros)	(nadph oxidase,produce,ros)	YES	NO	/	pmc1626622	2006	In phagocytes, activation of the membrane-associated NADPH oxidase (gp91 phox /NOX2) to produce ROS in response to microbial or inflammation signals involves cytosolic recruitment of a heterotrimeric phagocyte oxidase complex (phox) together with the small GTP binding protein Rac2 ( Diebold and Bokoch, 2001 Lambeth, 2004 ).|
2	protein_NADPH_oxidase metabolite_ROS A	(nadph oxidase, activates, ros)	(nadph oxidase,has been implicated as a generator,ros)	YES	NO	/	pmc1256007	2005	NADPH oxidase has been implicated as a generator of ROS in plants undergoing HR ( Torres ETAL., 1998 Sagi and Fluhr, 2001 Hancock ETAL., 2002 ).|
2	protein_NADPH_oxidase metabolite_ROS A	(nadph oxidase, activates, ros)	(nadph oxidase,has been identified as a source of,ros)	YES	NO	/	pmc1256007	2005	ROS have been identified as signaling molecules during PCD ( Grant and Loake, 2000 Hancock ETAL., 2002 ) and the NADPH oxidase complex has been identified as a source of ROS ( Torres ETAL., 1998 Grant and Loake, 2000 ), with both the D and F polypeptides implicated in defense-related ROS generation ( Low and Merida, 1996 Grant ETAL., 2000 Torres ETAL., 2002 ).|
2	protein_NADPH_oxidase metabolite_ROS A	(nadph oxidase, activates, ros)	(ros,requires,nadph oxidase)	YES	NO	/	pmc1256007	2005	Generation of ROS requires components of the NADPH oxidase.|
2	protein_NADPH_oxidase metabolite_ROS A	(nadph oxidase, activates, ros)	(nadph oxidase,generates,oxidative burst)	YES	NO	/	pmc134623	2002	[ 26 , 27 ] isolated Arabidopsis homologs (Rbohs) to the gp91 phox subunit of the neutrophil NADPH oxidase, which generates a similar oxidative burst in neutrophils.|
2	protein_NADPH_oxidase metabolite_ROS A	(nadph oxidase, activates, ros)	(nadph oxidase,induce,ros)	YES	NO	/	pmc2048806	2007	In earlier studies, the Arabidopsis NADPH oxidase was demonstrated to induce ROS during systemic resistance in the presence of an NADPH oxidase complex inhibitor (DPI) and catalase ( Alvarez ETAL., 1998 ).|
3	metabolite_ACC metabolite_Ethylene A	(acc, activates, ethylene)	(acc,catalyzes,ethylene)	YES	NO	/	pmc1087997	2005	The enzyme ACC synthase catalyzes the rate-limiting step in ethylene biosynthesis.|
3	metabolite_ACC metabolite_Ethylene A	(acc, activates, ethylene)	(et,produced,acc)	YES	NO	/	pmc1630725	2006	The importance of cyanide production via ET biosynthesis to resistance was emphasized by our results presented here however, the possible cooperation of ET, which is produced from ACC at the same time, could not be excluded for the resistance mechanism.|
3	metabolite_ACC metabolite_Ethylene A	(acc, activates, ethylene)	(acc,converted to,et)	YES	NO	/	pmc1475451	2006	In the subsequent step, ACC is converted to ET by the ACC oxidase ( AtEAT1 ), which is also up-regulated (Supplemental Fig.|
3	metabolite_ACC metabolite_Ethylene A	(acc, activates, ethylene)	(acc,stimulate,ethylene)	YES	NO	/	pmc1557604	2006	Both ACC and rhizobia stimulate internal ethylene evolution inside the roots ( Ligero ETAL., 1986 Caba ETAL., 1998 ).|
3	metabolite_ACC metabolite_Ethylene A	(acc, activates, ethylene)	(acc,is a precursor,ethylene)	YES	NO	/	pmc2048785	2007	ABA Accumulation in Tumors Is Not Reflected on the Level of Gene Expression In the search for triggers that might promote drought resistance of tumors we analyzed contents of the stress hormones ABA and aminocyclopropyl carboxylic acid (ACC), the latter of which is a precursor of the gaseous ethylene and can induce ABA biosynthesis ( Hansen and Grossmann, 2000 ).|
3	metabolite_ACC metabolite_Ethylene A	(acc, activates, ethylene)	(ethylene,require,acc)	YES	NO	/	pmc32153	1999	The conversion of S -adenosylmethionine to ACC, which is catalyzed by the enzyme ACC synthase, represents one of the rate-limiting reactions in the biosynthesis of ethylene, and the induction of ethylene biosynthesis has been shown to require de novo synthesis of ACC synthase ( Yang and Hoffman, 1984 Kende, 1989 ).|
3	metabolite_ACC metabolite_Ethylene A	(acc, activates, ethylene)	(ethylene,require,acc)	YES	NO	/	pmc32153	1999	The conversion of S -adenosylmethionine to ACC, which is catalyzed by the enzyme ACC synthase, represents one of the rate-limiting reactions in the biosynthesis of ethylene, and the induction of ethylene biosynthesis has been shown to require de novo synthesis of ACC synthase ( Yang and Hoffman, 1984 Kende, 1989 ).|
3	metabolite_ACC metabolite_Ethylene A	(acc, activates, ethylene)	(acc,induce,ethylene)	YES	NO	/	pmc32153	1999	We investigated the expression patterns of three 1-aminocyclopropane-1-carboxylate (ACC) synthase genes in carnation ( Dianthus caryophyllus cv White Sim) under conditions previously shown to induce ethylene biosynthesis.|
3	metabolite_ACC metabolite_Ethylene A	(acc, activates, ethylene)	(ethylene,requires,acc)	YES	NO	/	pmc32153	1999	Flowers were treated with water as a control (C) or with 25 m m CHX, 50 m m LiCl, 100 m m 2,4-D, or 10 mL (more ...) Pollination-Induced Expression of ACC Synthase in Carnation Styles Inhibition of pollination-induced ethylene production by pretreating carnation styles with aminoethoxyvinylglycine, an inhibitor of ACC synthase, suggests that early-pollination-induced ethylene requires ACC synthas…
3	metabolite_ACC metabolite_Ethylene A	(acc, activates, ethylene)	(acc,converted to,ethylene)	YES	NO	/	pmc58984	2000	ACC is converted to ethylene by the plant and reduces hypocotyl and root elongation in wild-type tomato seedlings ( Lanahan ETAL., 1994 ).|
3	metabolite_ACC metabolite_Ethylene A	(acc, activates, ethylene)	(acc,induced,ethylene)	YES	NO	/	pmc2245817	2008	Water-treated wild-type or PG16 leaf explants did not release any detectable accumulation of ethylene in contrast, 1-aminocyclopropane-1-carboxylic acid (ACC) induced high levels of ethylene in both genotypes, indicating that they have a similar ability of producing this hormone ( Fig.|
3	metabolite_ACC metabolite_Ethylene A	(acc, activates, ethylene)	(ethylene,induced,acc)	YES	NO	/	pmc2413286	2008	Ethylene production in gynoecia-removed flowers was induced by exogenous ethylene, but not by ACC, ABA or IAA ( Shibuya ETAL.|
3	metabolite_ACC metabolite_Ethylene A	(acc, activates, ethylene)	(acc,produces,ethylene)	YES	NO	/	pmc2287172	2008	Recent work has used a transgenic apple tree (expressing an antisense copy of the ACC oxidase gene) which produces no detectable ethylene to examine gene expression changes and production of volatile compounds associated with apple aroma [ 22 ].|
3	metabolite_ACC metabolite_Ethylene A	(acc, activates, ethylene)	(acc,catalyze,ethylene)	YES	NO	/	pmc2807401	2009	Cytokinins act by increasing the stability of a subset of ACC synthases, which catalyze the generally rate-limiting step in ethylene biosynthesis.|
3	metabolite_ACC metabolite_Ethylene A	(acc, activates, ethylene)	(acc,catalyzes,ethylene)	YES	NO	/	pmc32014	1999	The enzyme that limits ethylene production is ACC synthase (EC 4.1.1.14), which catalyzes the formation of ACC, the immediate precursor of ethylene ( Gussman ETAL., 1993 Gorny and Kader, 1997 ).|
3	metabolite_ACC metabolite_Ethylene A	(acc, activates, ethylene)	(acc,catalyze,ethylene)	YES	NO	/	pmc59264	1999	The climacteric increase in ethylene production is coupled with the increase in the activities and gene expression of ACC synthase and ACC oxidase, both of which catalyze the steps in ethylene biosynthesis ( Zarembinski and Theologis, 1994 ).|
3	metabolite_ACC metabolite_Ethylene A	(acc, activates, ethylene)	(acc,enhances,et)	YES	NO	/	pmc1867372	2007	MKK4-activated MPK6 phosphorylates ACS2 and ACS6, ACC synthases, and a rate-limiting enzyme for ET biosynthesis and enhances ET production ( Liu and Zhang, 2004 ).|
3	metabolite_ACC metabolite_Ethylene A	(acc, activates, ethylene)	(acc,increases,ethylene)	YES	NO	/	pmc2913391	2010	Figure 2 shows the dependence of auxin concentration on exogenous 1-aminocyclopropane-1-carboxylic acid (ACC) concentration, which increases endogenous ethylene, for two different values of the rate constant for biosynthesis of auxin, k 2a .|
3	metabolite_ACC metabolite_Ethylene A	(acc, activates, ethylene)	(acc,increases,ethylene)	YES	NO	/	pmc2913391	2010	Model analysis shows that increase in ACC concentration increases both endogenous ethylene and the concentration of the activated form of auxin receptor, Ra * .|
3	metabolite_ACC metabolite_Ethylene A	(acc, activates, ethylene)	(acc,increases,ethylene)	YES	NO	/	pmc2913391	2010	Figure 7 Increase in ACC increases both endogenous ethylene and the concentration of the activated form of auxin receptor, Ra * .|
3	metabolite_ACC metabolite_Ethylene A	(acc, activates, ethylene)	(acc,catalyzes,ethylene)	YES	NO	/	pmc161684	2002	In plants, ACC synthase catalyzes the committed step in ethylene biosynthesis, the conversion of S -adenosyl-Met to ACC.|
3	metabolite_ACC metabolite_Ethylene A	(acc, activates, ethylene)	(acc,converted to,ethylene)	YES	NO	/	pmc161684	2002	ACC is converted to ethylene, which plays a critical role in root hair development.|
3	metabolite_ACC metabolite_Ethylene A	(acc, activates, ethylene)	(acc,is a precursor,ethylene)	YES	NO	/	pmc423280	2004	ACC is a precursor of ethylene that has been shown to inhibit lateral root formation ( 27 ).|
3	metabolite_ACC metabolite_Ethylene A	(acc, activates, ethylene)	(acc,stimulates,ethylene)	YES	NO	/	pmc2663759	2009	B, Exogenous application of the ethylene precursor ACC stimulates (more ...) Ethylene, however, is not only a putative downstream component in light-mediated shade avoidance but can also act as a primary volatile neighbor detection signal that can induce shade avoidance even in the absence of light quality changes ( Pierik ETAL., 2004b ).|
3	metabolite_ACC metabolite_Ethylene A	(acc, activates, ethylene)	(acc,produce,ethylene)	YES	NO	/	pmc2315799	2008	Further, this accumulation was caused through the induction of ACC synthase (1-aminocyclopropane-1-carboxylic acid) activity in the tissues, which produce cyanide as a co-product of ethylene [52] , [53] .|
3	metabolite_ACC metabolite_Ethylene A	(acc, activates, ethylene)	(ethylene,synthesized from,acc)	YES	NO	/	pmc2413276	2008	Ethylene is synthesized from S -adenosyl- L -methionine (SAM) via 1-aminocyclopropane-1-carboxylic acid (ACC).|
3	metabolite_ACC metabolite_Ethylene A	(acc, activates, ethylene)	(ethylene,requires,acc)	YES	NO	/	pmc3012703	2010	Ethylene biosynthesis requires the conversion of aminocyclopropane-1-carboxylic acid (ACC) to ethylene by the ACC oxidase (ACO).|
3	metabolite_ACC metabolite_Ethylene A	(acc, activates, ethylene)	(ethylene,requires,acc)	YES	NO	/	pmc3012703	2010	Ethylene biosynthesis requires the conversion of aminocyclopropane-1-carboxylic acid (ACC) to ethylene by the ACC oxidase (ACO).|
3	metabolite_ACC metabolite_Ethylene A	(acc, activates, ethylene)	(ethylene,catalyzed,acc)	YES	NO	/	pmc3012703	2010	The final step of ethylene biosynthesis in plants is catalyzed by the ACC oxidase which converts ACC to ethylene.|
3	metabolite_ACC metabolite_Ethylene A	(acc, activates, ethylene)	(acc,converts,ethylene)	YES	NO	/	pmc3012703	2010	The final step of ethylene biosynthesis in plants is catalyzed by the ACC oxidase which converts ACC to ethylene.|
3	metabolite_ACC metabolite_Ethylene A	(acc, activates, ethylene)	(acc,stimulates,ethylene)	YES	NO	/	pmc2259037	2008	On the other hand, 0.2 m m 1-aminocyclopropane carboxylic acid (ACC), which stimulates ethylene production, and 45 m m jasmonate increased accumulation of APR1 and APR3 transcripts, but did not affect the APR2 isoform ( Fig.|
3	metabolite_ACC metabolite_Ethylene A	(acc, activates, ethylene)	(acc,converted to,ethylene)	YES	NO	/	pmc21502	1998	To enhance ethylene production from the seedlings, the immediate ethylene precursor, 1-aminocyclopropane-1-carboxylic acid (ACC), which is readily converted to ethylene in plants ( 38 ), was added into the glucose plates.|
3	metabolite_ACC metabolite_Ethylene A	(acc, activates, ethylene)	(ethylene,produced,acc)	YES	NO	/	pmc2217642	2007	The precursor of ethylene, 1-aminocyclopropane-1-carboxylic acid (ACC), is produced by the enzyme ACS (for ACC SYNTHASE) in a rate-limiting step ( Zarembinski and Theologis, 1994 Bleecker and Kende, 2000 Wang ETAL., 2002 ).|
3	metabolite_ACC metabolite_Ethylene A	(acc, activates, ethylene)	(acc,produces,ethylene)	YES	NO	/	pmc1199607	2005	1-aminocyclopropane-1-carboxylate (ACC) synthase (ACS) converts S -adenosyl-L-methionine (SAM) to ACC and then, ACC oxidase (ACO) produces ethylene through oxidization of ACC.|
3	metabolite_ACC metabolite_Ethylene A	(acc, activates, ethylene)	(ethylene,catalyzed,acc)	YES	NO	/	pmc3066055	2010	The rate-limiting step of ethylene biosynthesis from methionine to 1-aminocyclopropane-1-carbolxylic acid (ACC) is catalyzed by a family of ACC synthases ( Tsuchisaka ETAL.|
3	metabolite_ACC metabolite_Ethylene A	(acc, activates, ethylene)	(ethylene,synthesized from,acc)	YES	NO	/	pmc1955696	2007	Ethylene is synthesized from the amino acid Met by the consecutive action of three enzymatic activities: S -adenosyl- l -methionine (SAM) synthase, 1-aminocyclopropane-1-carboxylic acid (ACC) synthase, and ACC oxidase.|
3	metabolite_ACC metabolite_Ethylene A	(acc, activates, ethylene)	(acc,encode,ethylene)	YES	NO	/	pmc23760	1997	Notably, the ACC synthase genes that encode the key regulatory step in ethylene hormone biosynthesis also comprise a differentially regulated gene family ( 24 ).|
3	metabolite_ACC metabolite_Ethylene A	(acc, activates, ethylene)	(acc,catalyzes,ethylene)	YES	NO	/	pmc166799	2003	The enzyme 1-aminocyclopropane-1-carboxylic acid (ACC) synthase (ACS) catalyzes the first regulatory step in the ethylene biosynthesis pathway, conversion of S -adenosyl- l -Met into ACC, whereas ACC oxidase (ACO) catalyzes the final step, conversion of ACC into ethylene ( Yang and Hoffman, 1984 Kende, 1993 ).|
3	metabolite_ACC metabolite_Ethylene A	(acc, activates, ethylene)	(acc,is a precursor,ethylene)	YES	NO	/	pmc2639386	2008	ACC is a precursor of ethylene, which also affects the expression of defensive proteins and secondary metabolites in response to insect herbivores [ 24 ].|
3	metabolite_ACC metabolite_Ethylene A	(acc, activates, ethylene)	(ethylene,catalyzed,acc)	YES	NO	/	pmc1533932	2006	The rate-limiting step in ethylene synthesis is catalyzed by ACC synthase, which is encoded by the ACS gene family, with 12 members in Arabidopsis ( Yamagami ETAL., 2003 ).|
3	metabolite_ACC metabolite_Ethylene A	(acc, activates, ethylene)	(acc,catalyzes,ethylene)	YES	NO	/	pmc2287360	2008	On the other hand, the use of AVG, an inhibitor of ACC synthase (ACS a pyridoxal 5'-P [PLP] amino transaminase that catalyzes the rate-limiting step of ethylene biosynthesis) has been shown to induce a significant increase in primary root elongation and the reduction of root hair length ( Abeles and Wydoski, 1987 Satoh and Yang, 1989 Locke ETAL., 2000 Le ETAL., 2001 ).|
3	metabolite_ACC metabolite_Ethylene A	(acc, activates, ethylene)	(acc,converted into,ethylene)	YES	NO	/	pmc316574	2000	The only hint of the potential involvement of a signaling pathway was obtained when Arabidopsis seedlings were treated with high humidity or with high concentrations of 1-aminocyclopropane-1-carboxylate (ACC), a precursor that is rapidly converted into the phytohormone ethylene ( Serna and Fenoll 1997 ).|
3	metabolite_ACC metabolite_Ethylene A	(acc, activates, ethylene)	(ethylene,upregulated,acc)	YES	NO	/	pmc527203	2004	Genes encoding two enzymes involved in ethylene synthesis were upregulated ( S-ADENOSYLMETHIONINE SYNTHASE2 , At4g01850 1-AMINOCYCLOPROPANE-1-CARBOXYLATE [ ACC ]- OXIDASE , At1g05010), although in the case of ACC OXIDASE , the induction was just below the cutoff value of twofold ( Table 1 see Supplemental Table 1 online).|
3	metabolite_ACC metabolite_Ethylene A	(acc, activates, ethylene)	(acc,induces,et)	YES	NO	/	pmc64867	2001	We previously demonstrated that exogenous application of ACC to the leaves induces protection against Pst in Col, but not in etr1-1 ( Pieterse et al., 1998 ).|
3	metabolite_ACC metabolite_Ethylene A	(acc, activates, ethylene)	(ethylene,catalyzed,acc)	YES	NO	/	pmc32129	1999	The final step of ethylene biosynthesis, the conversion of ACC to ethylene, is catalyzed by the enzyme ACC oxidase, which can also play an important role in regulating ethylene biosynthesis, especially under conditions of high ethylene production ( Nadeau ETAL., 1993 Kim and Yang, 1994 Tang ETAL., 1994 Barry ETAL., 1996 Lasserre, 1996 Mekhedov and Kende, 1996 ).|
3	metabolite_ACC metabolite_Ethylene A	(acc, activates, ethylene)	(ethylene,catalyzed,acc)	YES	NO	/	pmc32129	1999	The final step of ethylene biosynthesis, the conversion of ACC to ethylene, is catalyzed by the enzyme ACC oxidase, which can also play an important role in regulating ethylene biosynthesis, especially under conditions of high ethylene production ( Nadeau ETAL., 1993 Kim and Yang, 1994 Tang ETAL., 1994 Barry ETAL., 1996 Lasserre, 1996 Mekhedov and Kende, 1996 ).|
3	metabolite_ACC metabolite_Ethylene A	(acc, activates, ethylene)	(acc,produce,ethylene)	YES	NO	/	pmc117962	2001	For example, transgenic plants constitutively expressing high levels of the ACC synthase gene, LEACS2 , produce elevated levels of ethylene, resulting in leaf epinasty and rapid senescence and abscission of flowers ( Lee ETAL., 1997 ).|
3	metabolite_ACC metabolite_Ethylene A	(acc, activates, ethylene)	(acc,converts,ethylene)	YES	NO	/	pmc35184	1998	ACC synthase (EC 4.4.1.14) catalyzes the conversion of AdoMet to ACC, whereas ACC oxidase converts ACC to ethylene.|
3	metabolite_ACC metabolite_Ethylene A	(acc, activates, ethylene)	(acc,induced,ethylene)	YES	NO	/	pmc35184	1998	ACO, ACC oxidase ACS, ACC synthase AUX, auxin induced ETH, ethylene induced and PS, Phalaenopsis species.|
3	metabolite_ACC metabolite_Ethylene A	(acc, activates, ethylene)	(acc,stimulates,ethylene)	YES	NO	/	pmc35184	1998	Newly formed ACC is oxidized by basal constitutive ACC oxidase to ethylene, which then stimulates the expression of Phal-ACS1 and Phal-ACO1 genes for the autocatalytic production of ethylene ( Nadeau ETAL., 1993 ).|
3	metabolite_ACC metabolite_Ethylene A	(acc, activates, ethylene)	(ethylene,catalyzed,acc)	YES	NO	/	pmc2807402	2009	Conversion of ACC to ethylene is then catalyzed by members of the ACC oxidase (ACO) family ( Argueso ETAL.., 2007 ).|
3	metabolite_ACC metabolite_Ethylene A	(acc, activates, ethylene)	(acc,converts,ethylene)	YES	NO	/	pmc2966871	2007	An ACC oxidase (At1g62380), which converts ACC to ethylene, was down regulated by BR treatment at both the RNA and protein levels.|
3	metabolite_ACC metabolite_Ethylene A	(acc, activates, ethylene)	(acc,produce,ethylene)	YES	NO	/	pmc1949883	2007	Generation of ACC Oxidase Mutants That Produce No Detectable Ethylene We generated eight lines of transgenic 'Royal Gala' apple targeting the ACC oxidase gene that is predominantly expressed in fruit tissue (ACO1 Ross ETAL., 1992 ) in an antisense orientation to a 35S promoter.|
3	metabolite_ACC metabolite_Ethylene A	(acc, activates, ethylene)	(ethylene,produced,acc)	YES	NO	/	pmc2803203	2010	In higher plants, ethylene is produced from methionine through S -adenosyl- L -methionine and 1-aminocyclopropane-1-carboxylic acid (ACC), catalysed by ACC synthase (ACS) and ACC oxidase (ACO), respectively ( Kende, 1993 ).|
3	metabolite_ACC metabolite_Ethylene A	(acc, activates, ethylene)	(ethylene,produced,acc)	YES	NO	/	pmc150166	2000	Jasmonic acid (JA) and ethylene (ET) are also produced in response to pathogen infection, most probably because of an increase in lipoxygenase and 1-amino-cyclopropane-1-carboxylic acid (ACC) oxidase activities, respectively ( Gundlach ETAL., 1992 Hammond-Kosack ETAL., 1996 May ETAL., 1996 Penninckx ETAL., 1996 Thomma ETAL., 1998 ).|
3	metabolite_ACC metabolite_Ethylene A	(acc, activates, ethylene)	(et,produced,acc)	YES	NO	/	pmc150166	2000	Jasmonic acid (JA) and ethylene (ET) are also produced in response to pathogen infection, most probably because of an increase in lipoxygenase and 1-amino-cyclopropane-1-carboxylic acid (ACC) oxidase activities, respectively ( Gundlach ETAL., 1992 Hammond-Kosack ETAL., 1996 May ETAL., 1996 Penninckx ETAL., 1996 Thomma ETAL., 1998 ).|
3	metabolite_ACC metabolite_Ethylene A	(acc, activates, ethylene)	(ethylene,catalyzed,acc)	YES	NO	/	pmc166702	2002	The first committed step in ethylene biosynthesis, the conversion of S -adenosyl Met (Ado-Met) to 1-aminocyclopropane-1-carboxylic acid (ACC) is catalyzed by ACC synthase (ACS).|
3	metabolite_ACC metabolite_Ethylene A	(acc, activates, ethylene)	(acc,converted to,ethylene)	YES	NO	/	pmc166702	2002	ACC was converted to ethylene as described above.|
3	metabolite_ACC metabolite_Ethylene A	(acc, activates, ethylene)	(ethylene,synthesized from,acc)	YES	NO	/	pmc2593668	2008	Modulation of the AtMTAN Enzyme Activity by Ca 2+ -Bound CBL3 May Influence Ethylene and Polyamine Biosynthesis as Well as the Met Salvage Pathway in Arabidopsis The plant hormone ethylene is synthesized from S -adenosyl- l -methionine (SAM) via the intermediate 1-aminocyclopropane-1-carboxylic acid (ACC).|
3	metabolite_ACC metabolite_Ethylene A	(acc, activates, ethylene)	(acc,converts,ethylene)	YES	NO	/	pmc2613664	2008	The expansion defect in fei1 fei2 roots was suppressed by inhibition of 1-aminocyclopropane-1-carboxylic acid (ACC) synthase, an enzyme that converts Ado-Met to ACC in ethylene biosynthesis, but not by disruption of the ethylene response pathway.|
3	metabolite_ACC metabolite_Ethylene A	(acc, activates, ethylene)	(acc,converted to,ethylene)	YES	NO	/	pmc141220	2003	ACC is converted to ethylene by the enzyme ACC oxidase, the production of which also is highly regulated.|
3	metabolite_ACC metabolite_Ethylene A	(acc, activates, ethylene)	(acc,catalyze,ethylene)	YES	NO	/	pmc527172	2004	ACC oxidases (ACOs), which catalyze the conversion of ACC to ethylene, belong to a large family of dioxygenases containing at least 17 members.|
3	metabolite_ACC metabolite_Ethylene A	(acc, activates, ethylene)	(acc,converted into,ethylene)	YES	NO	/	pmc2660615	2009	The 1-aminocyclopropane-1-carboxylic acid (ACC) synthases produce ACC, which is converted into ethylene by ACC oxidases.|
3	metabolite_ACC metabolite_Ethylene A	(acc, activates, ethylene)	(ethylene,synthesized from,acc)	YES	NO	/	pmc1183419	2005	Ethylene is synthesized from Met via S -adenosyl- l -Met and 1-aminocyclopropane-1-carboxylic acid (ACC Adams and Yang, 1979 ).|
3	metabolite_ACC metabolite_Ethylene A	(acc, activates, ethylene)	(ethylene,synthesized from,acc)	YES	NO	/	pmc59207	2000	Ethylene is synthesized from S -adenosyl- l -Met through the activity of the enzymes 1-aminocyclopropane-1-carboxylic acid (ACC) synthase and ACC oxidase.|
3	metabolite_ACC metabolite_Ethylene A	(acc, activates, ethylene)	(ethylene,synthesized from,acc)	YES	NO	/	pmc59207	2000	Ethylene is synthesized from S -adenosyl- l -Met through the activity of the enzymes 1-aminocyclopropane-1-carboxylic acid (ACC) synthase and ACC oxidase.|
3	metabolite_ACC metabolite_Ethylene A	(acc, activates, ethylene)	(acc,involved in the synthesis,ethylene)	YES	NO	/	pmc2651465	2009	The selected genes are usually regarded as markers of tomato fruit ripening: ACO1 codes for the ACC oxidase involved in the synthesis of climacteric ethylene ( Hamilton ETAL.|
3	metabolite_ACC metabolite_Ethylene A	(acc, activates, ethylene)	(ethylene,requires,acc)	YES	NO	/	pmc2707302	2009	Since ethylene biosynthesis requires molecular oxygen for the activity of the enzyme ACC oxidase ( Bleecker and Kende, 2000 ), the reaction is unlikely to take place under strict anaerobic conditions.|
3	metabolite_ACC metabolite_Ethylene A	(acc, activates, ethylene)	(ethylene,produced,acc)	YES	NO	/	pmc59367	1999	The precursor of ethylene, ACC, is produced by the conversion of S- adenosyl-Met by ACC synthase ( Adams and Yang, 1979 ).|
3	metabolite_ACC metabolite_Ethylene A	(acc, activates, ethylene)	(acc,converted to,ethylene)	YES	NO	/	pmc59367	1999	ACC is converted to ethylene, carbon dioxide, and HCN by ACC oxidase in an oxygen-dependent process.|
3	metabolite_ACC metabolite_Ethylene A	(acc, activates, ethylene)	(ethylene,produced,acc)	YES	NO	/	pmc1182485	2005	Ethylene is produced from Met by a series of well-defined enzymatic activities, in which the conversion of S -adenosyl-Met to 1-aminocyclopropane-1-carboxylic acid (ACC) by a family of ACC synthases (ACS) is the first committed step and a key regulatory point ( Wang ETAL., 2002 ).|
3	metabolite_ACC metabolite_Ethylene A	(acc, activates, ethylene)	(ethylene,produced,acc)	YES	NO	/	pmc1182485	2005	Ethylene is produced from Met by a series of well-defined enzymatic activities, in which the conversion of S -adenosyl-Met to 1-aminocyclopropane-1-carboxylic acid (ACC) by a family of ACC synthases (ACS) is the first committed step and a key regulatory point ( Wang ETAL., 2002 ).|
3	metabolite_ACC metabolite_Ethylene A	(acc, activates, ethylene)	(acc,stimulated,ethylene)	YES	NO	/	pmc2736885	2009	Light-grown seedlings did not exhibit excessive root hair formation in the presence of ACC, a phenomenon stimulated by ethylene (data not shown).|
3	metabolite_ACC metabolite_Ethylene A	(acc, activates, ethylene)	(et,positively regulated,acc)	YES	NO	/	pmc2683104	2009	In another report, ACC did not activate MPK6, but ET biosynthesis was positively regulated by MPK6 through posttranslational stabilization of the rate-limiting ACC synthase (ACS) isoforms, ACS2 and ACS6 ( 14 , 15 ).|
3	metabolite_ACC metabolite_Ethylene A	(acc, activates, ethylene)	(acc,induced,ethylene)	YES	NO	/	pmc19216	1998	Germinating seeds of control plants in the dark in the presence of ACC induced the "triple response": the reaction of etiolated seedlings to ethylene consisting of inhibition of both hypocotyl and root elongation, radial swelling of the hypocotyl, and exaggeration of the apical hook ( 15 ).|
3	metabolite_ACC metabolite_Ethylene A	(acc, activates, ethylene)	(acc,activate,ethylene)	YES	NO	/	pmc535880	2004	As shown in Figure 11 , ACC treatment failed to activate MPK6 in Col-0 and various ethylene mutant seedlings, although high levels of ethylene were produced after ACC feeding.|
3	metabolite_ACC metabolite_Ethylene A	(acc, activates, ethylene)	(ethylene,produced,acc)	YES	NO	/	pmc535880	2004	As shown in Figure 11 , ACC treatment failed to activate MPK6 in Col-0 and various ethylene mutant seedlings, although high levels of ethylene were produced after ACC feeding.|
3	metabolite_ACC metabolite_Ethylene A	(acc, activates, ethylene)	(acc,produced,ethylene)	YES	NO	/	pmc535880	2004	Without exogenous ACC, none of the genotypes produced detectable levels of ethylene within 1 h. Within 24 h, eto1 seedlings produced [?|
3	metabolite_ACC metabolite_Ethylene A	(acc, activates, ethylene)	(acc,increases,ethylene)	YES	NO	/	pmc1435817	2006	ACC Reduces Root Curvature and Elongation in Columbia Wild Type The compound ACC, a precursor to ethylene synthesis, increases ethylene synthesis in planta ( Cameron ETAL., 1979 ).|
3	metabolite_ACC metabolite_Ethylene A	(acc, activates, ethylene)	(ethylene,elevated,acc)	YES	NO	/	pmc1435817	2006	Ethylene was elevated by growth on 2.5 m m ACC, which yielded growth effects similar to 0.5 m L L [?|
3	metabolite_ACC metabolite_Ethylene A	(acc, activates, ethylene)	(acc,elevate,ethylene)	YES	NO	/	pmc1435817	2006	A to D, Curvature kinetics of Col wild type (A and B) and tt4 (2YY6) (C and D) on 2.5 m m ACC or in sealed plates to elevate endogenous ethylene.|
3	metabolite_ACC metabolite_Ethylene A	(acc, activates, ethylene)	(acc,enhance,ethylene)	YES	NO	/	pmc2635504	2008	ACC treatment enhanced acropetal auxin transport in Columbia seedlings, and silver nitrate reduced the ability of ACC to enhance IAA transport in the wild type ( Figure 3b ), and in response to the elevated ethylene synthesis in the eto1-1 mutant ( Figure 3c ).|
3	metabolite_ACC metabolite_Ethylene A	(acc, activates, ethylene)	(acc,catalyzes,ethylene)	YES	NO	/	pmc2635504	2008	, 1999 ) through auxin-inducible expression of ACC synthase, which catalyzes the rate-limiting step in ethylene synthesis ( Abel ETAL.|
3	metabolite_ACC metabolite_Ethylene A	(acc, activates, ethylene)	(acc,produced,ethylene)	YES	NO	/	pmc219028	2003	(more ...) Plants grown on medium containing the ethylene precursor ACC produced sufficient amounts of ethylene for continuous flow detection.|
3	metabolite_ACC metabolite_Ethylene A	(acc, activates, ethylene)	(acc,induce,ethylene)	YES	NO	/	pmc2815863	2010	Others also have observed that trying to use ACC alone to induce ethylene levels to the low concentrations needed to observe promotion of growth in plant tissues is problematic ( Pierik ETAL., 2006 ).|
3	metabolite_ACC metabolite_Ethylene A	(acc, activates, ethylene)	(acc,induces,ethylene)	YES	NO	/	pmc59167	2000	ACC Induces Cell Death Ethylene has been shown to accumulate in submerged rice.|
3	metabolite_ACC metabolite_Ethylene A	(acc, activates, ethylene)	(ethylene,synthesized from,acc)	YES	NO	/	pmc111164	2001	Effects of AOA on the Hypoxic Induction of ADH::b-glucuronidase (GUS) Transgene Ethylene is synthesized from S -adenosyl-Met (SAM) via ACC ( Adams and Yang, 1979 ).|
4	protein_NPR1 metabolite_SA I	(npr1, inhibits, sa)	(sa,suppressed,npr1)	NO	/	/	pmc281622	2003	Third, in the cpr5 mutant, the constitutive expression of PR-1 is dependent on SA and is only partially suppressed by NPR1, indicating the existence of an SA-mediated, NPR1-independent response in this mutant ( Clarke ETAL., 2000 ).|
4	protein_NPR1 metabolite_SA I	(npr1, inhibits, sa)	(nim1,reduce,sa)	NO	/	/	pmc14597	2001	Double mutant analysis revealed that all edr1- associated phenotypes are suppressed by mutations that block salicylic acid (SA) perception ( nim1 ) or reduce SA production ( pad4 and eds1 ).|
4	protein_NPR1 metabolite_SA I	(npr1, inhibits, sa)	(npr1,reduces,sa)	NO	/	/	pmc1797612	2005	A mutation in NPR1 ( nim1-1 ), which reduces responsiveness to SA ( Delaney ETAL.|
4	protein_NPR1 metabolite_SA I	(npr1, inhibits, sa)	(nim1,reduce,sa)	NO	/	/	pmc2793007	2009	Moreover, mutations that block SA perception and signaling, such as nim1 / npr1 , as well as mutations that reduce SA production ( pad4 or eds1 ) suppressed the edr phenotype in all of the edr mutants [8] .|
4	protein_NPR1 metabolite_SA I	(npr1, inhibits, sa)	(npr1,reduce,sa)	NO	/	/	pmc2793007	2009	Moreover, mutations that block SA perception and signaling, such as nim1 / npr1 , as well as mutations that reduce SA production ( pad4 or eds1 ) suppressed the edr phenotype in all of the edr mutants [8] .|
4	protein_NPR1 metabolite_SA I	(npr1, inhibits, sa)	(npr1,block,sa)	NO	/	/	pmc167001	2003	Mutations in npr1 block many responses to SA ( Cao ETAL., 1994 ).|
4	protein_NPR1 metabolite_SA I	(npr1, inhibits, sa)	(npr1,block,sa)	NO	/	/	pmc280568	2003	Mutations in NPR1 completely block the induction of PR-1 by SA or INA.|
4	protein_NPR1 metabolite_SA I	(npr1, inhibits, sa)	(npr1,depleted,sa)	NO	/	/	pmc1231131	2005	As expected and reported earlier ( 49 ), both NahG and npr1 - 1 revealed depleted SA levels compared to wild-type plants ( http://lamar.colostate.edu/[?|
4	protein_NPR1 metabolite_SA I	(npr1, inhibits, sa)	(npr1,inhibits,sa)	NO	/	/	pmc23991	1999	In addition to its effect on activation of gene expression, NPR1 inhibits an SA amplification loop.|
4	protein_NPR1 metabolite_SA I	(npr1, inhibits, sa)	(sa,blocked,npr1)	NO	/	/	pmc2675713	2009	This functionally discriminates DCA from SA, INA, and BTH, as their defense activation is fully blocked in npr1 ( Lawton ETAL., 1996 Lipinski ETAL., 1997 Knoth ETAL., 2007 ).|
4	protein_NPR1 metabolite_SA I	(npr1, inhibits, sa)	(npr1,negatively regulate,sa)	NO	/	/	pmc2727925	2009	This suggests a positive role for NPR1 in affecting SA accumulation, in addition to NPR1's ability to negatively regulate SA as well as positively transduce SA signaling.|
5	metabolite_ACC metabolite_SAM A	(acc, activates, sam)	(sam,catalyzed,acc)	NO	/	/	pmc2566925	2008	The first step, S -adenosylmethionine (SAM) to 1-aminocyclopropane-1-carboxylic acid (ACC), is catalyzed by ACC synthase (ACS), and ACC to ethylene is catalyzed by ACC oxidase (ACO Hamilton ETAL.|
5	metabolite_ACC metabolite_SAM A	(acc, activates, sam)	(sam,catalyzed,acc)	NO	/	/	pmc2566925	2008	The first step, S -adenosylmethionine (SAM) to 1-aminocyclopropane-1-carboxylic acid (ACC), is catalyzed by ACC synthase (ACS), and ACC to ethylene is catalyzed by ACC oxidase (ACO Hamilton ETAL.|
5	metabolite_ACC metabolite_SAM A	(acc, activates, sam)	(acc,converts,sam)	NO	/	/	pmc1199607	2005	1-aminocyclopropane-1-carboxylate (ACC) synthase (ACS) converts S -adenosyl-L-methionine (SAM) to ACC and then, ACC oxidase (ACO) produces ethylene through oxidization of ACC.|
5	metabolite_ACC metabolite_SAM A	(acc, activates, sam)	(acc,catalyzes,sam)	NO	/	/	pmc1955696	2007	ACC synthase catalyzes the main regulatory step in this biosynthetic pathway, the conversion of SAM to ACC ( Wang ETAL., 2002 ).|
5	metabolite_ACC metabolite_SAM A	(acc, activates, sam)	(acc,catalyzes,sam)	NO	/	/	pmc2593668	2008	ACC synthase catalyzes the conversion of SAM to ACC and MTA, which is the rate-limiting step in the biosynthesis of ethylene ( Yang and Hoffmann, 1984 ).|
5	metabolite_ACC metabolite_SAM A	(acc, activates, sam)	(acc,catalyzes,sam)	NO	/	/	pmc111164	2001	AOA is a competitive inhibitor of ACC synthase, which catalyzes the conversion of SAM to ACC ( Yang and Hoffman, 1984 Abeles ETAL., 1992 ).|
5	metabolite_ACC metabolite_SAM A	(acc, activates, sam)	(sam,catalyzed,acc)	NO	/	/	pmc111164	2001	For most plant species, the conversion of SAM to ACC, which is catalyzed by ACC synthase, is the rate-limiting step during ethylene biosynthesis ( Yang and Hoffman, 1984 ).|
6	metabolite_Ethylene metabolite_SAM A	(ethylene, activates, sam)	(sam,catalyzed,ethylene)	NO	/	/	pmc2566925	2008	The first step, S -adenosylmethionine (SAM) to 1-aminocyclopropane-1-carboxylic acid (ACC), is catalyzed by ACC synthase (ACS), and ACC to ethylene is catalyzed by ACC oxidase (ACO Hamilton ETAL.|
6	metabolite_Ethylene metabolite_SAM A	(ethylene, activates, sam)	(ethylene,convert,sam)	NO	/	/	pmc2923906	2010	XBAT32 interacts with the ethylene biosynthesis enzymes ACS4 and ACS7, which convert SAM to the ethylene precursor ACC.|
7	metabolite_Ethylene metabolite_ACC A	(ethylene, activates, acc)	(acc,catalyzed,ethylene)	NO	/	/	pmc2566925	2008	The first step, S -adenosylmethionine (SAM) to 1-aminocyclopropane-1-carboxylic acid (ACC), is catalyzed by ACC synthase (ACS), and ACC to ethylene is catalyzed by ACC oxidase (ACO Hamilton ETAL.|
7	metabolite_Ethylene metabolite_ACC A	(ethylene, activates, acc)	(acc,oxidized,ethylene)	NO	/	/	pmc523360	2004	ACC is oxidized to CO 2 , HCN, and ethylene by ACC oxidase.|
7	metabolite_Ethylene metabolite_ACC A	(ethylene, activates, acc)	(ethylene,converted to,acc)	NO	/	/	pmc2697359	2009	S 'adenosyl methionine (SAM) is a precursor of ethylene synthesis and therefore converted to 1-aminocyclopropane-1-carboxylic acid (ACC) by ACC synthase and then further metabolised to ethylene by the enzyme ACO (ACC oxidase) (Fig.|
7	metabolite_Ethylene metabolite_ACC A	(ethylene, activates, acc)	(ethylene,converted to,acc)	NO	/	/	pmc2697359	2009	S 'adenosyl methionine (SAM) is a precursor of ethylene synthesis and therefore converted to 1-aminocyclopropane-1-carboxylic acid (ACC) by ACC synthase and then further metabolised to ethylene by the enzyme ACO (ACC oxidase) (Fig.|
7	metabolite_Ethylene metabolite_ACC A	(ethylene, activates, acc)	(acc,induced,ethylene)	NO	/	/	pmc32153	1999	The carnation ACC synthases were found to be induced by auxin, LiCl, ethylene, senescence, and pollination.|
7	metabolite_Ethylene metabolite_ACC A	(ethylene, activates, acc)	(acc,oxidized,ethylene)	NO	/	/	pmc2413286	2008	ACC is then oxidized to ethylene by ACC oxidase (ACO) ( Yang and Hoffman, 1984 Kende, 1993 Wang ETAL.|
7	metabolite_Ethylene metabolite_ACC A	(ethylene, activates, acc)	(ethylene,increases,acc)	NO	/	/	pmc2913391	2010	Equation (4) shows the dependence of endogenous auxin concentration/response on endogenous ethylene concentration, which increases when ACC is exogenously applied.|
7	metabolite_Ethylene metabolite_ACC A	(ethylene, activates, acc)	(ethylene,catalyzed,acc)	NO	/	/	pmc2702304	2009	Besides, SAM is an essential substance for the living cells as a methyl group donor and as a precursor in ethylene biosynthesis catalyzed by ACC synthase and ACC oxidase (Fig.|
7	metabolite_Ethylene metabolite_ACC A	(ethylene, activates, acc)	(ethylene,converts,acc)	NO	/	/	pmc1489885	2006	During ethylene biosynthesis, ACS converts S -adenosyl- l -Met to ACC in a rate-limiting process (for review, see Bleecker and Kende, 2000 ).|
7	metabolite_Ethylene metabolite_ACC A	(ethylene, activates, acc)	(ethylene,convert,acc)	NO	/	/	pmc2923906	2010	XBAT32 interacts with the ethylene biosynthesis enzymes ACS4 and ACS7, which convert SAM to the ethylene precursor ACC.|
7	metabolite_Ethylene metabolite_ACC A	(ethylene, activates, acc)	(ethylene,produced,acc)	NO	/	/	pmc2413276	2008	By contrast, the greatest amount of ethylene produced and ACC and MACC content have been observed in the ripening mesocarp and epicarp ( DeDios ETAL.|
7	metabolite_Ethylene metabolite_ACC A	(ethylene, activates, acc)	(ethylene,induced,acc)	NO	/	/	pmc2700534	2009	It has been reported that ethylene induced flowering in pineapple ( Ananas comosus ) and that silencing of the ACC synthase gene caused delayed flowering in pineapple ( Abeles ETAL., 1992 Trusov and Botella, 2006 ).|
7	metabolite_Ethylene metabolite_ACC A	(ethylene, activates, acc)	(ethylene,catalyzed,acc)	NO	/	/	pmc2174872	2007	In the biochemical pathway leading toward ethylene production, conversion of S -adenosylmethionine to 1-aminocyclopropane-1-carboxylic acid (ACC) catalyzed by ACC synthases (ACSs), and subsequent oxidation of ACC to form ethylene by ACC oxidases (ACOs), are the last two committed steps ( Yang and Hoffman, 1984 ).|
7	metabolite_Ethylene metabolite_ACC A	(ethylene, activates, acc)	(ethylene,catalyzed,acc)	NO	/	/	pmc2174872	2007	In the biochemical pathway leading toward ethylene production, conversion of S -adenosylmethionine to 1-aminocyclopropane-1-carboxylic acid (ACC) catalyzed by ACC synthases (ACSs), and subsequent oxidation of ACC to form ethylene by ACC oxidases (ACOs), are the last two committed steps ( Yang and Hoffman, 1984 ).|
7	metabolite_Ethylene metabolite_ACC A	(ethylene, activates, acc)	(ethylene,converted to,acc)	NO	/	/	pmc32109	1999	Exogenously applied ACC mimics applied ethylene, because ACC is the immediate precursor of ethylene and is converted to ethylene by constitutive ACC oxidases ( Ecker, 1995 ).|
7	metabolite_Ethylene metabolite_ACC A	(ethylene, activates, acc)	(ethylene,converts,acc)	NO	/	/	pmc2711016	2008	, 1984 ) probably because the last step in ethylene production (ACC oxidase) that converts ACC to ethylene is O 2 -dependant, and also subject to inhibition by ethylene itself ( Bleecker ETAL.|
7	metabolite_Ethylene metabolite_ACC A	(ethylene, activates, acc)	(acc,induced,ethylene)	NO	/	/	pmc58934	2000	That is, the expression was greatly reduced in transgenic antisense ACC oxidase fruit during the period of ripening of wild-type fruit, but was induced by subsequent exposure of these fruit to ethylene (Fig.|
7	metabolite_Ethylene metabolite_ACC A	(ethylene, activates, acc)	(ethylene,converted to,acc)	NO	/	/	pmc32222	1999	ACC is the direct natural precursor of ethylene and is converted to ethylene by endogenous ACC oxidase activity.|
7	metabolite_Ethylene metabolite_ACC A	(ethylene, activates, acc)	(ethylene,produced,acc)	NO	/	/	pmc32129	1999	Figure 6 Ethylene produced by etiolated wild-type (wt), eto1 , and eto3 Arabidopsis seedlings in response to varying concentrations of supplemented ACC.|
7	metabolite_Ethylene metabolite_ACC A	(ethylene, activates, acc)	(ethylene,induce,acc)	NO	/	/	pmc2729633	2009	Ethylene effect on the expression profiles of the putative sucrose transporters in the inner bark First, ethylene treatment was confirmed to induce an early (4 h) and strong (up to 200-fold) accumulation of ACC oxidase transcripts ( Kongsawadworakul ETAL.|
7	metabolite_Ethylene metabolite_ACC A	(ethylene, activates, acc)	(ethylene,induce,acc)	NO	/	/	pmc2729633	2009	Ethylene effect on the expression profiles of the putative sucrose transporters in the inner bark First, ethylene treatment was confirmed to induce an early (4 h) and strong (up to 200-fold) accumulation of ACC oxidase transcripts ( Kongsawadworakul ETAL.|
7	metabolite_Ethylene metabolite_ACC A	(ethylene, activates, acc)	(ethylene,induce,acc)	NO	/	/	pmc2729633	2009	This lack of an ethylene effect could not be due to a failure of bark cells to perceive the ethylene signal (Fig.&nbsp 5 A), as ethylene did induce a marked stimulation of an ACC oxidase gene expression, which has been reported to behave as a positive marker of the response of bark tissues to ethylene treatment ( Kongsawadworakul ETAL.|
7	metabolite_Ethylene metabolite_ACC A	(ethylene, activates, acc)	(acc,oxidized,ethylene)	NO	/	/	pmc35184	1998	Newly formed ACC is oxidized by basal constitutive ACC oxidase to ethylene, which then stimulates the expression of Phal-ACS1 and Phal-ACO1 genes for the autocatalytic production of ethylene ( Nadeau ETAL., 1993 ).|
7	metabolite_Ethylene metabolite_ACC A	(ethylene, activates, acc)	(acc,oxidized,ethylene)	NO	/	/	pmc2409021	2008	It is interesting to note that the final enzymatic step in the ethylene biosynthetic pathway, catalyzed by ACC oxidase, occurs when ACC is oxidized to ethylene, HCN, and CO 2 .|
7	metabolite_Ethylene metabolite_ACC A	(ethylene, activates, acc)	(acc,oxidized,et)	NO	/	/	pmc166964	2003	When ACC is oxidized to ET, stoichiometric amounts of ET and HCN are produced.|
7	metabolite_Ethylene metabolite_ACC A	(ethylene, activates, acc)	(acc,oxidized,et)	NO	/	/	pmc166964	2003	When ACC is oxidized to ET, stoichiometric amounts of ET and HCN are produced.|
7	metabolite_Ethylene metabolite_ACC A	(ethylene, activates, acc)	(ethylene,induced,acc)	NO	/	/	pmc151215	2002	Ethylene gas (1 mL/L) treatment also induced a similar level of root hairs in the rhd6 root, as did 5 mM ACC (data not shown), and the effect of exogenous ethylene or ACC could be blocked completely by 1-methylcyclopropene (1-MCP), the competitive inhibitor of ethylene binding to the receptors.|
7	metabolite_Ethylene metabolite_ACC A	(ethylene, activates, acc)	(acc,positively regulated,ethylene)	NO	/	/	pmc59367	1999	In many species, ACC oxidase gene activity is positively regulated at the transcriptional level by ethylene ( Drory ETAL., 1993 Nadeau ETAL., 1993 Kim and Yang, 1994 Tang ETAL., 1994 Peck and Kende, 1995 Barry ETAL., 1996 Mekhedov and Kende, 1996 ).|
7	metabolite_Ethylene metabolite_ACC A	(ethylene, activates, acc)	(ethylene,produced,acc)	NO	/	/	pmc1435817	2006	Curvature of wild-type roots was slightly faster in wrapped plates than on ACC-containing media, suggesting there is more ethylene produced by the ACC plates.|
7	metabolite_Ethylene metabolite_ACC A	(ethylene, activates, acc)	(ethylene,enhances,acc)	NO	/	/	pmc2635504	2008	This prediction is consistent with the previous report that ethylene enhances the expression of AUX1 reporters after ACC treatment ( Ruzicka ETAL.|
7	metabolite_Ethylene metabolite_ACC A	(ethylene, activates, acc)	(ethylene,increases,acc)	NO	/	/	pmc22565	1998	Because the induction of ACS5 by cytokinin is transient and modest, increased ACS5 mRNA levels alone most likely do not account for the rise in ethylene production observed in response to cytokinin (the mRNA level increases less than 2-fold for 1 h, but ethylene biosynthesis increases more than 8-fold over 4 days), especially because ACC synthase proteins generally have a short half-life (45-47).|
7	metabolite_Ethylene metabolite_ACC A	(ethylene, activates, acc)	(ethylene,induces,acc)	NO	/	/	pmc2815863	2010	Recent results in cotton implicate ethylene as a key mediator of cotton fiber growth ( Shi ETAL., 2006 Qin ETAL., 2007 ), and in Arabidopsis eATP treatment induces an increase in the transcript level of ACC synthase, the rate-limiting enzyme in ethylene biosynthesis, as well as several ethylene-responsive factors ( Jeter ETAL., 2004 Song ETAL., 2006 ).|
8	protein_ACO2 metabolite_ACC A	(aco2, activates, acc)	(acc,catalyzed,acc oxidase)	YES	NO	/	pmc2566925	2008	The first step, S -adenosylmethionine (SAM) to 1-aminocyclopropane-1-carboxylic acid (ACC), is catalyzed by ACC synthase (ACS), and ACC to ethylene is catalyzed by ACC oxidase (ACO Hamilton ETAL.|
8	protein_ACO2 metabolite_ACC A	(aco2, activates, acc)	(acc,catalyzed,acc oxidase)	YES	NO	/	pmc2566925	2008	The first step, S -adenosylmethionine (SAM) to 1-aminocyclopropane-1-carboxylic acid (ACC), is catalyzed by ACC synthase (ACS), and ACC to ethylene is catalyzed by ACC oxidase (ACO Hamilton ETAL.|
8	protein_ACO2 metabolite_ACC A	(aco2, activates, acc)	(acc,oxidized,acc oxidase)	YES	NO	/	pmc523360	2004	ACC is oxidized to CO 2 , HCN, and ethylene by ACC oxidase.|
8	protein_ACO2 metabolite_ACC A	(aco2, activates, acc)	(acc,oxidized,acc oxidase)	YES	NO	/	pmc2778992	2009	ACC is oxidized to C 2 H 4 , CO 2 , and HCN by ACC oxidase (ACO) ( D ong ETAL.|
8	protein_ACO2 metabolite_ACC A	(aco2, activates, acc)	(acc,oxidized,acc oxidase)	YES	NO	/	pmc2413286	2008	ACC is then oxidized to ethylene by ACC oxidase (ACO) ( Yang and Hoffman, 1984 Kende, 1993 Wang ETAL.|
8	protein_ACO2 metabolite_ACC A	(aco2, activates, acc)	(acc,catalyzed,acc oxidase)	YES	NO	/	pmc1255978	2005	The oxidation of 1-aminocyclopropane-1-carboxylic acid (ACC) to ethylene is catalyzed by ACC oxidase (E.C.|
8	protein_ACO2 metabolite_ACC A	(aco2, activates, acc)	(acc oxidase,converts,acc)	YES	NO	/	pmc3012703	2010	The final step of ethylene biosynthesis in plants is catalyzed by the ACC oxidase which converts ACC to ethylene.|
8	protein_ACO2 metabolite_ACC A	(aco2, activates, acc)	(acc,oxidized,acc oxidase)	YES	NO	/	pmc2217642	2007	ACC is then oxidized by ACO (for ACC OXIDASE) to produce CO 2 , HCN, and ethylene.|
8	protein_ACO2 metabolite_ACC A	(aco2, activates, acc)	(acc oxidase,produces,acc)	YES	NO	/	pmc1199607	2005	1-aminocyclopropane-1-carboxylate (ACC) synthase (ACS) converts S -adenosyl-L-methionine (SAM) to ACC and then, ACC oxidase (ACO) produces ethylene through oxidization of ACC.|
8	protein_ACO2 metabolite_ACC A	(aco2, activates, acc)	(acc oxidase,catalyzes,acc)	YES	NO	/	pmc166799	2003	The enzyme 1-aminocyclopropane-1-carboxylic acid (ACC) synthase (ACS) catalyzes the first regulatory step in the ethylene biosynthesis pathway, conversion of S -adenosyl- l -Met into ACC, whereas ACC oxidase (ACO) catalyzes the final step, conversion of ACC into ethylene ( Yang and Hoffman, 1984 Kende, 1993 ).|
8	protein_ACO2 metabolite_ACC A	(aco2, activates, acc)	(acc,increased,aco2)	YES	NO	/	pmc2048732	2007	Figure 1 shows that, as compared to the wild type, marker gene expression for ethylene biosynthesis ACC OXIDASE1 ( ACO1 ) and ACO2 is significantly increased in mutant in lesion-promoting conditions ( ACO1 , 2- to 3-fold higher in vad1 - 1 than in the wild type ACO2 , 4- to 8-fold).|
8	protein_ACO2 metabolite_ACC A	(aco2, activates, acc)	(acc oxidase,converts,acc)	YES	NO	/	pmc2711016	2008	, 1984 ) probably because the last step in ethylene production (ACC oxidase) that converts ACC to ethylene is O 2 -dependant, and also subject to inhibition by ethylene itself ( Bleecker ETAL.|
8	protein_ACO2 metabolite_ACC A	(aco2, activates, acc)	(acc oxidase,catalyzes,acc)	YES	NO	/	pmc58934	2000	ACC oxidase catalyzes the final step in ethylene biosynthesis, and down-regulation of ACC oxidase gene expression in transgenic melon expressing an ACC oxidase transgene suppresses ethylene production and reversibly inhibits ripening ( Ayub ETAL., 1996 ).|
8	protein_ACO2 metabolite_ACC A	(aco2, activates, acc)	(acc,oxidized,acc oxidase)	YES	NO	/	pmc356941	2004	ACC is oxidized to CO 2 , HCN, and C 2 H 4 by ACC oxidase (ACO).|
8	protein_ACO2 metabolite_ACC A	(aco2, activates, acc)	(acc,catalyzed,acc oxidase)	YES	NO	/	pmc32129	1999	The final step of ethylene biosynthesis, the conversion of ACC to ethylene, is catalyzed by the enzyme ACC oxidase, which can also play an important role in regulating ethylene biosynthesis, especially under conditions of high ethylene production ( Nadeau ETAL., 1993 Kim and Yang, 1994 Tang ETAL., 1994 Barry ETAL., 1996 Lasserre, 1996 Mekhedov and Kende, 1996 ).|
8	protein_ACO2 metabolite_ACC A	(aco2, activates, acc)	(acc oxidase,converts,acc)	YES	NO	/	pmc35184	1998	ACC synthase (EC 4.4.1.14) catalyzes the conversion of AdoMet to ACC, whereas ACC oxidase converts ACC to ethylene.|
8	protein_ACO2 metabolite_ACC A	(aco2, activates, acc)	(acc,oxidized,acc oxidase)	YES	NO	/	pmc35184	1998	Newly formed ACC is oxidized by basal constitutive ACC oxidase to ethylene, which then stimulates the expression of Phal-ACS1 and Phal-ACO1 genes for the autocatalytic production of ethylene ( Nadeau ETAL., 1993 ).|
8	protein_ACO2 metabolite_ACC A	(aco2, activates, acc)	(acc,catalyzed,acc oxidase)	YES	NO	/	pmc2807402	2009	Conversion of ACC to ethylene is then catalyzed by members of the ACC oxidase (ACO) family ( Argueso ETAL.., 2007 ).|
8	protein_ACO2 metabolite_ACC A	(aco2, activates, acc)	(acc oxidase,converts,acc)	YES	NO	/	pmc2966871	2007	An ACC oxidase (At1g62380), which converts ACC to ethylene, was down regulated by BR treatment at both the RNA and protein levels.|
8	protein_ACO2 metabolite_ACC A	(aco2, activates, acc)	(at1g62380,converts,acc)	YES	NO	/	pmc2966871	2007	An ACC oxidase (At1g62380), which converts ACC to ethylene, was down regulated by BR treatment at both the RNA and protein levels.|
8	protein_ACO2 metabolite_ACC A	(aco2, activates, acc)	(acc oxidase,oxidizes,acc)	YES	NO	/	pmc166702	2002	ACC oxidase (ACO), in turn, oxidizes ACC to ethylene.|
8	protein_ACO2 metabolite_ACC A	(aco2, activates, acc)	(acc,induced,acc oxidase)	YES	NO	/	pmc1104189	2005	A putative JA-regulatory protein gene was found by qRT-PCR to be up-regulated by ACC and SA, while a putative E-forming enzyme cDNA was specifically induced by MeJA, and a homolog of ACC oxidase was induced by MeJA as well as SA ( Table I , SA/E/JA specific).|
8	protein_ACO2 metabolite_ACC A	(aco2, activates, acc)	(acc oxidase,converts,acc)	YES	NO	/	pmc2293297	2008	ACC oxidase (ACO) then converts ACC into ethylene [ 19 ].|
8	protein_ACO2 metabolite_ACC A	(aco2, activates, acc)	(acc oxidase,converts,acc)	YES	NO	/	pmc2413275	2008	Indeed, hydrogen cyanide is a co-product of ACC oxidase, which converts ACC to ethylene ( Peiser ETAL.|
8	protein_ACO2 metabolite_ACC A	(aco2, activates, acc)	(acc,catalyzed,acc oxidase)	YES	NO	/	pmc111164	2001	However, the conversion of ACC to ethylene, which is catalyzed by ACC oxidase, requires oxygen.|
9	protein_ACO metabolite_ACC A	(aco, activates, acc)	(acc,catalyzed,aco)	YES	NO	/	pmc2566925	2008	The first step, S -adenosylmethionine (SAM) to 1-aminocyclopropane-1-carboxylic acid (ACC), is catalyzed by ACC synthase (ACS), and ACC to ethylene is catalyzed by ACC oxidase (ACO Hamilton ETAL.|
9	protein_ACO metabolite_ACC A	(aco, activates, acc)	(acc,catalyzed,aco)	YES	NO	/	pmc2566925	2008	The first step, S -adenosylmethionine (SAM) to 1-aminocyclopropane-1-carboxylic acid (ACC), is catalyzed by ACC synthase (ACS), and ACC to ethylene is catalyzed by ACC oxidase (ACO Hamilton ETAL.|
9	protein_ACO metabolite_ACC A	(aco, activates, acc)	(acc,oxidized,aco)	YES	NO	/	pmc2778992	2009	ACC is oxidized to C 2 H 4 , CO 2 , and HCN by ACC oxidase (ACO) ( D ong ETAL.|
9	protein_ACO metabolite_ACC A	(aco, activates, acc)	(acc,oxidized,aco)	YES	NO	/	pmc2413286	2008	ACC is then oxidized to ethylene by ACC oxidase (ACO) ( Yang and Hoffman, 1984 Kende, 1993 Wang ETAL.|
9	protein_ACO metabolite_ACC A	(aco, activates, acc)	(acc,oxidized,aco)	YES	NO	/	pmc2217642	2007	ACC is then oxidized by ACO (for ACC OXIDASE) to produce CO 2 , HCN, and ethylene.|
9	protein_ACO metabolite_ACC A	(aco, activates, acc)	(aco,produces,acc)	YES	NO	/	pmc1199607	2005	1-aminocyclopropane-1-carboxylate (ACC) synthase (ACS) converts S -adenosyl-L-methionine (SAM) to ACC and then, ACC oxidase (ACO) produces ethylene through oxidization of ACC.|
9	protein_ACO metabolite_ACC A	(aco, activates, acc)	(aco,catalyzes,acc)	YES	NO	/	pmc166799	2003	The enzyme 1-aminocyclopropane-1-carboxylic acid (ACC) synthase (ACS) catalyzes the first regulatory step in the ethylene biosynthesis pathway, conversion of S -adenosyl- l -Met into ACC, whereas ACC oxidase (ACO) catalyzes the final step, conversion of ACC into ethylene ( Yang and Hoffman, 1984 Kende, 1993 ).|
9	protein_ACO metabolite_ACC A	(aco, activates, acc)	(acc,oxidized,aco)	YES	NO	/	pmc356941	2004	ACC is oxidized to CO 2 , HCN, and C 2 H 4 by ACC oxidase (ACO).|
9	protein_ACO metabolite_ACC A	(aco, activates, acc)	(acc,catalyzed,aco)	YES	NO	/	pmc2807402	2009	Conversion of ACC to ethylene is then catalyzed by members of the ACC oxidase (ACO) family ( Argueso ETAL.., 2007 ).|
9	protein_ACO metabolite_ACC A	(aco, activates, acc)	(aco,oxidizes,acc)	YES	NO	/	pmc166702	2002	ACC oxidase (ACO), in turn, oxidizes ACC to ethylene.|
9	protein_ACO metabolite_ACC A	(aco, activates, acc)	(acc,oxidized,aco)	YES	NO	/	pmc1383640	2006	ACC is further oxidized by ACO to form ethylene, CO 2 , and cyanide ( Yang and Hoffman, 1984 Wang ETAL., 2002 ).|
9	protein_ACO metabolite_ACC A	(aco, activates, acc)	(aco,converts,acc)	YES	NO	/	pmc2293297	2008	ACC oxidase (ACO) then converts ACC into ethylene [ 19 ].|
10	protein_ACO2 metabolite_Ethylene A	(aco2, activates, ethylene)	(ethylene,catalyzed,acc oxidase)	YES	NO	/	pmc2566925	2008	The first step, S -adenosylmethionine (SAM) to 1-aminocyclopropane-1-carboxylic acid (ACC), is catalyzed by ACC synthase (ACS), and ACC to ethylene is catalyzed by ACC oxidase (ACO Hamilton ETAL.|
10	protein_ACO2 metabolite_Ethylene A	(aco2, activates, ethylene)	(acc oxidase,produces,ethylene)	YES	NO	/	pmc2287172	2008	Recent work has used a transgenic apple tree (expressing an antisense copy of the ACC oxidase gene) which produces no detectable ethylene to examine gene expression changes and production of volatile compounds associated with apple aroma [ 22 ].|
10	protein_ACO2 metabolite_Ethylene A	(aco2, activates, ethylene)	(acc oxidase,catalyze,ethylene)	YES	NO	/	pmc59264	1999	The climacteric increase in ethylene production is coupled with the increase in the activities and gene expression of ACC synthase and ACC oxidase, both of which catalyze the steps in ethylene biosynthesis ( Zarembinski and Theologis, 1994 ).|
10	protein_ACO2 metabolite_Ethylene A	(aco2, activates, ethylene)	(acc oxidase,generates,ethylene)	YES	NO	/	pmc2850004	2010	ACC oxidase generates ethylene by oxidizing ACC in a reaction that also produces CO 2 and HCN ( Yang and Hoffman, 1984 ).|
10	protein_ACO2 metabolite_Ethylene A	(aco2, activates, ethylene)	(ethylene,catalyzed,acc oxidase)	YES	NO	/	pmc1255978	2005	The oxidation of 1-aminocyclopropane-1-carboxylic acid (ACC) to ethylene is catalyzed by ACC oxidase (E.C.|
10	protein_ACO2 metabolite_Ethylene A	(aco2, activates, ethylene)	(acc oxidase,catalyzes,ethylene)	YES	NO	/	pmc2807926	2010	It is usually assumed that ACC oxidase catalyzes the rate-limiting step in ethylene biosynthesis, but in silique maturation, for example, ethylene production is obviously controlled by the rate of conversion of ACC to ethylene ( Child ETAL., 1998 ).|
10	protein_ACO2 metabolite_Ethylene A	(aco2, activates, ethylene)	(acc oxidase,catalyzes,ethylene)	YES	NO	/	pmc2807926	2010	It is usually assumed that ACC oxidase catalyzes the rate-limiting step in ethylene biosynthesis, but in silique maturation, for example, ethylene production is obviously controlled by the rate of conversion of ACC to ethylene ( Child ETAL., 1998 ).|
10	protein_ACO2 metabolite_Ethylene A	(aco2, activates, ethylene)	(ethylene,requires,acc oxidase)	YES	NO	/	pmc3012703	2010	Ethylene biosynthesis requires the conversion of aminocyclopropane-1-carboxylic acid (ACC) to ethylene by the ACC oxidase (ACO).|
10	protein_ACO2 metabolite_Ethylene A	(aco2, activates, ethylene)	(ethylene,catalyzed,acc oxidase)	YES	NO	/	pmc3012703	2010	The final step of ethylene biosynthesis in plants is catalyzed by the ACC oxidase which converts ACC to ethylene.|
10	protein_ACO2 metabolite_Ethylene A	(aco2, activates, ethylene)	(acc oxidase,converts,ethylene)	YES	NO	/	pmc3012703	2010	The final step of ethylene biosynthesis in plants is catalyzed by the ACC oxidase which converts ACC to ethylene.|
10	protein_ACO2 metabolite_Ethylene A	(aco2, activates, ethylene)	(acc oxidase,produce,ethylene)	YES	NO	/	pmc2217642	2007	ACC is then oxidized by ACO (for ACC OXIDASE) to produce CO 2 , HCN, and ethylene.|
10	protein_ACO2 metabolite_Ethylene A	(aco2, activates, ethylene)	(acc oxidase,produces,ethylene)	YES	NO	/	pmc1199607	2005	1-aminocyclopropane-1-carboxylate (ACC) synthase (ACS) converts S -adenosyl-L-methionine (SAM) to ACC and then, ACC oxidase (ACO) produces ethylene through oxidization of ACC.|
10	protein_ACO2 metabolite_Ethylene A	(aco2, activates, ethylene)	(acc oxidase,catalyzes,ethylene)	YES	NO	/	pmc166958	2003	For example, set 2 comprises homologs of genes encoding a PR1a precursor, a thaumatin, a wound-inducible protein, and ACC oxidase, which catalyzes the last step in ethylene synthesis ( Ecker, 1995 ).|
10	protein_ACO2 metabolite_Ethylene A	(aco2, activates, ethylene)	(ethylene,synthesized from,acc oxidase)	YES	NO	/	pmc1955696	2007	Ethylene is synthesized from the amino acid Met by the consecutive action of three enzymatic activities: S -adenosyl- l -methionine (SAM) synthase, 1-aminocyclopropane-1-carboxylic acid (ACC) synthase, and ACC oxidase.|
10	protein_ACO2 metabolite_Ethylene A	(aco2, activates, ethylene)	(acc oxidase,catalyzes,ethylene)	YES	NO	/	pmc166799	2003	The enzyme 1-aminocyclopropane-1-carboxylic acid (ACC) synthase (ACS) catalyzes the first regulatory step in the ethylene biosynthesis pathway, conversion of S -adenosyl- l -Met into ACC, whereas ACC oxidase (ACO) catalyzes the final step, conversion of ACC into ethylene ( Yang and Hoffman, 1984 Kende, 1993 ).|
10	protein_ACO2 metabolite_Ethylene A	(aco2, activates, ethylene)	(ethylene,increased,aco2)	YES	NO	/	pmc2048732	2007	Figure 1 shows that, as compared to the wild type, marker gene expression for ethylene biosynthesis ACC OXIDASE1 ( ACO1 ) and ACO2 is significantly increased in mutant in lesion-promoting conditions ( ACO1 , 2- to 3-fold higher in vad1 - 1 than in the wild type ACO2 , 4- to 8-fold).|
10	protein_ACO2 metabolite_Ethylene A	(aco2, activates, ethylene)	(acc oxidase,converts,ethylene)	YES	NO	/	pmc2711016	2008	, 1984 ) probably because the last step in ethylene production (ACC oxidase) that converts ACC to ethylene is O 2 -dependant, and also subject to inhibition by ethylene itself ( Bleecker ETAL.|
10	protein_ACO2 metabolite_Ethylene A	(aco2, activates, ethylene)	(acc oxidase,catalyzes,ethylene)	YES	NO	/	pmc58934	2000	ACC oxidase catalyzes the final step in ethylene biosynthesis, and down-regulation of ACC oxidase gene expression in transgenic melon expressing an ACC oxidase transgene suppresses ethylene production and reversibly inhibits ripening ( Ayub ETAL., 1996 ).|
10	protein_ACO2 metabolite_Ethylene A	(aco2, activates, ethylene)	(ethylene,upregulated,acc oxidase)	YES	NO	/	pmc527203	2004	Genes encoding two enzymes involved in ethylene synthesis were upregulated ( S-ADENOSYLMETHIONINE SYNTHASE2 , At4g01850 1-AMINOCYCLOPROPANE-1-CARBOXYLATE [ ACC ]- OXIDASE , At1g05010), although in the case of ACC OXIDASE , the induction was just below the cutoff value of twofold ( Table 1 see Supplemental Table 1 online).|
10	protein_ACO2 metabolite_Ethylene A	(aco2, activates, ethylene)	(ethylene,catalyzed,acc oxidase)	YES	NO	/	pmc32129	1999	The final step of ethylene biosynthesis, the conversion of ACC to ethylene, is catalyzed by the enzyme ACC oxidase, which can also play an important role in regulating ethylene biosynthesis, especially under conditions of high ethylene production ( Nadeau ETAL., 1993 Kim and Yang, 1994 Tang ETAL., 1994 Barry ETAL., 1996 Lasserre, 1996 Mekhedov and Kende, 1996 ).|
10	protein_ACO2 metabolite_Ethylene A	(aco2, activates, ethylene)	(ethylene,catalyzed,acc oxidase)	YES	NO	/	pmc32129	1999	The final step of ethylene biosynthesis, the conversion of ACC to ethylene, is catalyzed by the enzyme ACC oxidase, which can also play an important role in regulating ethylene biosynthesis, especially under conditions of high ethylene production ( Nadeau ETAL., 1993 Kim and Yang, 1994 Tang ETAL., 1994 Barry ETAL., 1996 Lasserre, 1996 Mekhedov and Kende, 1996 ).|
10	protein_ACO2 metabolite_Ethylene A	(aco2, activates, ethylene)	(acc oxidase,converts,ethylene)	YES	NO	/	pmc35184	1998	ACC synthase (EC 4.4.1.14) catalyzes the conversion of AdoMet to ACC, whereas ACC oxidase converts ACC to ethylene.|
10	protein_ACO2 metabolite_Ethylene A	(aco2, activates, ethylene)	(acc oxidase,induced,ethylene)	YES	NO	/	pmc35184	1998	ACO, ACC oxidase ACS, ACC synthase AUX, auxin induced ETH, ethylene induced and PS, Phalaenopsis species.|
10	protein_ACO2 metabolite_Ethylene A	(aco2, activates, ethylene)	(acc oxidase,stimulates,ethylene)	YES	NO	/	pmc35184	1998	Newly formed ACC is oxidized by basal constitutive ACC oxidase to ethylene, which then stimulates the expression of Phal-ACS1 and Phal-ACO1 genes for the autocatalytic production of ethylene ( Nadeau ETAL., 1993 ).|
10	protein_ACO2 metabolite_Ethylene A	(aco2, activates, ethylene)	(ethylene,catalyzed,acc oxidase)	YES	NO	/	pmc2807402	2009	Conversion of ACC to ethylene is then catalyzed by members of the ACC oxidase (ACO) family ( Argueso ETAL.., 2007 ).|
10	protein_ACO2 metabolite_Ethylene A	(aco2, activates, ethylene)	(acc oxidase,converts,ethylene)	YES	NO	/	pmc2966871	2007	An ACC oxidase (At1g62380), which converts ACC to ethylene, was down regulated by BR treatment at both the RNA and protein levels.|
10	protein_ACO2 metabolite_Ethylene A	(aco2, activates, ethylene)	(at1g62380,converts,ethylene)	YES	NO	/	pmc2966871	2007	An ACC oxidase (At1g62380), which converts ACC to ethylene, was down regulated by BR treatment at both the RNA and protein levels.|
10	protein_ACO2 metabolite_Ethylene A	(aco2, activates, ethylene)	(acc oxidase,produce,ethylene)	YES	NO	/	pmc1949883	2007	Generation of ACC Oxidase Mutants That Produce No Detectable Ethylene We generated eight lines of transgenic 'Royal Gala' apple targeting the ACC oxidase gene that is predominantly expressed in fruit tissue (ACO1 Ross ETAL., 1992 ) in an antisense orientation to a 35S promoter.|
10	protein_ACO2 metabolite_Ethylene A	(aco2, activates, ethylene)	(acc oxidase,increases,ethylene)	YES	NO	/	pmc1431565	2006	For example, the expression of ACC oxidase increases after ethylene addition in several model systems [ 20 - 22 ].|
10	protein_ACO2 metabolite_Ethylene A	(aco2, activates, ethylene)	(acc oxidase,oxidizes,ethylene)	YES	NO	/	pmc166702	2002	ACC oxidase (ACO), in turn, oxidizes ACC to ethylene.|
10	protein_ACO2 metabolite_Ethylene A	(aco2, activates, ethylene)	(ethylene,synthesized by,acc oxidase)	YES	NO	/	pmc1459330	2006	Finally, ethylene is synthesized by ACC oxidase (EC 1.14.17.4 13 NR sequences).|
10	protein_ACO2 metabolite_Ethylene A	(aco2, activates, ethylene)	(ethylene,synthesized from,acc oxidase)	YES	NO	/	pmc59207	2000	Ethylene is synthesized from S -adenosyl- l -Met through the activity of the enzymes 1-aminocyclopropane-1-carboxylic acid (ACC) synthase and ACC oxidase.|
10	protein_ACO2 metabolite_Ethylene A	(aco2, activates, ethylene)	(acc oxidase,involved in the synthesis,ethylene)	YES	NO	/	pmc2651465	2009	The selected genes are usually regarded as markers of tomato fruit ripening: ACO1 codes for the ACC oxidase involved in the synthesis of climacteric ethylene ( Hamilton ETAL.|
10	protein_ACO2 metabolite_Ethylene A	(aco2, activates, ethylene)	(acc oxidase,converts,ethylene)	YES	NO	/	pmc2293297	2008	ACC oxidase (ACO) then converts ACC into ethylene [ 19 ].|
10	protein_ACO2 metabolite_Ethylene A	(aco2, activates, ethylene)	(ethylene,requires,acc oxidase)	YES	NO	/	pmc2707302	2009	Since ethylene biosynthesis requires molecular oxygen for the activity of the enzyme ACC oxidase ( Bleecker and Kende, 2000 ), the reaction is unlikely to take place under strict anaerobic conditions.|
10	protein_ACO2 metabolite_Ethylene A	(aco2, activates, ethylene)	(acc oxidase,converts,ethylene)	YES	NO	/	pmc2413275	2008	Indeed, hydrogen cyanide is a co-product of ACC oxidase, which converts ACC to ethylene ( Peiser ETAL.|
10	protein_ACO2 metabolite_Ethylene A	(aco2, activates, ethylene)	(ethylene,catalyzed,acc oxidase)	YES	NO	/	pmc111164	2001	However, the conversion of ACC to ethylene, which is catalyzed by ACC oxidase, requires oxygen.|
11	protein_ACO metabolite_Ethylene A	(aco, activates, ethylene)	(ethylene,catalyzed,aco)	YES	NO	/	pmc2566925	2008	The first step, S -adenosylmethionine (SAM) to 1-aminocyclopropane-1-carboxylic acid (ACC), is catalyzed by ACC synthase (ACS), and ACC to ethylene is catalyzed by ACC oxidase (ACO Hamilton ETAL.|
11	protein_ACO metabolite_Ethylene A	(aco, activates, ethylene)	(aco,catalyzes,ethylene)	YES	NO	/	pmc165403	2003	A gene that encodes a 1-aminocyclopropane-1-carboxylic acid oxidase (ACO), which catalyzes ethylene formation, was upregulated by exogenous GA 4 ( Figure 6C ).|
11	protein_ACO metabolite_Ethylene A	(aco, activates, ethylene)	(aco,catalyzes,ethylene)	YES	NO	/	pmc2814513	2009	Ethylene evolution during seed germination is regulated by ACO, which catalyzes the final rate-limiting step in ethylene biosynthesis ( Kucera ETAL., 2005 Matilla and Matilla-Vazquez, 2008 ).|
11	protein_ACO metabolite_Ethylene A	(aco, activates, ethylene)	(ethylene,requires,aco)	YES	NO	/	pmc3012703	2010	Ethylene biosynthesis requires the conversion of aminocyclopropane-1-carboxylic acid (ACC) to ethylene by the ACC oxidase (ACO).|
11	protein_ACO metabolite_Ethylene A	(aco, activates, ethylene)	(aco,produce,ethylene)	YES	NO	/	pmc2217642	2007	ACC is then oxidized by ACO (for ACC OXIDASE) to produce CO 2 , HCN, and ethylene.|
11	protein_ACO metabolite_Ethylene A	(aco, activates, ethylene)	(aco,produces,ethylene)	YES	NO	/	pmc1199607	2005	1-aminocyclopropane-1-carboxylate (ACC) synthase (ACS) converts S -adenosyl-L-methionine (SAM) to ACC and then, ACC oxidase (ACO) produces ethylene through oxidization of ACC.|
11	protein_ACO metabolite_Ethylene A	(aco, activates, ethylene)	(aco,catalyzes,ethylene)	YES	NO	/	pmc166799	2003	The enzyme 1-aminocyclopropane-1-carboxylic acid (ACC) synthase (ACS) catalyzes the first regulatory step in the ethylene biosynthesis pathway, conversion of S -adenosyl- l -Met into ACC, whereas ACC oxidase (ACO) catalyzes the final step, conversion of ACC into ethylene ( Yang and Hoffman, 1984 Kende, 1993 ).|
11	protein_ACO metabolite_Ethylene A	(aco, activates, ethylene)	(aco,catalyzes,ethylene)	YES	NO	/	pmc1489918	2006	Another group 3 cluster, MD033250, represents a likely 1-aminocyclopropane 1-carboxylate oxidase (ACO), an enzyme that catalyzes a key committed step in ethylene biosynthesis and has a well-recognized role in fruit ripening and other ethylene-associated pathways.|
11	protein_ACO metabolite_Ethylene A	(aco, activates, ethylene)	(aco,induced,ethylene)	YES	NO	/	pmc35184	1998	ACO, ACC oxidase ACS, ACC synthase AUX, auxin induced ETH, ethylene induced and PS, Phalaenopsis species.|
11	protein_ACO metabolite_Ethylene A	(aco, activates, ethylene)	(ethylene,catalyzed,aco)	YES	NO	/	pmc2807402	2009	Conversion of ACC to ethylene is then catalyzed by members of the ACC oxidase (ACO) family ( Argueso ETAL.., 2007 ).|
11	protein_ACO metabolite_Ethylene A	(aco, activates, ethylene)	(aco,oxidizes,ethylene)	YES	NO	/	pmc166702	2002	ACC oxidase (ACO), in turn, oxidizes ACC to ethylene.|
11	protein_ACO metabolite_Ethylene A	(aco, activates, ethylene)	(aco,converts,ethylene)	YES	NO	/	pmc2293297	2008	ACC oxidase (ACO) then converts ACC into ethylene [ 19 ].|
11	protein_ACO metabolite_Ethylene A	(aco, activates, ethylene)	(aco,encodes,ethylene)	YES	NO	/	pmc32008	1999	Expression of ACO (1- A minocyclopropane-1- C arboxylic acid O xidase), which encodes the final enzyme in the biosynthetic pathway of ethylene, was also induced by FC but more rapidly than the PR genes (Fig.|
11	protein_ACO metabolite_Ethylene A	(aco, activates, ethylene)	(aco,accumulates,ethylene)	YES	NO	/	pmc520943	2004	ACO mRNA accumulates in response to ethylene, indicating that ethylene exerts positive feed-forward regulation ( Petruzzelli ETAL., 2000 ).|
11	protein_ACO metabolite_Ethylene A	(aco, activates, ethylene)	(aco,increases,ethylene)	YES	NO	/	pmc520943	2004	Because ACO activity increases in the presence of ethylene ( Petruzzelli ETAL., 2000 ), the increase in ACO activity may not be derived directly from the mutation in the Rub pathway.|
12	metabolite_Ethylene protein_CTR1 A	(ethylene, activates, ctr1)	(ethylene,activate,ctr1)	NO	/	/	pmc2566925	2008	In the absence of ethylene, ethylene receptors activate CONSTITUTIVE TRIPLE RESPONSE-1 (CTR1), which is a negative regulator of ethylene signaling (Kieber ETAL.|
12	metabolite_Ethylene protein_CTR1 A	(ethylene, activates, ctr1)	(ethylene,activate,ctr1)	NO	/	/	pmc2566925	2008	In the absence of ethylene, ethylene receptors activate CONSTITUTIVE TRIPLE RESPONSE-1 (CTR1), which is a negative regulator of ethylene signaling (Kieber ETAL.|
12	metabolite_Ethylene protein_CTR1 A	(ethylene, activates, ctr1)	(ethylene,transduce,ctr1)	NO	/	/	pmc523353	2004	The ethylene receptors are thought to transduce signal via Ser/Thr kinase activity in CTR1 ( Kieber ETAL., 1993 Huang ETAL., 2003 ).|
12	metabolite_Ethylene protein_CTR1 A	(ethylene, activates, ctr1)	(ethylene,positively regulate,ctr1)	NO	/	/	pmc59264	1999	Hua and Meyerowitz (1998) showed that the ethylene receptors positively regulate CTR1 (a RAF kinase-like negative regulator Kieber et al., 1993 ) in the absence of ethylene and that ethylene binding inhibits this interaction.|
12	metabolite_Ethylene protein_CTR1 A	(ethylene, activates, ctr1)	(ethylene,activates,ctr1)	NO	/	/	pmc2913391	2010	The activated ethylene receptor Re * activates CTR1, with mass-action kinetics, n 14 .|
12	metabolite_Ethylene protein_CTR1 A	(ethylene, activates, ctr1)	(et,activate,ctr1)	NO	/	/	pmc527161	2004	In the absence of an ET signal, ET receptors, like ETR1 and ERS1 ( Gamble ETAL., 2002 ), activate the Raf-like kinase CTR1, which in turn inhibits the downstream pathway ( Clark ETAL., 1998 ).|
12	metabolite_Ethylene protein_CTR1 A	(ethylene, activates, ctr1)	(ethylene,activate,ctr1)	NO	/	/	pmc282807	2003	In the absence of ethylene, the ethylene receptors activate CTR1, repressing ethylene responses.|
12	metabolite_Ethylene protein_CTR1 A	(ethylene, activates, ctr1)	(ethylene,activate,ctr1)	NO	/	/	pmc282807	2003	In the absence of ethylene, the ethylene receptors activate CTR1, repressing ethylene responses.|
12	metabolite_Ethylene protein_CTR1 A	(ethylene, activates, ctr1)	(ethylene,activate,ctr1)	NO	/	/	pmc404126	2004	Genetic and biochemical analyses indicate that in the absence of ethylene, the receptors activate CTR1 and its presumed MAPK cascade.|
12	metabolite_Ethylene protein_CTR1 A	(ethylene, activates, ctr1)	(ethylene,activate,ctr1)	NO	/	/	pmc149052	2000	In the absence of ethylene, the receptors activate CTR1, which regulates negatively the downstream signaling components, including EIN2 ( Kieber ETAL., 1993 Clark ETAL., 1998 Alonso ETAL., 1999 ).|
12	metabolite_Ethylene protein_CTR1 A	(ethylene, activates, ctr1)	(ethylene,activate,ctr1)	NO	/	/	pmc1693942	2006	In the absence of ethylene, these receptors activate CONSTITUTIVE TRIPLE RESPONSE1 (CTR1), a mitogen-activating protein kinase kinase kinase (MAPKKK) that negatively regulates the pathway ( Kieber ETAL., 1993 ).|
12	metabolite_Ethylene protein_CTR1 A	(ethylene, activates, ctr1)	(ethylene,activate,ctr1)	NO	/	/	pmc3066055	2010	In the absence of ethylene the receptors activate CONSTITUTIVE TRIPLE RESPONSE 1 (CTR1), a negative regulator of ethylene signaling.|
12	metabolite_Ethylene protein_CTR1 A	(ethylene, activates, ctr1)	(ethylene,activates,ctr1)	NO	/	/	pmc1851083	2007	In the absence of ethylene, ETR1 activates CTR1, a Ser/Thr kinase (closely related to the RAF kinases) that is a negative regulator of ethylene signaling ( 11 , 12 ).|
12	metabolite_Ethylene protein_CTR1 A	(ethylene, activates, ctr1)	(ethylene,stimulates,ctr1)	NO	/	/	pmc1820954	2007	Ethylene stimulates PLD a 1 expression ( Fan ETAL., 1997 ), and CTR1, a negative regulator in the ethylene response, is a potential target of PA ( Munnik, 2001 ).|
12	metabolite_Ethylene protein_CTR1 A	(ethylene, activates, ctr1)	(ethylene,activate,ctr1)	NO	/	/	pmc2807402	2009	In the absence of ethylene, they activate CONSTITUTIVE TRIPLE RESPONSE-1 (CTR1), a Raf-type mitogen-activated protein kinase kinase kinase (MAPKKK) that inhibits ethylene signaling ( Chang ETAL.., 1993 Hirayama ETAL.., 1999 Hua ETAL.., 1995 , 1998 Kieber ETAL.., 1993 ).|
12	metabolite_Ethylene protein_CTR1 A	(ethylene, activates, ctr1)	(ethylene,transduce,ctr1)	NO	/	/	pmc1676061	2006	Ethylene receptors are believed to transduce signal via Ser/Thr kinase activity in CTR1, which has homology to Raf mitogen-activated protein kinase kinase kinases ( Kieber ETAL., 1993 Huang ETAL., 2003 ).|
12	metabolite_Ethylene protein_CTR1 A	(ethylene, activates, ctr1)	(ethylene,stimulate,ctr1)	NO	/	/	pmc1867343	2007	In the absence of ethylene, the receptors stimulate CTR1, which then inhibits downstream events that likely include a mitogen-activated protein kinase (MAPK) cascade.|
12	metabolite_Ethylene protein_CTR1 A	(ethylene, activates, ctr1)	(ctr1,activated,ethylene)	NO	/	/	pmc2736899	2009	GOF mutants, conversely, can never bind ethylene and thus CTR1 is constantly activated by the mutated ethylene receptor (thus a gain of function).|
12	metabolite_Ethylene protein_CTR1 A	(ethylene, activates, ctr1)	(ethylene,activate,ctr1)	NO	/	/	pmc2293297	2008	In the absence of ethylene, these receptors activate the Raf-like kinase CTR1, which also negatively regulates response [ 24 ].|
12	metabolite_Ethylene protein_CTR1 A	(ethylene, activates, ctr1)	(ethylene,activates,ctr1)	NO	/	/	pmc151067	2003	The histidine kinase ETR1 functions as an ethylene receptor and activates CTR1 in the absence of ethylene.|
13	protein_EIN2 protein_EIN3 A	(ein2, activates, ein3)	(ein2,activates,ein3)	YES	NO	/	pmc2566925	2008	EIN2 activates the downstream transcription factor EIN3, resulting in the expression of ethylene-responsive genes.|
13	protein_EIN2 protein_EIN3 A	(ein2, activates, ein3)	(ein2,activates,ein3)	YES	NO	/	pmc1955700	2007	EIN2 activates transcription factors of the EIN3 family located in the nucleus.|
13	protein_EIN2 protein_EIN3 A	(ein2, activates, ein3)	(ein2,induces,ein3)	YES	NO	/	pmc1867343	2007	Once released from inhibition by CTR1, the MAPK cascade eventually activates EIN2 ( Alonso ETAL., 1999 ), which subsequently induces the accumulation of the transcription factor EIN3 ( Chao ETAL., 1997 Ouaked ETAL., 2003 Yanagisawa ETAL., 2003 ).|
13	protein_EIN2 protein_EIN3 A	(ein2, activates, ein3)	(ein2,encodes,ein3)	YES	NO	/	pmc151067	2003	EIN2 encodes a transmembrane protein with partial homology to mammalian metal transporters ( Alonso ETAL., 1999 ), whereas EIN3 is a nuclear protein with the structural and functional properties of a transcriptional activator ( Chao ETAL., 1997 Solano ETAL., 1998 ).|
14	protein_ACS5 protein_ACS2 A	(acs5, activates, acs2)	(acs5,induces,acs2)	NO	/	/	pmc523360	2004	Wounding of hypocotyl tissue inhibits the constitutive expression of ACS1 and ACS5 and induces the expression of ACS2 , 4 , 6 , 7 , 8 , and 11 .|
14	protein_ACS5 protein_ACS2 A	(acs5, activates, acs2)	(acs5,encodes,1-aminocyclopropane-1-carboxylate synthase)	NO	/	/	pmc22565	1998	One group of these mutants disrupts ACS5 , a member of the Arabidopsis gene family that encodes 1-aminocyclopropane-1-carboxylate synthase, the first enzyme in ethylene biosynthesis.|
15	protein_ACS1 protein_ACS2 A	(acs1, activates, acs2)	(acs1,induces,acs2)	NO	/	/	pmc523360	2004	Wounding of hypocotyl tissue inhibits the constitutive expression of ACS1 and ACS5 and induces the expression of ACS2 , 4 , 6 , 7 , 8 , and 11 .|
16	protein_ACS2 protein_ACS5 I	(acs2, inhibits, acs5)	(acs5,inhibited,acs2)	NO	/	/	pmc523360	2004	For example, the expression of ACS5 , 6 , 7 , and 11 is completely inhibited, whereas the expression of ACS2 , 4 , and 8 is reduced considerably (Supplemental Fig.|
17	protein_ACS8 protein_ACS5 A	(acs8, activates, acs5)	(acs8,induces,acs5)	NO	/	/	pmc523360	2004	Li + Ions Lithium treatment alters the expression pattern of ACS2 and ACS8 , whereas it induces the expression of ACS5 and inhibits the expression of ACS11 (Supplemental Fig.|
18	protein_ACS2 protein_ACS5 A	(acs2, activates, acs5)	(acs2,induces,acs5)	NO	/	/	pmc523360	2004	Li + Ions Lithium treatment alters the expression pattern of ACS2 and ACS8 , whereas it induces the expression of ACS5 and inhibits the expression of ACS11 (Supplemental Fig.|
19	protein_ACS5 protein_ACS11 I	(acs5, inhibits, acs11)	(acs5,inhibits,acs11)	NO	/	/	pmc523360	2004	Li + Ions Lithium treatment alters the expression pattern of ACS2 and ACS8 , whereas it induces the expression of ACS5 and inhibits the expression of ACS11 (Supplemental Fig.|
20	protein_ACS2 protein_ACS7 A	(acs2, activates, acs7)	(acs2,induces,acs7)	NO	/	/	pmc523360	2004	IAA treatment does not affect ACS2 expression however, it induces the expression of ACS7 in the epidermis of the cell division zone, ACS8 in the lateral root cap, epidermis, and protoxylem, and ACS11 is induced in all cell types of the cell division zone.|
21	protein_ACS2 protein_ACS8 A	(acs2, activates, acs8)	(acs2,induces,acs8)	NO	/	/	pmc523360	2004	IAA treatment does not affect ACS2 expression however, it induces the expression of ACS7 in the epidermis of the cell division zone, ACS8 in the lateral root cap, epidermis, and protoxylem, and ACS11 is induced in all cell types of the cell division zone.|
22	protein_ACS2 protein_ACS11 A	(acs2, activates, acs11)	(acs2,induces,acs11)	NO	/	/	pmc523360	2004	IAA treatment does not affect ACS2 expression however, it induces the expression of ACS7 in the epidermis of the cell division zone, ACS8 in the lateral root cap, epidermis, and protoxylem, and ACS11 is induced in all cell types of the cell division zone.|
23	protein_NPR1 metabolite_SA A	(npr1, activates, sa)	(npr1 gene,accumulate,sa)	NO	/	/	pmc2259080	2008	Plants that carry a mutation in the NPR1 gene accumulate normal or even higher levels of SA after pathogen infection, but are impaired in their ability to transcriptionally activate PR genes and to mount a SAR response.|
23	protein_NPR1 metabolite_SA A	(npr1, activates, sa)	(npr1,accumulate,sa)	NO	/	/	pmc2259080	2008	Plants that carry a mutation in the NPR1 gene accumulate normal or even higher levels of SA after pathogen infection, but are impaired in their ability to transcriptionally activate PR genes and to mount a SAR response.|
23	protein_NPR1 metabolite_SA A	(npr1, activates, sa)	(nim1,accumulates,sa)	NO	/	/	pmc2634024	2006	The Arabidopsis non-expresser of PR genes ( npr1 ) mutant ( npr1 also known as nim1 or sai1 ) accumulates wild-type SA levels in response to treatment with avirulent pathogens.|
23	protein_NPR1 metabolite_SA A	(npr1, activates, sa)	(sai1,accumulates,sa)	NO	/	/	pmc2634024	2006	The Arabidopsis non-expresser of PR genes ( npr1 ) mutant ( npr1 also known as nim1 or sai1 ) accumulates wild-type SA levels in response to treatment with avirulent pathogens.|
23	protein_NPR1 metabolite_SA A	(npr1, activates, sa)	(npr1,accumulates,sa)	NO	/	/	pmc2634024	2006	Npr1 accumulates wild-type SA levels in response to infection with avirulent pathogens but is unable to activate PR genes, 50 - 52 or establish the primed state, 48 or develop biologically or chemically induced SAR.|
23	protein_NPR1 metabolite_SA A	(npr1, activates, sa)	(npr1,accumulated,sa)	NO	/	/	pmc2940742	2010	Consistent with previous reports that NPR1 functions in negative feedback regulation of SA accumulation [19] , [26] , the snc5-1 npr1-1 double mutant accumulated higher levels of SA than the snc5-2 and snc5-3 single mutants.|
23	protein_NPR1 metabolite_SA A	(npr1, activates, sa)	(sa,requires,npr1)	NO	/	/	pmc27013	2000	Pathogen-induced SAR is dependent on SA, requires NPR1, and is associated with PR gene expression ( 25 , 54 ).|
23	protein_NPR1 metabolite_SA A	(npr1, activates, sa)	(salicylate,require,npr1)	NO	/	/	pmc2492612	2008	Further, there are lessened effects of salicylate on accumulation of pathogenesis-related proteins, although induced resistance still seems to require the rice homolog of NPR1 ( Kogel and Langen, 2005 ).|
23	protein_NPR1 metabolite_SA A	(npr1, activates, sa)	(npr1,induced,sa)	NO	/	/	pmc139550	2001	These results suggest that the increased expression of NPR1 induced by pathogens and SA may be one of the critical steps in the activation of the plant defense response.|
23	protein_NPR1 metabolite_SA A	(npr1, activates, sa)	(sa,transduced,npr1 protein)	NO	/	/	pmc2793007	2009	SA is sensed and transduced by NPR1 protein, which is a redox-sensitive protein that contains several ankyrin repeats and has limited homology to IkBa [5] .|
23	protein_NPR1 metabolite_SA A	(npr1, activates, sa)	(npr1,enhanced,sa)	NO	/	/	pmc1150428	2005	(2002) reported reduced performance of the generalist caterpillar T. ni on genotypes compromised in SA signaling ( npr1 , nahG , pad4 , eds5 , and sid2 ) and enhanced growth on plants with elevated SA levels ( cpr1 and cpr6 ).|
23	protein_NPR1 metabolite_SA A	(npr1, activates, sa)	(npr1,increased,salicylic acid)	NO	/	/	pmc2923876	2010	In No , OS elicitation reduced NPR1 transcripts and increased the level of salicylic acid (SA) that appeared to antagonize JA and JA-mediated defenses.|
23	protein_NPR1 metabolite_SA A	(npr1, activates, sa)	(npr1,increased,sa)	NO	/	/	pmc2923876	2010	In No , OS elicitation reduced NPR1 transcripts and increased the level of salicylic acid (SA) that appeared to antagonize JA and JA-mediated defenses.|
23	protein_NPR1 metabolite_SA A	(npr1, activates, sa)	(npr1,accumulates,sa)	NO	/	/	pmc197303	2003	However, unlike the sfd1 ssi2 npr1 and sfd4 ssi2 npr1 plants, the sfd2-1 ssi2 npr1 plant accumulates increased SA levels.|
23	protein_NPR1 metabolite_SA A	(npr1, activates, sa)	(sa,requires,npr1)	NO	/	/	pmc181339	2003	NPR1 stimulates the DNA binding activity of interacting TGA factors to SA response elements, and the binding of TGA factors to cognate elements in response to SA requires functional NPR1 ( Lebel ETAL., 1998 Despres ETAL., 2000 Niggeweg ETAL., 2000a Fan and Dong, 2002 ).|
23	protein_NPR1 metabolite_SA A	(npr1, activates, sa)	(npr1,accumulate,sa)	NO	/	/	pmc2923831	2008	(A) Constitutive expression of BGL2::GUS in leaves of non-inoculated (more ...) Salicylic acid production in dnd npr1 and dnd sid2 double mutants Leaves of dnd1 and dnd2 mutants accumulate high levels of SA ( Jurkowski ETAL.|
23	protein_NPR1 metabolite_SA A	(npr1, activates, sa)	(npr1,encodes,salicylate)	NO	/	/	pmc389924	2004	In their proposed signal transduction pathway, ISR triggered by PGPR is dependent on JA, ethylene, and Npr1 , a regulatory gene that encodes salicylate dehydrogenase, whereas ISR activation is independent of SA.|
23	protein_NPR1 metabolite_SA A	(npr1, activates, sa)	(npr1,accumulates,sa)	NO	/	/	pmc2768927	2009	The SA signaling mutant, npr1 , which accumulates higher levels of SA as the wild type upon infection with avirulent bacteria ( Shah ETAL., 1997 ), developed much smaller tumors.|
23	protein_NPR1 metabolite_SA A	(npr1, activates, sa)	(npr1,convert,sa)	NO	/	/	pmc1785396	2006	Deletions of the first 22, 44, or 66 amino acids of NPR1 did not substantially affect the capacity of NPR1 to convert TGA2:DB into an activator after treatment with SA ( Figure 3A ).|
23	protein_NPR1 metabolite_SA A	(npr1, activates, sa)	(sa,requires,npr1)	NO	/	/	pmc150028	2003	Analysis of the Arabidopsis mutant npr1 , which is impaired in SA signal transduction, revealed that the antagonistic effect of SA on JA signaling requires the regulatory protein NPR1.|
23	protein_NPR1 metabolite_SA A	(npr1, activates, sa)	(npr1,enhanced,sa)	NO	/	/	pmc2850003	2010	An Arabidopsis plant expressing a npr1 with a dysfunctional nuclear localization signal had enhanced sensitivity to the toxicity of high-level SA and an overaccumulation of SA in response to pathogen infection caused by an increase in expression of ICS1 , whose product acts on SA synthesis from chorismate, suggested that accurate activation of NPR1 is required to maintain an adequate level of SA …
23	protein_NPR1 metabolite_SA A	(npr1, activates, sa)	(npr1,enhanced,sa)	NO	/	/	pmc2850003	2010	An Arabidopsis plant expressing a npr1 with a dysfunctional nuclear localization signal had enhanced sensitivity to the toxicity of high-level SA and an overaccumulation of SA in response to pathogen infection caused by an increase in expression of ICS1 , whose product acts on SA synthesis from chorismate, suggested that accurate activation of NPR1 is required to maintain an adequate level of SA …
23	protein_NPR1 metabolite_SA A	(npr1, activates, sa)	(npr1,enhanced,sa)	NO	/	/	pmc2850003	2010	Like the npr1 mutants, the KO-nudx6 plants showed enhanced sensitivity to SA compared with the control, Pro 35S : AtNUDX6 , and KO-nudx7 plants ( Fig.|
23	protein_NPR1 metabolite_SA A	(npr1, activates, sa)	(sa,require,npr1)	NO	/	/	pmc23991	1999	Curiously, PAD4 expression in response to Psm ES4326 infection did not require NPR1, whereas PAD4 expression in response to SA did require NPR1.|
23	protein_NPR1 metabolite_SA A	(npr1, activates, sa)	(sa,induced,npr1)	NO	/	/	pmc1867371	2007	WRKY53 Expression Is Antagonistically Regulated by JA and SA WRKY53 expression is induced by SA independent of NPR1 .|
23	protein_NPR1 metabolite_SA A	(npr1, activates, sa)	(npr1,increased,sa)	NO	/	/	pmc150166	2000	Rather, npr1 further increased the concentrations of SA in the cpr npr1 double mutants over those found in the cpr single mutants, suggesting that npr1 is defective in feedback regulation of SA accumulation.|
23	protein_NPR1 metabolite_SA A	(npr1, activates, sa)	(npr1,accumulates,sa)	NO	/	/	pmc149122	2000	In contrast to the npr1 and pad4 mutants, a different group of defense-related mutants, including cpr1 (for constitutive expresser of PR genes Bowling ETAL., 1994 ), cpr6 ( Clarke ETAL., 1998 ), and acd2 (for accelerated cell death Greenberg ETAL., 1994 ), accumulates greater amounts of SA constitutively and expresses SAR and PR genes continuously.|
23	protein_NPR1 metabolite_SA A	(npr1, activates, sa)	(sa,requires,npr1)	NO	/	/	pmc1459400	2006	In Arabidopsis , ISR triggered by Pseudomonas fluorescens WCS417r functions independently of SA but requires NPR1 and responsiveness to JA and ethylene ( 13 ).|
23	protein_NPR1 metabolite_SA A	(npr1, activates, sa)	(sa,requires,npr1)	NO	/	/	pmc2850001	2010	For instance, SA repression of JA signaling requires the activation of proteins such as NONEXPRESSER OF PR GENES1 (NPR1) and WRKY70 that activate the expression of SA-responsive genes while repressing JA-dependent genes ( Spoel ETAL., 2003 Li ETAL., 2004 , 2006 ).|
23	protein_NPR1 metabolite_SA A	(npr1, activates, sa)	(npr1,accumulated,sa)	NO	/	/	pmc151208	2002	By contrast, ssi4 homozygous and heterozygous mutants carrying the NPR1 allele accumulated substantially lower levels of SA and SAG than the corresponding double mutants.|
23	protein_NPR1 metabolite_SA A	(npr1, activates, sa)	(npr1,accumulated,sa)	NO	/	/	pmc2949671	2010	We adapted this protocol to a high-throughput format and identified six npr1 suppressors that accumulated lower levels of SA than npr1 upon pathogen infection.|
23	protein_NPR1 metabolite_SA A	(npr1, activates, sa)	(npr1,accumulated,sa)	NO	/	/	pmc2949671	2010	ADPWH_ lux -based SA estimation, and allowed the screening for npr1 suppressors that accumulated less SA than npr1 after pathogen infection in a high-throughput manner.|
23	protein_NPR1 metabolite_SA A	(npr1, activates, sa)	(npr1,accumulate,sa)	NO	/	/	pmc2949671	2010	Since the npr1 mutant accumulates significantly higher levels of SA than wild type during pathogen infection, and NPR1 is a key positive regulator of SA-mediated immune responses [ 19 - 21 ], we reasoned that npr1 suppressors, which accumulate less pathogen-induced SA than npr1 , would help uncover important regulators of plant immunity.|
23	protein_NPR1 metabolite_SA A	(npr1, activates, sa)	(npr1,accumulates,sa)	NO	/	/	pmc2671697	2009	This mutant (subsequently referred to in this work as npr1 ) accumulates high endogenous levels of SA ( Durrant and Dong, 2004 ) but does not express SA/BTH-induced priming for enhanced activation of defense genes after either Pst DC3000 infection, wounding with forceps, or water infiltration ( Kohler ETAL., 2002 ).|
23	protein_NPR1 metabolite_SA A	(npr1, activates, sa)	(npr1,increased,sa)	NO	/	/	pmc161695	2002	Three days after the treatment, the plants were inoculated (more ...) NPR1 Dependence Increased biosynthesis of endogenous SA or application of exogenous SA is known to induce expression of PR genes as well as resistance to a wide range of microbial pathogens ( Uknes ETAL., 1992 Lawton ETAL., 1995 ).|
23	protein_NPR1 metabolite_SA A	(npr1, activates, sa)	(npr1,increased,sa)	NO	/	/	pmc161695	2002	Three days after the treatment, the plants were inoculated (more ...) NPR1 Dependence Increased biosynthesis of endogenous SA or application of exogenous SA is known to induce expression of PR genes as well as resistance to a wide range of microbial pathogens ( Uknes ETAL., 1992 Lawton ETAL., 1995 ).|
24	protein_MPK4 metabolite_SA A	(mpk4, activates, sa)	(mpk4,elevated,salicylic acid)	NO	/	/	pmc2519101	2008	For example, loss-of-function mpk4 mutants have elevated levels of the hormone salicylic acid (SA), accumulate pathogenesis-related transcripts, and have increased resistance towards biotrophic pathogens, including Pseudomonas syringae and Hyaloperonospora parasitica , but increased susceptibility towards the necrotrophic pathogen Alternaria brassicicola ( Petersen ETAL., 2000 Brodersen ETAL., 20…
24	protein_MPK4 metabolite_SA A	(mpk4, activates, sa)	(mpk4,elevated,sa)	NO	/	/	pmc2519101	2008	For example, loss-of-function mpk4 mutants have elevated levels of the hormone salicylic acid (SA), accumulate pathogenesis-related transcripts, and have increased resistance towards biotrophic pathogens, including Pseudomonas syringae and Hyaloperonospora parasitica , but increased susceptibility towards the necrotrophic pathogen Alternaria brassicicola ( Petersen ETAL., 2000 Brodersen ETAL., 20…
24	protein_MPK4 metabolite_SA A	(mpk4, activates, sa)	(map kinase 4,leads to accumulation,sa)	NO	/	/	pmc1176463	2005	We have previously shown that knockout of Arabidopsis MAP kinase 4 ( mpk4 ) leads to accumulation of SA and activation of SA-dependent resistance, as well as a block of PDF1.2 induction by JA ( Petersen ETAL., 2000 ), and hypersusceptibility to herbivore feeding and infection by an ET/JA pathway-inducing fungus (E Andreasson and P Brodersen, unpublished data, 2004).|
24	protein_MPK4 metabolite_SA A	(mpk4, activates, sa)	(mpk4,leads to accumulation,sa)	NO	/	/	pmc1176463	2005	We have previously shown that knockout of Arabidopsis MAP kinase 4 ( mpk4 ) leads to accumulation of SA and activation of SA-dependent resistance, as well as a block of PDF1.2 induction by JA ( Petersen ETAL., 2000 ), and hypersusceptibility to herbivore feeding and infection by an ET/JA pathway-inducing fungus (E Andreasson and P Brodersen, unpublished data, 2004).|
24	protein_MPK4 metabolite_SA A	(mpk4, activates, sa)	(mpk4,elevated,sa)	NO	/	/	pmc2268938	2008	Transcription of these genes is strongly induced in response to salicylic acid (SA) and its functional synthetic analogue benzothiadiazole S-methylester (BTH), a number of biotic and abiotic stresses including many SA-mediated SAR-inducing conditions, as well as in the constitutive SAR expressing mutants cpr5 and mpk4 which have elevated SA levels.|
24	protein_MPK4 metabolite_SA A	(mpk4, activates, sa)	(mpk4,elevated,sa)	NO	/	/	pmc2268938	2008	The expression of AtPNP-A and selected genes (more ...) In the cpr5 (constitutive expresser of pathogenesis related genes) and mpk4 mutants that have elevated levels of SA and display constitutive expression of PR genes [ 70 , 71 ], the expression of AtPNP-A and the correlated genes was markedly elevated (Figure (Figure4).|
24	protein_MPK4 metabolite_SA A	(mpk4, activates, sa)	(mpk4,accumulate,sa)	NO	/	/	pmc166809	2003	The mutants cpr1 (constitutive expression of PR proteins) and mpk4 (map kinase 4), accumulate increased levels of SA, exhibit constitutive expression of PR genes, and have enhanced resistance to certain virulent strains of Pseudomonas spp.|
24	protein_MPK4 metabolite_SA A	(mpk4, activates, sa)	(map kinase 4,accumulate,sa)	NO	/	/	pmc166809	2003	The mutants cpr1 (constitutive expression of PR proteins) and mpk4 (map kinase 4), accumulate increased levels of SA, exhibit constitutive expression of PR genes, and have enhanced resistance to certain virulent strains of Pseudomonas spp.|
25	protein_EDS1 protein_MPK4 I	(eds1, inhibits, mpk4)	(eds1,suppresses,mpk4)	NO	/	/	pmc2519101	2008	NUDT6 expression requires WRKY33 upon infection with strains of P. syringae (data not shown) as well as EDS1 and PAD4, whose loss of function suppresses the mpk4 phenotype ( Bartsch ETAL., 2006 Brodersen ETAL., 2006 ).|
26	protein_PAD4 protein_MPK4 I	(pad4, inhibits, mpk4)	(pad4,suppresses,mpk4)	NO	/	/	pmc2519101	2008	NUDT6 expression requires WRKY33 upon infection with strains of P. syringae (data not shown) as well as EDS1 and PAD4, whose loss of function suppresses the mpk4 phenotype ( Bartsch ETAL., 2006 Brodersen ETAL., 2006 ).|
27	protein_MPK4 protein_PAD3 A	(mpk4, activates, pad3)	(mpk4,accumulate,pad3)	NO	/	/	pmc2519101	2008	In contrast to mpk4 single mutants that accumulate PAD3 to higher levels than wild type, double homozygous mpk4-wrky33 plants did not ( Figure 6B ).|
28	protein_ACS2 metabolite_ACC A	(acs2, activates, acc)	(1-aminocyclopropane-1-carboxylate synthase,catalyzes,acc)	NO	/	/	pmc2778992	2009	The key enzyme in the two-step biosynthetic pathway of ethylene is 1-aminocyclopropane-1-carboxylate synthase (ACS), which catalyzes the conversion of S -adenosylmethionine (AdoMet) to ACC, the precursor of ethylene.|
28	protein_ACS2 metabolite_ACC A	(acs2, activates, acc)	(ec 4.4.1.14,catalyzes,acc)	NO	/	/	pmc35184	1998	ACC synthase (EC 4.4.1.14) catalyzes the conversion of AdoMet to ACC, whereas ACC oxidase converts ACC to ethylene.|
28	protein_ACS2 metabolite_ACC A	(acs2, activates, acc)	(acc,encoded,acs2)	NO	/	/	pmc35184	1998	By analogy to other higher plants, it is likely that ACC synthases in orchids are encoded by a relatively large gene family, but only ACS1 , ACS2 , and ACS3 have been detected at the level of mRNA in orchid flowers ( O'Neill ETAL., 1993 Zarembinski and Theologis, 1994 ).|
29	protein_ACS2 metabolite_Ethylene A	(acs2, activates, ethylene)	(1-aminocyclopropane-1-carboxylate synthase,catalyzes,ethylene)	YES	NO	/	pmc2778992	2009	The key enzyme in the two-step biosynthetic pathway of ethylene is 1-aminocyclopropane-1-carboxylate synthase (ACS), which catalyzes the conversion of S -adenosylmethionine (AdoMet) to ACC, the precursor of ethylene.|
29	protein_ACS2 metabolite_Ethylene A	(acs2, activates, ethylene)	(acs2,enhances,et)	YES	NO	/	pmc1867372	2007	MKK4-activated MPK6 phosphorylates ACS2 and ACS6, ACC synthases, and a rate-limiting enzyme for ET biosynthesis and enhances ET production ( Liu and Zhang, 2004 ).|
29	protein_ACS2 metabolite_Ethylene A	(acs2, activates, ethylene)	(acs2,increased,et)	YES	NO	/	pmc166964	2003	Although the early transcript accumulation of BP - ACS1 was evident in all birch clones in response to O 3 , BP - ACS2 transcript levels increased considerably only in the O 3 -sensitive clone V5818 at 8 h. Therefore, in these three wild-type clones, differential ACS transcript accumulation and ET production suggest a dual role for ET.|
29	protein_ACS2 metabolite_Ethylene A	(acs2, activates, ethylene)	(et,positively regulated,acs2)	YES	NO	/	pmc2683104	2009	In another report, ACC did not activate MPK6, but ET biosynthesis was positively regulated by MPK6 through posttranslational stabilization of the rate-limiting ACC synthase (ACS) isoforms, ACS2 and ACS6 ( 14 , 15 ).|
29	protein_ACS2 metabolite_Ethylene A	(acs2, activates, ethylene)	(acs2,leads to the accumulation,ethylene)	YES	NO	/	pmc535880	2004	Phosphorylation of ACS2 and ACS6 by MPK6 leads to the accumulation of ACS protein and, thus, elevated levels of cellular ACS activity and ethylene production.|
30	protein_ACS1 metabolite_Ethylene I	(acs1, inhibits, ethylene)	(acs1,inhibits,ethylene)	NO	/	/	pmc2778992	2009	However, inactivation of ACS1 (inactive isozyme) inhibits ethylene production by [?|
30	protein_ACS1 metabolite_Ethylene I	(acs1, inhibits, ethylene)	(acs1,decrease,ethylene)	NO	/	/	pmc2561145	2008	These agonists reduce ethephon-induced expression of ACS1 (ACC synthase) and ACO (ACC oxidase) and markedly decrease ethylene production in citrus leaves ( Yuan ETAL.|
31	protein_ACS7 metabolite_Ethylene I	(acs7, inhibits, ethylene)	(ethylene,inhibited,acs7)	NO	/	/	pmc2778992	2009	Ethylene production is slightly inhibited by loss of ACS7 , and is unaffected by loss of ACS6 ( Figure 2D ).|
32	metabolite_Ethylene protein_ACS1 A	(ethylene, activates, acs1)	(ethylene,produced,acs1)	NO	/	/	pmc2778992	2009	These data suggest that the ethylene produced by ACS1, ACS2, ACS4, ACS5, ACS6, and ACS9 isozymes acts as a negative regulator of plant growth in the light.|
33	metabolite_Ethylene protein_ACS2 A	(ethylene, activates, acs2)	(ethylene,produced,acs2)	NO	/	/	pmc2778992	2009	These data suggest that the ethylene produced by ACS1, ACS2, ACS4, ACS5, ACS6, and ACS9 isozymes acts as a negative regulator of plant growth in the light.|
34	metabolite_Ethylene protein_ACS4 A	(ethylene, activates, acs4)	(ethylene,produced,acs4)	NO	/	/	pmc2778992	2009	These data suggest that the ethylene produced by ACS1, ACS2, ACS4, ACS5, ACS6, and ACS9 isozymes acts as a negative regulator of plant growth in the light.|
35	metabolite_Ethylene protein_ACS5 A	(ethylene, activates, acs5)	(ethylene,produced,acs5)	NO	/	/	pmc2778992	2009	These data suggest that the ethylene produced by ACS1, ACS2, ACS4, ACS5, ACS6, and ACS9 isozymes acts as a negative regulator of plant growth in the light.|
35	metabolite_Ethylene protein_ACS5 A	(ethylene, activates, acs5)	(ethylene,encoded,acs5)	NO	/	/	pmc1693943	2006	Moreover, we found that PLS action does not require 1-aminocyclopropane-1-carboxylic acid (ACC) synthase5 (ACS5), an essential enzyme catalyzing the first committed step in cytokinin-mediated ethylene biosynthesis encoded by ACS5 / CIN5 ( Vogel ETAL., 1998 ).|
35	metabolite_Ethylene protein_ACS5 A	(ethylene, activates, acs5)	(ethylene,encoded,cin5)	NO	/	/	pmc1693943	2006	Moreover, we found that PLS action does not require 1-aminocyclopropane-1-carboxylic acid (ACC) synthase5 (ACS5), an essential enzyme catalyzing the first committed step in cytokinin-mediated ethylene biosynthesis encoded by ACS5 / CIN5 ( Vogel ETAL., 1998 ).|
35	metabolite_Ethylene protein_ACS5 A	(ethylene, activates, acs5)	(ethylene,produced,eto2)	NO	/	/	pmc141220	2003	Levels of Ethylene Produced by Wild-Type and eto2 Seedlings in Response to Cytokinin The eto1 Mutation Increases Ethylene Biosynthesis Partially by Increasing the Half-Life of the ACS5 Protein Previous studies suggested that the recessive eto1 mutation affected ethylene biosynthesis by means of a post-transcriptional regulation of ACS ( Woeste ETAL., 1999 ).|
35	metabolite_Ethylene protein_ACS5 A	(ethylene, activates, acs5)	(ethylene,produced,eto2)	NO	/	/	pmc141220	2003	Levels of ACS9 mRNA in Wild-Type and eto3 Seedlings Levels of Ethylene Produced by Wild-Type and eto2 Seedlings in Response to Cytokinin |
36	metabolite_Ethylene protein_ACS6 A	(ethylene, activates, acs6)	(ethylene,produced,acs6)	YES	YES	NO	pmc2778992	2009	These data suggest that the ethylene produced by ACS1, ACS2, ACS4, ACS5, ACS6, and ACS9 isozymes acts as a negative regulator of plant growth in the light.|
36	metabolite_Ethylene protein_ACS6 A	(ethylene, activates, acs6)	(acs6,induced,ethylene)	YES	YES	NO	pmc2660615	2009	For example, ACS2 and ACS7 are transcriptionally upregulated by salt stress ( Achard ETAL., 2006 ), while ACS6 is induced by ozone, touch, or ethylene treatment.|
37	metabolite_Ethylene protein_ACS9 A	(ethylene, activates, acs9)	(ethylene,produced,acs9)	NO	/	/	pmc2778992	2009	These data suggest that the ethylene produced by ACS1, ACS2, ACS4, ACS5, ACS6, and ACS9 isozymes acts as a negative regulator of plant growth in the light.|
37	metabolite_Ethylene protein_ACS9 A	(ethylene, activates, acs9)	(ethylene,produced,eto3)	NO	/	/	pmc32129	1999	Figure 6 Ethylene produced by etiolated wild-type (wt), eto1 , and eto3 Arabidopsis seedlings in response to varying concentrations of supplemented ACC.|
38	metabolite_Ethylene metabolite_ACC I	(ethylene, inhibits, acc)	(ethylene,inhibits,acc)	NO	/	/	pmc2778992	2009	Since inactivation of all ACS genes eliminates the production of ethylene and inhibits the biosynthesis of its precursor, ACC, the prospect arises that ACC is a primary plant growth regulator responsible for embryo development, as it may be for cell expansion mediated by the FEI/SOS pathway ( X u ETAL.|
38	metabolite_Ethylene metabolite_ACC I	(ethylene, inhibits, acc)	(ethylene,suppressed,acc)	NO	/	/	pmc1955700	2007	Inhibition of ethylene perception by silver ions ( Beyer, 1976 Rodriguez ETAL., 1999 ) completely suppressed the inhibitory effect of ACC on root growth and root cell elongation in wild-type seedlings ( Figure 1F data not shown).|
38	metabolite_Ethylene metabolite_ACC I	(ethylene, inhibits, acc)	(ethylene,inhibits,acc)	NO	/	/	pmc1955700	2007	Consistently, reduction of endogenous ethylene levels by 2-aminoethoxyvinylglycin (AVG), which inhibits the conversion of S -adenosyl Met to ACC ( Yang and Hoffman, 1984 ) or insensitivity to endogenous ethylene (typically in the ein2 mutant), resulted in longer roots than those of the wild type but not in aberrant meristem sizes ( Figures 1D and 1F data not shown).|
38	metabolite_Ethylene metabolite_ACC I	(ethylene, inhibits, acc)	(ethylene,blocks,acc)	NO	/	/	pmc2217642	2007	Next, we treated the seedlings either with 100 mM AgNO 3 (which competes with ethylene and blocks accessibility to ethylene receptors), a potent inhibitor of the ethylene pathway, or with 20 mM ACC (a precursor for ethylene synthesis) ( Figure 2B ).|
38	metabolite_Ethylene metabolite_ACC I	(ethylene, inhibits, acc)	(ethylene,reduces,acc)	NO	/	/	pmc1533932	2006	Elevated Ethylene Reduces Hypocotyl Gravity Response in Wild-Type Arabidopsis The effect of ACC on gravitropic bending in etiolated Arabidopsis hypocotyls has not been well characterized previously.|
38	metabolite_Ethylene metabolite_ACC I	(ethylene, inhibits, acc)	(ethylene,reduce,acc)	NO	/	/	pmc1949883	2007	Ripening can also be delayed through the application of the ripening inhibitor, 1-methylcyclopropene, which binds to the ethylene receptor ( Sisler and Serek, 2003 ) or by transgenic silencing approaches that reduce 1-aminocyclopropane-1-carboxylic acid (ACC) oxidase and/or ACC synthase concentrations ( Dandekar ETAL., 2004 ).|
38	metabolite_Ethylene metabolite_ACC I	(ethylene, inhibits, acc)	(ethylene,reduce,acc)	NO	/	/	pmc1949883	2007	Ripening can also be delayed through the application of the ripening inhibitor, 1-methylcyclopropene, which binds to the ethylene receptor ( Sisler and Serek, 2003 ) or by transgenic silencing approaches that reduce 1-aminocyclopropane-1-carboxylic acid (ACC) oxidase and/or ACC synthase concentrations ( Dandekar ETAL., 2004 ).|
38	metabolite_Ethylene metabolite_ACC I	(ethylene, inhibits, acc)	(ethylene,inhibits,acc)	NO	/	/	pmc2660615	2009	Silver ion (Ag + ) is an ethylene action blocker, and 2-aminoethoxyvinyl-glycine (AVG) inhibits ACC synthase (ACS) and ethylene biosynthesis.|
38	metabolite_Ethylene metabolite_ACC I	(ethylene, inhibits, acc)	(ethylene,inhibits,acc)	NO	/	/	pmc1183419	2005	Ethylene Inhibits ABA-Induced Stomatal Closure Gaseous ethylene or ACC treatment of the epidermal peels inhibited ABA-induced stomatal closure ( Fig.|
38	metabolite_Ethylene metabolite_ACC I	(ethylene, inhibits, acc)	(acc,inhibited,ethylene)	NO	/	/	pmc59167	2000	Our results indicate that ethylene is also the signal that induces death of epidermal cells at the node since cell death was induced by the natural ethylene precursor ACC and was inhibited by simultaneous application of norbornadien, an inhibitor of ethylene action ( Bleecker ETAL., 1987 Lorbiecke and Sauter, 1999 ).|
39	metabolite_Ethylene metabolite_SA A	(ethylene, activates, sa)	(sa,requires,et)	YES	YES	NO	pmc2593667	2008	Furthermore, we show that WCS374r-triggered ISR functions independently of SA accumulation but, unlike benzothiadiazole (BTH)-inducible resistance, requires intact responsiveness to ET as well as a functional octadecanoid pathway.|
39	metabolite_Ethylene metabolite_SA A	(ethylene, activates, sa)	(sa,requires,et)	YES	YES	NO	pmc2593667	2008	ISR bioassays with SA-nonaccumulating NahG plants ( Yang ETAL., 2004 ), the ET-insensitive OsEIN2 antisense line 471 ( Jun ETAL., 2004 ), and the JA biosynthesis mutant hebiba ( Riemann ETAL., 2003 ) revealed that WCS374r-mediated ISR against M. oryzae functions independently of SA but requires intact responsiveness to ET as well as a functional JA pathway ( Fig.|
39	metabolite_Ethylene metabolite_SA A	(ethylene, activates, sa)	(ethylene,stimulate,sa)	YES	YES	NO	pmc27013	2000	Conversely, JA and ethylene have been shown to stimulate SA action ( 22 - 24 ), although antagonistic effects have been described as well ( 18 ).|
39	metabolite_Ethylene metabolite_SA A	(ethylene, activates, sa)	(ethylene,stimulate,sa)	YES	YES	NO	pmc152200	2002	Conversely, JA and ethylene have been shown to stimulate SA effects in Arabidopsis plants ( Lawton ETAL., 1994 Xu ETAL., 1994 ).|
39	metabolite_Ethylene metabolite_SA A	(ethylene, activates, sa)	(ethylene,generated,sa)	YES	YES	NO	pmc2634110	2008	Transgenic tobacco with inhibited ethylene biosynthesis generated lower levels of SA than the wild-type in response to ozone, 24 suggesting that SA biosynthesis in response to ozone was regulated by ethylene signaling.|
39	metabolite_Ethylene metabolite_SA A	(ethylene, activates, sa)	(et,enhanced,sa)	YES	YES	NO	pmc2663751	2009	For instance, ET enhanced the response of Arabidopsis to SA, resulting in a potentiated expression of the SA-responsive marker gene PATHOGENESIS-RELATED1 ( PR-1 Lawton ETAL., 1994 De Vos ETAL., 2006 ).|
39	metabolite_Ethylene metabolite_SA A	(ethylene, activates, sa)	(salicylic acid,requires,ethylene)	YES	YES	NO	pmc150758	2002	One pathway requires salicylic acid (SA) as a signaling intermediary, and the other requires the simultaneous perception of ethylene and jasmonic acid (JA).|
39	metabolite_Ethylene metabolite_SA A	(ethylene, activates, sa)	(sa,requires,ethylene)	YES	YES	NO	pmc150758	2002	One pathway requires salicylic acid (SA) as a signaling intermediary, and the other requires the simultaneous perception of ethylene and jasmonic acid (JA).|
39	metabolite_Ethylene metabolite_SA A	(ethylene, activates, sa)	(sa,induced,et)	YES	YES	NO	pmc181306	2003	For instance, PRLIP1 and PRLIP2 were induced by SA in leaves, whereas PRLIP6 was induced in the same tissue by ET and MeJA ( Fig.|
39	metabolite_Ethylene metabolite_SA A	(ethylene, activates, sa)	(sa,induced,ethylene)	YES	YES	NO	pmc166809	2003	PR1 is generally referred to as a SA inducible gene, although it was previously shown to be induced by a combination of ethylene and MeJA ( Xu ETAL., 1994 ), as was also observed in the present study.|
39	metabolite_Ethylene metabolite_SA A	(ethylene, activates, sa)	(ethylene,produced,sa)	YES	YES	NO	pmc2577248	2008	B, Ethylene produced (more ...) SA could influence ethylene production, at least in part, by altering ACS transcription.|
39	metabolite_Ethylene metabolite_SA A	(ethylene, activates, sa)	(sa,requires,ethylene)	YES	YES	NO	pmc2650696	2009	In a series of seminal studies using the reference strain Pseudomonas fluorescens WCS417r, Pieterse and associates [ 11 - 13 ] demonstrated that, at least in Arabidopsis, ISR functions independently of SA, but requires components of the jasmonic acid (JA) and ethylene (ET) response pathways.|
39	metabolite_Ethylene metabolite_SA A	(ethylene, activates, sa)	(sa,requires,et)	YES	YES	NO	pmc2650696	2009	In a series of seminal studies using the reference strain Pseudomonas fluorescens WCS417r, Pieterse and associates [ 11 - 13 ] demonstrated that, at least in Arabidopsis, ISR functions independently of SA, but requires components of the jasmonic acid (JA) and ethylene (ET) response pathways.|
39	metabolite_Ethylene metabolite_SA A	(ethylene, activates, sa)	(ethylene,encodes,salicylate)	YES	YES	NO	pmc389924	2004	In their proposed signal transduction pathway, ISR triggered by PGPR is dependent on JA, ethylene, and Npr1 , a regulatory gene that encodes salicylate dehydrogenase, whereas ISR activation is independent of SA.|
39	metabolite_Ethylene metabolite_SA A	(ethylene, activates, sa)	(ethylene,produces,salicylic acid)	YES	YES	NO	pmc389924	2004	indicate fewer symptomatic leaves) Arabidopsis lines include: Col-0 (wild type), Ein2 (ethylene insensitive), Coi1 (jasmonic acid insensitive), NahG (degrades SA), Cpr1 (constitutively produces salicylic acid), and Npr1 (SA insensitive or nonexpresser of PR genes).|
39	metabolite_Ethylene metabolite_SA A	(ethylene, activates, sa)	(ethylene,produces,sa)	YES	YES	NO	pmc389924	2004	indicate fewer symptomatic leaves) Arabidopsis lines include: Col-0 (wild type), Ein2 (ethylene insensitive), Coi1 (jasmonic acid insensitive), NahG (degrades SA), Cpr1 (constitutively produces salicylic acid), and Npr1 (SA insensitive or nonexpresser of PR genes).|
39	metabolite_Ethylene metabolite_SA A	(ethylene, activates, sa)	(et,increased,sa)	YES	YES	NO	pmc2768927	2009	After T-DNA Integration and in the Tumors Auxin, SA, ET, and H2O2 Control Tumor Development At 6 d postinoculation, when the T-DNA-encoded transcripts ipt and iaaH markedly increased in Arabidopsis inflorescence stalk tissue, the levels of IAA ( Figure 5A ), ET, and SA, but not JA ( Figure 6 ), increased.|
39	metabolite_Ethylene metabolite_SA A	(ethylene, activates, sa)	(salicylic acid,requires,ethylene)	YES	YES	NO	pmc64867	2001	The ISR signaling pathway functions independent of salicylic acid, but requires responsiveness to jasmonate (JA) and ethylene.|
39	metabolite_Ethylene metabolite_SA A	(ethylene, activates, sa)	(ethylene,induced,sa)	YES	YES	NO	pmc2577273	2008	In Arabidopsis, exogenous application of ABA suppresses transcription of defense genes induced by jasmonic acid (JA) and ethylene ( Anderson ETAL., 2004 ), as well as defenses induced by SA ( Yasuda ETAL., 2008 ) thus, the enhanced resistance of ABA-deficient mutants could be explained by up-regulation of JA/ethylene- and/or SA-mediated defense pathways.|
39	metabolite_Ethylene metabolite_SA A	(ethylene, activates, sa)	(et,induced,sa)	YES	YES	NO	pmc166964	2003	The O 3 -sensitive clone V5818 displayed high O 3 -induced ET accumulation without the late SA accumulation, whereas the O 3 -tolerant clone E9702 had low O 3 -induced ET and highly induced late SA accumulation.|
39	metabolite_Ethylene metabolite_SA A	(ethylene, activates, sa)	(sa,requires,et)	YES	YES	NO	pmc514171	2004	In the hypersensitive response-like lesions1 mutant, induction of PR1 expression requires both SA and ET, and induction of PDF1.2 expression requires all three hormones SA, ET, and JA ( Devadas ETAL., 2002 ), indicating further levels of complexity in hormone interactions.|
39	metabolite_Ethylene metabolite_SA A	(ethylene, activates, sa)	(sa,requires,ethylene)	YES	YES	NO	pmc1459400	2006	In Arabidopsis , ISR triggered by Pseudomonas fluorescens WCS417r functions independently of SA but requires NPR1 and responsiveness to JA and ethylene ( 13 ).|
39	metabolite_Ethylene metabolite_SA A	(ethylene, activates, sa)	(et,increase,sa)	YES	YES	NO	pmc2861455	2010	In particular, ET was shown to increase the expression of the SA marker gene PR1 in response to SA ( Lawton ETAL., 1994 ).|
39	metabolite_Ethylene metabolite_SA A	(ethylene, activates, sa)	(et,increase,sa)	YES	YES	NO	pmc2861455	2010	In particular, ET was shown to increase the expression of the SA marker gene PR1 in response to SA ( Lawton ETAL., 1994 ).|
39	metabolite_Ethylene metabolite_SA A	(ethylene, activates, sa)	(ethylene,enhances,sa)	YES	YES	NO	pmc88874	2001	For example, the PR1b and PR5 genes of tobacco are induced more strongly by the combination of SA and JA than by SA alone ( Xu ETAL., 1994 ), and in Arabidopsis, ethylene enhances the induction of PR1 by SA ( Lawton ETAL., 1994 ).|
40	metabolite_SA metabolite_SAG A	(sa, activates, sag)	(sa,accumulated,sag)	YES	NO	/	pmc2492641	2008	The PR-1 gene expression correlated with accumulation of free and bound forms of SA the inoculated leaves accumulated approximately 60-fold higher levels of SA and approximately 42-fold higher levels of SA glucoside (SAG) than mock-inoculated leaves ( Fig.|
40	metabolite_SA metabolite_SAG A	(sa, activates, sag)	(sa,converts,sag)	YES	NO	/	pmc2665095	2009	In contrast, the K m value of the pathogen-induced Arabidopsis SA glucosyltransferase 1 (UGT 74F1 At2g43840), which converts free SA to SAG, is 190-230 m m for SA ( 31 , 32 ), suggesting higher concentrations of SA are required for SAG formation.|
40	metabolite_SA metabolite_SAG A	(sa, activates, sag)	(sa,accumulates,sag)	YES	NO	/	pmc1914169	2007	In Arabidopsis ( Arabidopsis thaliana ), the bulk of pathogen-induced SA accumulates as the SA- O - b -glucoside (SAG).|
40	metabolite_SA metabolite_SAG A	(sa, activates, sag)	(sa,induced,sag)	YES	NO	/	pmc1914169	2007	Exogenous treatment with 2.5 m m SA of pbs3 - 1 restores induced PR1 expression and SAG accumulation at 24 hpt.|
40	metabolite_SA metabolite_SAG A	(sa, activates, sag)	(sa,catalyze,sag)	YES	NO	/	pmc1914169	2007	In tobacco ( Nicotiana tabacum ) and Arabidopsis, putative SAGTs have been identified based on correlation of expression with accumulation of SAG, induction of SAGT expression by free SA, and the ability of these enzymes to catalyze the formation of SAG in vitro ( Enyedi and Raskin, 1993 Lee and Raskin, 1999 Lim ETAL., 2002 Song, 2006 ).|
40	metabolite_SA metabolite_SAG A	(sa, activates, sag)	(sa,converted to,sag)	YES	NO	/	pmc1914169	2007	If free SA is first made and then subsequently converted to SAG, it is possible that, by 24 hpi with Pst ( avrRpt2 ), the bulk of free SA has been converted to SAG in the wild type and thus free SA levels have decreased from their maximum, whereas SAG levels are still increasing.|
41	metabolite_Copper protein_Superoxide_dismutase A	(copper, activates, superoxide dismutase)	(cu,produce,sod)	NO	/	/	pmc1087999	2005	On low Cu medium, wild-type plants still produce active plastocyanin, whereas SOD activity is provided by FeSOD alone ( Figure 9 ).|
41	metabolite_Copper protein_Superoxide_dismutase A	(copper, activates, superoxide dismutase)	(sod,upregulated,copper)	NO	/	/	pmc2648088	2009	The Fe SOD gene, FSD1, is upregulated in response to copper deficiency in the wild type ( Abdel-Ghany ETAL., 2005 ) ( Figure 8 ), but FSD1 did not respond to copper deficiency in spl7 .|
42	metabolite_Phenylalanine metabolite_BA A	(phenylalanine, activates, ba)	(phe,converted to,benzoic acid)	YES	NO	/	pmc2556844	2008	SA is assumed to be synthesized through the Phe ammonia-lyase (PAL) pathway in which Phe is converted to benzoic acid (BA) by several enzymes including PAL and subsequently BA is converted to SA by a putative enzyme BA 2-hydroxylase (BA2H Leon ETAL., 1993 Mauch-Mani and Slusarenko, 1996 Shirasu ETAL., 1997 Coquoz ETAL., 1998 Ferrari ETAL., 2003 Ogawa ETAL., 2005 Yaeno ETAL., 2006 ).|
42	metabolite_Phenylalanine metabolite_BA A	(phenylalanine, activates, ba)	(phe,converted to,ba)	YES	NO	/	pmc2556844	2008	SA is assumed to be synthesized through the Phe ammonia-lyase (PAL) pathway in which Phe is converted to benzoic acid (BA) by several enzymes including PAL and subsequently BA is converted to SA by a putative enzyme BA 2-hydroxylase (BA2H Leon ETAL., 1993 Mauch-Mani and Slusarenko, 1996 Shirasu ETAL., 1997 Coquoz ETAL., 1998 Ferrari ETAL., 2003 Ogawa ETAL., 2005 Yaeno ETAL., 2006 ).|
42	metabolite_Phenylalanine metabolite_BA A	(phenylalanine, activates, ba)	(phe,converted to,ba)	YES	NO	/	pmc2556844	2008	SA is assumed to be synthesized through the Phe ammonia-lyase (PAL) pathway in which Phe is converted to benzoic acid (BA) by several enzymes including PAL and subsequently BA is converted to SA by a putative enzyme BA 2-hydroxylase (BA2H Leon ETAL., 1993 Mauch-Mani and Slusarenko, 1996 Shirasu ETAL., 1997 Coquoz ETAL., 1998 Ferrari ETAL., 2003 Ogawa ETAL., 2005 Yaeno ETAL., 2006 ).|
42	metabolite_Phenylalanine metabolite_BA A	(phenylalanine, activates, ba)	(phe,converted to,benzoic acid)	YES	NO	/	pmc2556844	2008	SA is assumed to be synthesized through the Phe ammonia-lyase (PAL) pathway in which Phe is converted to benzoic acid (BA) by several enzymes including PAL and subsequently BA is converted to SA by a putative enzyme BA 2-hydroxylase (BA2H Leon ETAL., 1993 Mauch-Mani and Slusarenko, 1996 Shirasu ETAL., 1997 Coquoz ETAL., 1998 Ferrari ETAL., 2003 Ogawa ETAL., 2005 Yaeno ETAL., 2006 ).|
42	metabolite_Phenylalanine metabolite_BA A	(phenylalanine, activates, ba)	(phe,converted to,ba)	YES	NO	/	pmc2556844	2008	SA is assumed to be synthesized through the Phe ammonia-lyase (PAL) pathway in which Phe is converted to benzoic acid (BA) by several enzymes including PAL and subsequently BA is converted to SA by a putative enzyme BA 2-hydroxylase (BA2H Leon ETAL., 1993 Mauch-Mani and Slusarenko, 1996 Shirasu ETAL., 1997 Coquoz ETAL., 1998 Ferrari ETAL., 2003 Ogawa ETAL., 2005 Yaeno ETAL., 2006 ).|
42	metabolite_Phenylalanine metabolite_BA A	(phenylalanine, activates, ba)	(phe,converted to,ba)	YES	NO	/	pmc2556844	2008	SA is assumed to be synthesized through the Phe ammonia-lyase (PAL) pathway in which Phe is converted to benzoic acid (BA) by several enzymes including PAL and subsequently BA is converted to SA by a putative enzyme BA 2-hydroxylase (BA2H Leon ETAL., 1993 Mauch-Mani and Slusarenko, 1996 Shirasu ETAL., 1997 Coquoz ETAL., 1998 Ferrari ETAL., 2003 Ogawa ETAL., 2005 Yaeno ETAL., 2006 ).|
43	metabolite_BA metabolite_SA A	(ba, activates, sa)	(benzoic acid,converted to,sa)	YES	NO	/	pmc2556844	2008	SA is assumed to be synthesized through the Phe ammonia-lyase (PAL) pathway in which Phe is converted to benzoic acid (BA) by several enzymes including PAL and subsequently BA is converted to SA by a putative enzyme BA 2-hydroxylase (BA2H Leon ETAL., 1993 Mauch-Mani and Slusarenko, 1996 Shirasu ETAL., 1997 Coquoz ETAL., 1998 Ferrari ETAL., 2003 Ogawa ETAL., 2005 Yaeno ETAL., 2006 ).|
43	metabolite_BA metabolite_SA A	(ba, activates, sa)	(ba,converted to,sa)	YES	NO	/	pmc2556844	2008	SA is assumed to be synthesized through the Phe ammonia-lyase (PAL) pathway in which Phe is converted to benzoic acid (BA) by several enzymes including PAL and subsequently BA is converted to SA by a putative enzyme BA 2-hydroxylase (BA2H Leon ETAL., 1993 Mauch-Mani and Slusarenko, 1996 Shirasu ETAL., 1997 Coquoz ETAL., 1998 Ferrari ETAL., 2003 Ogawa ETAL., 2005 Yaeno ETAL., 2006 ).|
43	metabolite_BA metabolite_SA A	(ba, activates, sa)	(ba,converted to,sa)	YES	NO	/	pmc2556844	2008	SA is assumed to be synthesized through the Phe ammonia-lyase (PAL) pathway in which Phe is converted to benzoic acid (BA) by several enzymes including PAL and subsequently BA is converted to SA by a putative enzyme BA 2-hydroxylase (BA2H Leon ETAL., 1993 Mauch-Mani and Slusarenko, 1996 Shirasu ETAL., 1997 Coquoz ETAL., 1998 Ferrari ETAL., 2003 Ogawa ETAL., 2005 Yaeno ETAL., 2006 ).|
43	metabolite_BA metabolite_SA A	(ba, activates, sa)	(benzoic acid,accumulated,sa)	YES	NO	/	pmc2556844	2008	Here we isolated a benzoic acid hypersensitive1 - Dominant ( bah1 - D ) mutant that excessively accumulated SA after application of BA from activation-tagged lines.|
43	metabolite_BA metabolite_SA A	(ba, activates, sa)	(sa,synthesized from,benzoate)	YES	NO	/	pmc2688294	2009	Biochemical studies suggest that SA is synthesized from phenylalanine with benzoate as the immediate precursor.|
43	metabolite_BA metabolite_SA A	(ba, activates, sa)	(sa,synthesized from,benzoate)	YES	NO	/	pmc2688294	2009	Given the importance of both PAL and (more ...) In tobacco and rice, several lines of evidence suggest that SA is synthesized from cinnamate via benzoate.|
43	metabolite_BA metabolite_SA A	(ba, activates, sa)	(benzoate,increased,sa)	YES	NO	/	pmc2688294	2009	22 - 24 First, infiltration of healthy tobacco leaf discs with 0.1 mM benzoate increased total SA level 14 fold after 18 hours.|
44	metabolite_BA protein_BA2H A	(ba, activates, ba2h)	(benzoic acid,converted to,ba2h)	NO	/	/	pmc2556844	2008	SA is assumed to be synthesized through the Phe ammonia-lyase (PAL) pathway in which Phe is converted to benzoic acid (BA) by several enzymes including PAL and subsequently BA is converted to SA by a putative enzyme BA 2-hydroxylase (BA2H Leon ETAL., 1993 Mauch-Mani and Slusarenko, 1996 Shirasu ETAL., 1997 Coquoz ETAL., 1998 Ferrari ETAL., 2003 Ogawa ETAL., 2005 Yaeno ETAL., 2006 ).|
44	metabolite_BA protein_BA2H A	(ba, activates, ba2h)	(ba,converted to,ba2h)	NO	/	/	pmc2556844	2008	SA is assumed to be synthesized through the Phe ammonia-lyase (PAL) pathway in which Phe is converted to benzoic acid (BA) by several enzymes including PAL and subsequently BA is converted to SA by a putative enzyme BA 2-hydroxylase (BA2H Leon ETAL., 1993 Mauch-Mani and Slusarenko, 1996 Shirasu ETAL., 1997 Coquoz ETAL., 1998 Ferrari ETAL., 2003 Ogawa ETAL., 2005 Yaeno ETAL., 2006 ).|
44	metabolite_BA protein_BA2H A	(ba, activates, ba2h)	(ba,converted to,ba2h)	NO	/	/	pmc2556844	2008	SA is assumed to be synthesized through the Phe ammonia-lyase (PAL) pathway in which Phe is converted to benzoic acid (BA) by several enzymes including PAL and subsequently BA is converted to SA by a putative enzyme BA 2-hydroxylase (BA2H Leon ETAL., 1993 Mauch-Mani and Slusarenko, 1996 Shirasu ETAL., 1997 Coquoz ETAL., 1998 Ferrari ETAL., 2003 Ogawa ETAL., 2005 Yaeno ETAL., 2006 ).|
45	metabolite_SA protein_PAD4 A	(sa, activates, pad4)	(sa,induces,pad4 gene)	YES	YES	NO	pmc2556844	2008	A reasonable hypothesis is the so-called amplification loop model, in which SA induces the expression of the PAD4 gene and then the PAD4 protein activates SA synthesis after pathogen infection ( Jirage ETAL., 1999 ).|
45	metabolite_SA protein_PAD4 A	(sa, activates, pad4)	(sa,induces,pad4)	YES	YES	NO	pmc2556844	2008	A reasonable hypothesis is the so-called amplification loop model, in which SA induces the expression of the PAD4 gene and then the PAD4 protein activates SA synthesis after pathogen infection ( Jirage ETAL., 1999 ).|
45	metabolite_SA protein_PAD4 A	(sa, activates, pad4)	(sa,induces,pad4 protein)	YES	YES	NO	pmc2556844	2008	A reasonable hypothesis is the so-called amplification loop model, in which SA induces the expression of the PAD4 gene and then the PAD4 protein activates SA synthesis after pathogen infection ( Jirage ETAL., 1999 ).|
45	metabolite_SA protein_PAD4 A	(sa, activates, pad4)	(sa,induces,pad4)	YES	YES	NO	pmc2556844	2008	A reasonable hypothesis is the so-called amplification loop model, in which SA induces the expression of the PAD4 gene and then the PAD4 protein activates SA synthesis after pathogen infection ( Jirage ETAL., 1999 ).|
45	metabolite_SA protein_PAD4 A	(sa, activates, pad4)	(sa,activates,pad4)	YES	YES	NO	pmc2556844	2008	Similarly, a low level of SA activates PAD4 expression and PAD4 stimulates SA accumulation, which further induces PAD4 expression, resulting in an amplifying loop ( Jirage ETAL., 1999 ).|
45	metabolite_SA protein_PAD4 A	(sa, activates, pad4)	(sa,activates,pad4)	YES	YES	NO	pmc2556844	2008	Similarly, a low level of SA activates PAD4 expression and PAD4 stimulates SA accumulation, which further induces PAD4 expression, resulting in an amplifying loop ( Jirage ETAL., 1999 ).|
45	metabolite_SA protein_PAD4 A	(sa, activates, pad4)	(sa,induces,pad4)	YES	YES	NO	pmc2556844	2008	Similarly, a low level of SA activates PAD4 expression and PAD4 stimulates SA accumulation, which further induces PAD4 expression, resulting in an amplifying loop ( Jirage ETAL., 1999 ).|
45	metabolite_SA protein_PAD4 A	(sa, activates, pad4)	(pad4,induced,sa)	YES	YES	NO	pmc1065414	2005	Effects of eds5 , npr1 , and pad4 Mutants on Genes That Are Induced and Regulated by SA At 2 DAI, the CMV-Y- and ORMV-infected npr1-1 samples cluster with their Col-0 counterparts ( Fig.|
45	metabolite_SA protein_PAD4 A	(sa, activates, pad4)	(salicylic acid,enhanced,pad4)	YES	YES	NO	pmc2613663	2008	To understand RPW8 signaling, we examined the genetic interaction between RPW8 -induced cell death and previously characterized defense response mutants and thereby established that salicylic acid (SA), and the SA pathway components ENHANCED DISEASE SUSCEPTIBILITY1 ( EDS1 ), PHYTOALEXIN-DEFICIENT4 ( PAD4 ), EDS5 , and NONEXPRESSOR OF PR1 , are required for RPW8 -dependent HR and resistance ( Xiao…
45	metabolite_SA protein_PAD4 A	(sa, activates, pad4)	(sa,enhanced,pad4)	YES	YES	NO	pmc2613663	2008	To understand RPW8 signaling, we examined the genetic interaction between RPW8 -induced cell death and previously characterized defense response mutants and thereby established that salicylic acid (SA), and the SA pathway components ENHANCED DISEASE SUSCEPTIBILITY1 ( EDS1 ), PHYTOALEXIN-DEFICIENT4 ( PAD4 ), EDS5 , and NONEXPRESSOR OF PR1 , are required for RPW8 -dependent HR and resistance ( Xiao…
45	metabolite_SA protein_PAD4 A	(sa, activates, pad4)	(sa,induce,pad4)	YES	YES	NO	pmc1310554	2005	High levels of SA in ssi2 plants induce expression of EDS1 and PAD4 genes and these levels are abolished by the eds1 and pad4 mutations ( Chandra-Shekara ETAL., 2004 ).|
45	metabolite_SA protein_PAD4 A	(sa, activates, pad4)	(sa,increase,pad4)	YES	YES	NO	pmc1803729	2007	In addition, recent experiments have shown mutations in PHYTOALEXIN DEFICIENT4 ( PAD4 ), which is regulated by SA, increase susceptibility to M. persicae pad4 susceptibility is correlated with a delayed aphid-induced senescence ( Pegadaraju ETAL., 2005 ).|
45	metabolite_SA protein_PAD4 A	(sa, activates, pad4)	(salicylic acid,accumulated,pad4)	YES	YES	NO	pmc1803729	2007	Salicylic acid (SA)-responsive gene transcripts accumulated locally ( PR1 , BGL2 , PR5 , SID2 , EDS5 , PAD4 ) and systemically ( PR1 , BGL2 , PR5 ) during SLWF nymph feeding.|
45	metabolite_SA protein_PAD4 A	(sa, activates, pad4)	(sa,accumulated,pad4)	YES	YES	NO	pmc1803729	2007	Salicylic acid (SA)-responsive gene transcripts accumulated locally ( PR1 , BGL2 , PR5 , SID2 , EDS5 , PAD4 ) and systemically ( PR1 , BGL2 , PR5 ) during SLWF nymph feeding.|
45	metabolite_SA protein_PAD4 A	(sa, activates, pad4)	(sa,enhanced,pad4)	YES	YES	NO	pmc1803729	2007	The RNAs for genes important in events upstream of SA or for the synthesis of SA, such as SALICYLIC ACID INDUCTION DEFICIENT2 ( SID2 ), ENHANCED DISEASE SUSCEPTIBILITY5 ( EDS5 ), and PAD4 were also elevated after nymphal feeding ( Fig.|
45	metabolite_SA protein_PAD4 A	(sa, activates, pad4)	(sa,enhanced,pad4)	YES	YES	NO	pmc1803729	2007	The RNAs for genes important in events upstream of SA or for the synthesis of SA, such as SALICYLIC ACID INDUCTION DEFICIENT2 ( SID2 ), ENHANCED DISEASE SUSCEPTIBILITY5 ( EDS5 ), and PAD4 were also elevated after nymphal feeding ( Fig.|
45	metabolite_SA protein_PAD4 A	(sa, activates, pad4)	(pad4,require,sa)	YES	YES	NO	pmc2923831	2008	This mirrors previous findings for the role of PAD4 in the dnd phenotypes: both dnd1 and dnd2 have previously been shown to require PAD4 for resistance to virulent P. syringae , although dnd1 and dnd2 SA levels, constitutive PR-1 expression and rosette size were unaffected by the pad4 mutation ( Jirage ETAL.|
45	metabolite_SA protein_PAD4 A	(sa, activates, pad4)	(pad4,upregulated,sa)	YES	YES	NO	pmc125652	2001	Furthermore, the abundance of EDS1 and PAD4 mRNAs is upregulated by applications of SA, suggesting the operation of a positive feedback loop in the expression of both of these genes ( Falk ETAL., 1999 Jirage ETAL., 1999 ).|
45	metabolite_SA protein_PAD4 A	(sa, activates, pad4)	(pad4,induced,sa)	YES	YES	NO	pmc125652	2001	tomato DC3000 strains Leaves of 4-week-old short day grown plants were dipped in a suspension (1 x 10 7 c.f.u./ml) (more ...) Analysis of EDS1 and PAD4 transcripts EDS1 ( Falk ETAL., 1999 ) and PAD4 ( Jirage ETAL., 1999 ) mRNAs are induced in response to pathogen inoculation or SA treatment.|
45	metabolite_SA protein_PAD4 A	(sa, activates, pad4)	(pad4,induced,sa)	YES	YES	NO	pmc125652	2001	tomato DC3000 strains Leaves of 4-week-old short day grown plants were dipped in a suspension (1 x 10 7 c.f.u./ml) (more ...) Analysis of EDS1 and PAD4 transcripts EDS1 ( Falk ETAL., 1999 ) and PAD4 ( Jirage ETAL., 1999 ) mRNAs are induced in response to pathogen inoculation or SA treatment.|
45	metabolite_SA protein_PAD4 A	(sa, activates, pad4)	(sa,triggered,pad4)	YES	YES	NO	pmc125652	2001	Also, EDS1 and PAD4 are necessary for accumulation of the plant defence signal ing molecule, SA, in response to virulent P.syringae or in resistance triggered by an EDS1 / PAD4 -dependent R &nbsp gene, RPS4 , but not in resistance conferred by an EDS1 / PAD4 -independent R &nbsp gene, RPM1 .|
45	metabolite_SA protein_PAD4 A	(sa, activates, pad4)	(sa,induced,pad4)	YES	YES	NO	pmc23991	1999	Treatment with SA induced expression of PAD4 mRNA in pad4-1 , pad4-3 , and pad4-4 plants but not in pad4-2 plants.|
45	metabolite_SA protein_PAD4 A	(sa, activates, pad4)	(pad4,induced,sa)	YES	YES	NO	pmc23991	1999	RhizoTGL, triacylglycerol lipase precursor (more ...) PAD4 Expression Is Induced by Pathogen Infection and SA.|
45	metabolite_SA protein_PAD4 A	(sa, activates, pad4)	(pad4,requires,sa)	YES	YES	NO	pmc23991	1999	If activation of PAD4 expression requires SA, then PAD4 could be required to produce the SA in response to Psm ES4326 infection.|
45	metabolite_SA protein_PAD4 A	(sa, activates, pad4)	(pad4,induced,sa)	YES	YES	NO	pmc23991	1999	Mg indicates (more ...) Figure 6 PAD4 mRNA is induced by SA in wild-type, pad4-1 , pad4-3 , and pad4-4 but not in pad4-2 .|
45	metabolite_SA protein_PAD4 A	(sa, activates, pad4)	(sa,induces,pad4)	YES	YES	NO	pmc23991	1999	In this model, pathogen infection causes some signal, possibly a low level of SA, which induces PAD4 expression.|
45	metabolite_SA protein_PAD4 A	(sa, activates, pad4)	(sa,induces,pad4)	YES	YES	NO	pmc23991	1999	PAD4 activity stimulates SA accumulation, which further induces PAD4 expression.|
45	metabolite_SA protein_PAD4 A	(sa, activates, pad4)	(pad4,requires,sa)	YES	YES	NO	pmc23991	1999	Another component is required--either NPR1 or some unknown (more ...) Model 2 postulates that there are two ways to induce PAD4 expression: one that requires NPR1 and SA, and another that requires PAD4 and SA.|
45	metabolite_SA protein_PAD4 A	(sa, activates, pad4)	(sa,enhanced,pad4)	YES	YES	NO	pmc1803730	2007	The microarray data showed that several genes upstream of SA accumulation ( SALICYLIC ACID INDUCTION DEFICIENT2 [ SID2 ], ENHANCED DISEASE SUSCEPTIBILITY5 [ EDS5 ], PAD4 ) were induced 3.3- to 3.8-fold.|
46	protein_PAD4 metabolite_SA A	(pad4, activates, sa)	(pad4 gene,activates,sa)	YES	NO	/	pmc2556844	2008	A reasonable hypothesis is the so-called amplification loop model, in which SA induces the expression of the PAD4 gene and then the PAD4 protein activates SA synthesis after pathogen infection ( Jirage ETAL., 1999 ).|
46	protein_PAD4 metabolite_SA A	(pad4, activates, sa)	(pad4,activates,sa)	YES	NO	/	pmc2556844	2008	A reasonable hypothesis is the so-called amplification loop model, in which SA induces the expression of the PAD4 gene and then the PAD4 protein activates SA synthesis after pathogen infection ( Jirage ETAL., 1999 ).|
46	protein_PAD4 metabolite_SA A	(pad4, activates, sa)	(pad4 protein,activates,sa)	YES	NO	/	pmc2556844	2008	A reasonable hypothesis is the so-called amplification loop model, in which SA induces the expression of the PAD4 gene and then the PAD4 protein activates SA synthesis after pathogen infection ( Jirage ETAL., 1999 ).|
46	protein_PAD4 metabolite_SA A	(pad4, activates, sa)	(pad4,activates,sa)	YES	NO	/	pmc2556844	2008	A reasonable hypothesis is the so-called amplification loop model, in which SA induces the expression of the PAD4 gene and then the PAD4 protein activates SA synthesis after pathogen infection ( Jirage ETAL., 1999 ).|
46	protein_PAD4 metabolite_SA A	(pad4, activates, sa)	(pad4,stimulates,sa)	YES	NO	/	pmc2556844	2008	Similarly, a low level of SA activates PAD4 expression and PAD4 stimulates SA accumulation, which further induces PAD4 expression, resulting in an amplifying loop ( Jirage ETAL., 1999 ).|
46	protein_PAD4 metabolite_SA A	(pad4, activates, sa)	(pad4,stimulates,sa)	YES	NO	/	pmc2556844	2008	Similarly, a low level of SA activates PAD4 expression and PAD4 stimulates SA accumulation, which further induces PAD4 expression, resulting in an amplifying loop ( Jirage ETAL., 1999 ).|
46	protein_PAD4 metabolite_SA A	(pad4, activates, sa)	(pad4,positively regulates,sa)	YES	NO	/	pmc2556844	2008	PAD4 positively regulates SA accumulation in response to Pst DC3000, but not to Pst DC3000 ( avrRpm1 ) ( Feys ETAL., 2001 ).|
46	protein_PAD4 metabolite_SA A	(pad4, activates, sa)	(pad4,accumulate,sa)	YES	NO	/	pmc155338	2002	PAD4 and EDS1 encode lipase-like proteins that may function in an SA-amplification loop, as they are transcriptionally induced by SA, but loss-of-function pad4 and eds1 mutants fail to accumulate SA after virulent and certain avirulent pathogen infections ( Zhou ETAL.|
46	protein_PAD4 metabolite_SA A	(pad4, activates, sa)	(sa,requires,pad4)	YES	NO	/	pmc155338	2002	Previous work has shown that the accumulation of SA in some R -gene dependent responses, such as RPP2 and RPP4 dependent responses, requires functional forms of both PAD4 and EDS1, whereas resistance triggered by other Arabidopsis R genes does not ( Glazebrook ETAL.|
46	protein_PAD4 metabolite_SA A	(pad4, activates, sa)	(sa,require,pad4)	YES	NO	/	pmc155338	2002	Similarly, accumulation of SA and resistance in cpr1 require PAD4 and EDS1, whereas lesion formation and SA accumulation in cpr5 are largely PAD4 and EDS1 independent ( Clarke ETAL.|
46	protein_PAD4 metabolite_SA A	(pad4, activates, sa)	(pad4,enhanced,sa)	YES	NO	/	pmc1150428	2005	(2002) reported reduced performance of the generalist caterpillar T. ni on genotypes compromised in SA signaling ( npr1 , nahG , pad4 , eds5 , and sid2 ) and enhanced growth on plants with elevated SA levels ( cpr1 and cpr6 ).|
46	protein_PAD4 metabolite_SA A	(pad4, activates, sa)	(pad4,activate,sa)	YES	NO	/	pmc167001	2003	Plants with eds1 or pad4 defects fail to activate SA accumulation after attack by certain pathogens ( Zhou ETAL., 1998 Feys ETAL., 2001 ).|
46	protein_PAD4 metabolite_SA A	(pad4, activates, sa)	(salicylic acid,requires,pad4)	YES	NO	/	pmc2923831	2008	Arabidopsis local resistance to Botrytis cinerea involves salicylic acid and camalexin and requires EDS4 and PAD4 , but not SID2 , EDS5 or PAD4 .|
46	protein_PAD4 metabolite_SA A	(pad4, activates, sa)	(salicylic acid,requires,pad4)	YES	NO	/	pmc2923831	2008	Arabidopsis local resistance to Botrytis cinerea involves salicylic acid and camalexin and requires EDS4 and PAD4 , but not SID2 , EDS5 or PAD4 .|
46	protein_PAD4 metabolite_SA A	(pad4, activates, sa)	(pad4,positively regulate,sa)	YES	NO	/	pmc125652	2001	We demonstrate that both EDS1 and PAD4 positively regulate SA accumulation in an EDS1 / PAD4 -dependent R &nbsp gene-mediated response and that EDS1 is additionally required for generation of the plant HR.|
46	protein_PAD4 metabolite_SA A	(pad4, activates, sa)	(pad4,generate,sa)	YES	NO	/	pmc125652	2001	Thus, an EDS1 -dependent but PAD4 -independent mechanism exists to generate residual SA, invoking a function for EDS1 that is separable from processes requiring both EDS1 and PAD4.|
46	protein_PAD4 metabolite_SA A	(pad4, activates, sa)	(pad4,accumulate,salicylic acid)	YES	NO	/	pmc23991	1999	The PAD4 transcript was found to accumulate after P. syringae infection or treatment with salicylic acid (SA).|
46	protein_PAD4 metabolite_SA A	(pad4, activates, sa)	(pad4,accumulate,sa)	YES	NO	/	pmc23991	1999	The PAD4 transcript was found to accumulate after P. syringae infection or treatment with salicylic acid (SA).|
46	protein_PAD4 metabolite_SA A	(pad4, activates, sa)	(pad4,increased,sa)	YES	NO	/	pmc23991	1999	Fig.6 6 shows that PAD4 mRNA levels in wild-type, pad4-1 , pad4-3 , and pad4-4 , but not pad4-2 plants, increased rapidly after SA treatment.|
46	protein_PAD4 metabolite_SA A	(pad4, activates, sa)	(pad4,stimulates,sa)	YES	NO	/	pmc23991	1999	PAD4 activity stimulates SA accumulation, which further induces PAD4 expression.|
46	protein_PAD4 metabolite_SA A	(pad4, activates, sa)	(sa,requires,pad4)	YES	NO	/	pmc23991	1999	Another component is required--either NPR1 or some unknown (more ...) Model 2 postulates that there are two ways to induce PAD4 expression: one that requires NPR1 and SA, and another that requires PAD4 and SA.|
46	protein_PAD4 metabolite_SA A	(pad4, activates, sa)	(pad4,increases,sa)	YES	NO	/	pmc23991	1999	PAD4 increases SA levels by reducing the NPR1-dependent inhibition of SA amplification.|
46	protein_PAD4 metabolite_SA A	(pad4, activates, sa)	(pad4,accumulates,sa)	YES	NO	/	pmc149122	2000	In contrast to the npr1 and pad4 mutants, a different group of defense-related mutants, including cpr1 (for constitutive expresser of PR genes Bowling ETAL., 1994 ), cpr6 ( Clarke ETAL., 1998 ), and acd2 (for accelerated cell death Greenberg ETAL., 1994 ), accumulates greater amounts of SA constitutively and expresses SAR and PR genes continuously.|
47	metabolite_SA protein_ICS1 A	(sa, activates, ics1)	(sa,accumulate,sid2)	NO	/	/	pmc2556844	2008	However, detectable levels of total SA did accumulate in both sid2 and bah1 - D sid2 plants, and the levels in the bah1 - D sid2 plants were significantly higher than those in the sid2 plants ( Fig.|
47	metabolite_SA protein_ICS1 A	(sa, activates, ics1)	(sa,increased,sid2)	NO	/	/	pmc2556844	2008	Likewise, SA levels increased in both sid2 and bah1 - D sid2 plants after inoculation with Pst DC3000 ( Fig.|
47	metabolite_SA protein_ICS1 A	(sa, activates, ics1)	(sa,encodes,isochorismate synthase)	NO	/	/	pmc2628281	2009	Three of the SLM -responsive genes are known to be required for the pathogen-induced production of SA: ICS1 / SID2 / EDS16 encodes an isochorismate synthase that synthesizes SA [92] , [93] , EDS5 / SID1 encodes a MATE family transporter potentially involved in the transport of SA intermediates [94] , and PBS3 / GDG1 encodes an adenylate-forming enzyme required for SA accumulation [95] , [96] .|
47	metabolite_SA protein_ICS1 A	(sa, activates, ics1)	(sa,encoded,sid2)	NO	/	/	pmc1176463	2005	mRNAs of PR genes including PR1 and PR2 and the SA biosynthetic enzyme ICS1 (encoded by SID2 ) were increased in both mpk4 and 35S- MKS1 plants compared to wild type ( Supplementary Figure S1 , cluster A).|
47	metabolite_SA protein_ICS1 A	(sa, activates, ics1)	(sa,encodes,isochorismate synthase)	NO	/	/	pmc167001	2003	Mutations in SID2 likely block SA biosynthesis because SID2 encodes an isochorismate synthase that appears to be required for SA synthesis ( Wildermuth ETAL., 2001 ).|
47	metabolite_SA protein_ICS1 A	(sa, activates, ics1)	(salicylic acid,accumulated,sid2)	NO	/	/	pmc1803729	2007	Salicylic acid (SA)-responsive gene transcripts accumulated locally ( PR1 , BGL2 , PR5 , SID2 , EDS5 , PAD4 ) and systemically ( PR1 , BGL2 , PR5 ) during SLWF nymph feeding.|
47	metabolite_SA protein_ICS1 A	(sa, activates, ics1)	(sa,accumulated,sid2)	NO	/	/	pmc1803729	2007	Salicylic acid (SA)-responsive gene transcripts accumulated locally ( PR1 , BGL2 , PR5 , SID2 , EDS5 , PAD4 ) and systemically ( PR1 , BGL2 , PR5 ) during SLWF nymph feeding.|
47	metabolite_SA protein_ICS1 A	(sa, activates, ics1)	(sa,produced,isochorismate synthase)	NO	/	/	pmc1475467	2006	Unexpectedly, ROS produced by AtrbohD and AtrbohF are negative regulators of the unrestricted cell death expanding from the margins of an initial HR site in lsd1 , whereas SA produced through isochorismate synthase is a positive regulator of this cell death ( Torres ETAL., 2005 ).|
47	metabolite_SA protein_ICS1 A	(sa, activates, ics1)	(sa,produced,ics1)	NO	/	/	pmc2442540	2008	In Arabidopsis, our study established that, although ICS1 and ICS2 are involved in both SA and phylloquinone production, the absence of ICS2 produced a less dramatic effect than the absence of ICS1 on SA and phylloquinone accumulation.|
47	metabolite_SA protein_ICS1 A	(sa, activates, ics1)	(sa,produced,ics1)	NO	/	/	pmc2442540	2008	The susceptibility of the ics1 mutant suggests that SA produced through ICS1 is biologically active and important for defense reactions ( Wildermuth ETAL., 2001 ).|
47	metabolite_SA protein_ICS1 A	(sa, activates, ics1)	(sa,synthesized by,ics1)	NO	/	/	pmc2671706	2009	These data support the hypothesis that the majority of MeSA produced after pathogen inoculation is derived from SA synthesized by ICS1 and, more significantly for this study, indicate that the biosynthesis of MeSA is not impaired in several independent SAR-defective mutants.|
47	metabolite_SA protein_ICS1 A	(sa, activates, ics1)	(salicylate,encoded,sid2)	NO	/	/	pmc2613263	2008	Additionally, the multiplication of cor - mutant bacteria is significantly enhanced in plants defective in SA accumulation, such as those expressing the salicylate hydroxylase encoded by NahG , and plants defective in SA biosynthesis, such as the Arabidopsis sid2 (eds16-1) mutants ( 13 , 16 , 77 ).|
47	metabolite_SA protein_ICS1 A	(sa, activates, ics1)	(sa,encodes,isochorismate synthase)	NO	/	/	pmc2801381	2009	Key words: salicylic acid, disease resistance, signal transduction, Arabidopsis, Pseudomonas syringae The Arabidopsis SA INDUCTION-DEFICIENT 2 ( SID2 ) gene encodes isochorismate synthase, which presumably converts chorismate to isochorismate.|
47	metabolite_SA protein_ICS1 A	(sa, activates, ics1)	(sa,encodes,isochorismate synthase)	NO	/	/	pmc2923831	2008	Mutant ndr1 plants exhibit a partial reduction in SA accumulation after infection ( Shapiro and Zhang 2001 ), while EDS16/SID2 encodes isochorismate synthase, a central protein in SA biosynthesis whose absence largely eliminates SA production ( Wildermuth ETAL.|
47	metabolite_SA protein_ICS1 A	(sa, activates, ics1)	(sa,produced,sid2)	NO	/	/	pmc2923831	2008	We found that resistance to Pst and to H. parasitica , and constitutive expression of PR-1 , appear to be dependent specifically on SA produced via SID2, suggesting that SID2 activity may be required to produce SA in appropriate cellular locations, or to sufficient levels, for defense activation.|
47	metabolite_SA protein_ICS1 A	(sa, activates, ics1)	(sa,accumulate,sid2)	NO	/	/	pmc1456520	2005	For example, SA fails to accumulate in sid2 in response to virulent or avirulent Pseudomonas syringae or Erysiphe orontii infection, and sid2 has an enhanced disease susceptibility to these same pathogens ( N awrath and M etraux 1999 ).|
47	metabolite_SA protein_ICS1 A	(sa, activates, ics1)	(sa,accumulate,sid2)	NO	/	/	pmc1456520	2005	For example, SA fails to accumulate in sid2 in response to virulent or avirulent Pseudomonas syringae or Erysiphe orontii infection, and sid2 has an enhanced disease susceptibility to these same pathogens ( N awrath and M etraux 1999 ).|
47	metabolite_SA protein_ICS1 A	(sa, activates, ics1)	(sa,induced,sid2)	NO	/	/	pmc1150418	2005	3B ), SA treatments efficiently induced accumulation of PR1 mRNA in L er and acd11 / sid2 , confirming that gene expression typical of SA application was induced by the treatments ( Fig.|
47	metabolite_SA protein_ICS1 A	(sa, activates, ics1)	(sa,induced,sid2)	NO	/	/	pmc2923881	2010	In contrast to scopoletin accumulation, which could be induced by SA treatment of all three genotypes, exogenous SA only induced camalexin production in cat2 and cat2 sid2 ( Fig.|
47	metabolite_SA protein_ICS1 A	(sa, activates, ics1)	(sa,induced,sid2)	NO	/	/	pmc2923881	2010	In contrast to scopoletin accumulation, which could be induced by SA treatment of all three genotypes, exogenous SA only induced camalexin production in cat2 and cat2 sid2 ( Fig.|
47	metabolite_SA protein_ICS1 A	(sa, activates, ics1)	(sa,enhanced,sid2)	NO	/	/	pmc2923881	2010	Whereas SA treatment enhanced resistance in both cat2 and cat2 sid2 in SD ( Fig.|
47	metabolite_SA protein_ICS1 A	(sa, activates, ics1)	(sa,induced,sid2)	NO	/	/	pmc2695777	2009	Application of SA or BTH induced lesion formation on ssi2 eds1 sid2 plants but not on wt, eds1 , sid2 , eds1 sid2 or EDS1 SID2 F2 plants ( Figure 2A and 2B , data not shown for eds1 sid2 and EDS1 SID2 ).|
47	metabolite_SA protein_ICS1 A	(sa, activates, ics1)	(sa,induced,sid2)	NO	/	/	pmc2695777	2009	Application of SA or BTH induced lesion formation on ssi2 eds1 sid2 plants but not on wt, eds1 , sid2 , eds1 sid2 or EDS1 SID2 F2 plants ( Figure 2A and 2B , data not shown for eds1 sid2 and EDS1 SID2 ).|
47	metabolite_SA protein_ICS1 A	(sa, activates, ics1)	(sa,catalyzed,isochorismate synthase)	NO	/	/	pmc2688294	2009	Some bacteria can synthesize SA from chorismate through two reactions catalyzed by isochorismate synthase (ICS) and isochorismate pyruvate lyase (IPL).|
48	protein_ICS1 metabolite_SA A	(ics1, activates, sa)	(sa,synthesized by,sid2)	YES	NO	/	pmc2556844	2008	These results suggest that the majority of SA accumulation in the bah1 - D plants is synthesized by the ICS1 pathway, but a residual amount of SA in both sid2 and bah1 - D sid2 plants may be derived from an ICS1-independent pathway.|
48	protein_ICS1 metabolite_SA A	(ics1, activates, sa)	(isochorismate synthase,synthesize,salicylic acid)	YES	NO	/	pmc166578	2002	Isochorismate synthase is required to synthesize salicylic acid for plant defence.|
48	protein_ICS1 metabolite_SA A	(ics1, activates, sa)	(ics1,accumulated,sa)	YES	NO	/	pmc2923909	2010	Upon UV light exposure, the ics1 mutant accumulated roughly 10% and the ics1 ics2 double mutant accumulated about 4% of wild-type SA levels ( Garcion ETAL., 2008 ).|
48	protein_ICS1 metabolite_SA A	(ics1, activates, sa)	(isochorismate synthase,synthesize,salicylic acid)	YES	NO	/	pmc2812827	2009	Isochorismate synthase is required to synthesize salicylic acid for plant defence.|
48	protein_ICS1 metabolite_SA A	(ics1, activates, sa)	(isochorismate synthase,synthesizes,sa)	YES	NO	/	pmc2628281	2009	Three of the SLM -responsive genes are known to be required for the pathogen-induced production of SA: ICS1 / SID2 / EDS16 encodes an isochorismate synthase that synthesizes SA [92] , [93] , EDS5 / SID1 encodes a MATE family transporter potentially involved in the transport of SA intermediates [94] , and PBS3 / GDG1 encodes an adenylate-forming enzyme required for SA accumulation [95] , [96] .|
48	protein_ICS1 metabolite_SA A	(ics1, activates, sa)	(sid2,enhanced,sa)	YES	NO	/	pmc1150428	2005	(2002) reported reduced performance of the generalist caterpillar T. ni on genotypes compromised in SA signaling ( npr1 , nahG , pad4 , eds5 , and sid2 ) and enhanced growth on plants with elevated SA levels ( cpr1 and cpr6 ).|
48	protein_ICS1 metabolite_SA A	(ics1, activates, sa)	(sa,requires,isochorismate synthase)	YES	NO	/	pmc2665095	2009	In A. thaliana , pathogen-induced SA biosynthesis requires the inducible isochorismate synthase AtICS1 ( 29 ).|
48	protein_ICS1 metabolite_SA A	(ics1, activates, sa)	(sa,requires,atics1)	YES	NO	/	pmc2665095	2009	In A. thaliana , pathogen-induced SA biosynthesis requires the inducible isochorismate synthase AtICS1 ( 29 ).|
48	protein_ICS1 metabolite_SA A	(ics1, activates, sa)	(ics1,induced,sa)	YES	NO	/	pmc2649394	2009	Of the 973 PM-responsive genes, 38% (373) are ICS1 impacted, with 90% of the ICS1 -impacted genes also induced by exogenous treatment with the SA analog benzo(1,2,3) thiadiazole-7-carbothioc acid S -methyl ester (BTH), as reported by Wang ETAL.|
48	protein_ICS1 metabolite_SA A	(ics1, activates, sa)	(sa,induced,ics1)	YES	NO	/	pmc2649394	2009	These kinases, both of which are induced by the SA analog BTH, are induced 6.3- and 4.8-fold, respectively, at 7 dpi with PM compared with 7-d UI, with dramatically reduced expression in the ics1 mutant compared with the wild type (mean 7-dpi expression ratios of 0.1 and 0.2 for ics1 versus the wild type, respectively).|
48	protein_ICS1 metabolite_SA A	(ics1, activates, sa)	(sid2,accumulate,sa)	YES	NO	/	pmc166979	2003	The expression of AtSNAP33 and PR1 was analyzed in eds5 and sid2 , two mutants unable to accumulate SA ( Nawrath and Metraux, 1999 ) and in wild-type Arabidopsis Col-0 inoculated with P. parasitica isolate NOCO (Fig.|
48	protein_ICS1 metabolite_SA A	(ics1, activates, sa)	(isochorismate synthase,involved in the synthesis,sa)	YES	NO	/	pmc2671699	2009	The SID2 gene encodes an isochorismate synthase involved in the synthesis of SA in Arabidopsis ( Wildermuth ETAL., 2001 ).|
48	protein_ICS1 metabolite_SA A	(ics1, activates, sa)	(ics1,accumulate,sa)	YES	NO	/	pmc2442540	2008	This scheme gained strong support from studies with ics1 mutants that accumulate only low levels of SA, although the conversion from isochorismate to SA has not yet been demonstrated in Arabidopsis ( Wildermuth ETAL., 2001 ).|
48	protein_ICS1 metabolite_SA A	(ics1, activates, sa)	(ics1,accumulate,sa)	YES	NO	/	pmc2442540	2008	This scheme gained strong support from studies with ics1 mutants that accumulate only low levels of SA, although the conversion from isochorismate to SA has not yet been demonstrated in Arabidopsis ( Wildermuth ETAL., 2001 ).|
48	protein_ICS1 metabolite_SA A	(ics1, activates, sa)	(ics1,accumulate,sa)	YES	NO	/	pmc2442540	2008	Null ics1 mutants still accumulate some SA, suggesting the existence of an enzymatic activity redundant with ICS1 or of an alternative ICS-independent SA biosynthetic route.|
48	protein_ICS1 metabolite_SA A	(ics1, activates, sa)	(ics1,accumulated,sa)	YES	NO	/	pmc2442540	2008	Without any induction, ics1 ics2 double mutants accumulated approximately 43% of total SA relative to the ics1 mutant (0.12 +- 0.08 versus 0.28 +- 0.09 m g g [?|
48	protein_ICS1 metabolite_SA A	(ics1, activates, sa)	(isochorismate synthase,synthesize,salicylic acid)	YES	NO	/	pmc2613263	2008	Isochorismate synthase is required to synthesize salicylic acid for plant defence.|
48	protein_ICS1 metabolite_SA A	(ics1, activates, sa)	(sa,requires,ics1)	YES	NO	/	pmc2955088	2010	Third, although exogenous application of NAD(P)(H) to Arabidopsis can result in expression of the SA marker PR1 and SAR, PR1 expression requires ICS1 ( 38 ), which is not the case for IMI.|
48	protein_ICS1 metabolite_SA A	(ics1, activates, sa)	(sid2,accumulate,sa)	YES	NO	/	pmc2923831	2008	(A) Constitutive expression of BGL2::GUS in leaves of non-inoculated (more ...) Salicylic acid production in dnd npr1 and dnd sid2 double mutants Leaves of dnd1 and dnd2 mutants accumulate high levels of SA ( Jurkowski ETAL.|
48	protein_ICS1 metabolite_SA A	(ics1, activates, sa)	(salicylic acid,requires,sid2)	YES	NO	/	pmc2923831	2008	Arabidopsis local resistance to Botrytis cinerea involves salicylic acid and camalexin and requires EDS4 and PAD4 , but not SID2 , EDS5 or PAD4 .|
48	protein_ICS1 metabolite_SA A	(ics1, activates, sa)	(isochorismate synthase,synthesize,salicylic acid)	YES	NO	/	pmc2923831	2008	Isochorismate synthase is required to synthesize salicylic acid for plant defence.|
48	protein_ICS1 metabolite_SA A	(ics1, activates, sa)	(sa,synthesized from,isochorismate synthase)	YES	NO	/	pmc2657544	2009	The biosynthetic pathway for SA in A. thaliana is therefore related to that described in bacteria where SA is synthesized from chorismate via the rate-limiting enzyme isochorismate synthase and isochorismate pyruvate lyase (reviewed in Verberne ETAL.|
48	protein_ICS1 metabolite_SA A	(ics1, activates, sa)	(ics1,synthesize,sa)	YES	NO	/	pmc2850003	2010	Quantitative PCR analysis was performed to determine the expression levels of genes encoding (more ...) Recently, it has been reported that nuclear NPR1 suppresses the expression of isochorismate synthase1 ( ICS1 ), which is required to synthesize SA, through a feedback loop, thus preventing the already elevated SA content from continuing to escalate ( Zhang ETAL., 2009 ).|
48	protein_ICS1 metabolite_SA A	(ics1, activates, sa)	(sid2,encodes,sa)	YES	NO	/	pmc2768913	2009	SID2 encodes an isochorismate synthase, a rate-limiting enzyme for SA biosynthesis ( Wildermuth ETAL., 2001 ), whereas NPR1 encodes an ankyrin repeat protein that acts downstream of SA and regulates PR1 expression through a direct interaction with a TGA-type bZIP transcription factor ( Dong, 2004 ).|
48	protein_ICS1 metabolite_SA A	(ics1, activates, sa)	(ics1,catalyze,sa)	YES	NO	/	pmc1456520	2005	SID2/ISOCHORISMATE SYNTHASE 1 (ICS1) is thought to catalyze the initial step in SA biosynthesis ( W ildermuth ETAL.|
48	protein_ICS1 metabolite_SA A	(ics1, activates, sa)	(sid2,induced,sa)	YES	NO	/	pmc2923881	2010	Third, and most crucially, lesion formation was restored in cat2 sid2 in LD and induced in cat2 in SD by complementation with SA.|
48	protein_ICS1 metabolite_SA A	(ics1, activates, sa)	(sa,requires,isochorismate synthase)	YES	NO	/	pmc2045226	2007	Synthesis of SA and Ybt by DC3000 requires pchA , an isochorismate synthase gene in the Ybt genomic cluster, and exogenous SA can restore Ybt production by the pchA mutant.|
48	protein_ICS1 metabolite_SA A	(ics1, activates, sa)	(sa,requires,isochorismate synthase)	YES	NO	/	pmc2045226	2007	Fluorescence at excitation of 305 nm and emission of (more ...) DC3000 synthesis of SA and Ybt requires the isochorismate synthase pchA .|
48	protein_ICS1 metabolite_SA A	(ics1, activates, sa)	(isochorismate synthase,enhanced,sa)	YES	NO	/	pmc2045226	2007	Isochorismate synthase ics1 mutants in AtICS1 (At1g74710) exhibit enhanced disease susceptibility with abrogated pathogen-induced SA accumulation and SA-dependent pathogenesis-related gene expression ( 25 , 54 , 79 ).|
48	protein_ICS1 metabolite_SA A	(ics1, activates, sa)	(ics1,enhanced,sa)	YES	NO	/	pmc2045226	2007	Isochorismate synthase ics1 mutants in AtICS1 (At1g74710) exhibit enhanced disease susceptibility with abrogated pathogen-induced SA accumulation and SA-dependent pathogenesis-related gene expression ( 25 , 54 , 79 ).|
48	protein_ICS1 metabolite_SA A	(ics1, activates, sa)	(atics1,enhanced,sa)	YES	NO	/	pmc2045226	2007	Isochorismate synthase ics1 mutants in AtICS1 (At1g74710) exhibit enhanced disease susceptibility with abrogated pathogen-induced SA accumulation and SA-dependent pathogenesis-related gene expression ( 25 , 54 , 79 ).|
48	protein_ICS1 metabolite_SA A	(ics1, activates, sa)	(at1g74710,enhanced,sa)	YES	NO	/	pmc2045226	2007	Isochorismate synthase ics1 mutants in AtICS1 (At1g74710) exhibit enhanced disease susceptibility with abrogated pathogen-induced SA accumulation and SA-dependent pathogenesis-related gene expression ( 25 , 54 , 79 ).|
48	protein_ICS1 metabolite_SA A	(ics1, activates, sa)	(sid2,catalyze,sa)	YES	NO	/	pmc2695777	2009	Mutations in FAD7 FAD8 and EDS5 restore altered defense signaling in ssi2 eds1 plants Besides SID2 , mutations in FAD7 FAD8 , which catalyze desaturation of 18 2 to 18 3 on membrane glycerolipids, also lower the SA levels in ssi2 plants [40] .|
48	protein_ICS1 metabolite_SA A	(ics1, activates, sa)	(sid2,encode,sa)	YES	NO	/	pmc2949671	2010	Nawrath and Metraux [ 8 ] performed a genetic screen for Arabidopsis mutants that do not accumulate SA after pathogen infection and identified two genetic loci, SID1 / EDS5 and SID2 / EDS16 , which were later shown to encode a chloroplast MATE (multidrug and toxin extrusion) transporter [ 9 ] and an SA biosynthetic enzyme ICS1 (isochorismate synthase) [ 10 ], respectively.|
48	protein_ICS1 metabolite_SA A	(ics1, activates, sa)	(eds16,encode,sa)	YES	NO	/	pmc2949671	2010	Nawrath and Metraux [ 8 ] performed a genetic screen for Arabidopsis mutants that do not accumulate SA after pathogen infection and identified two genetic loci, SID1 / EDS5 and SID2 / EDS16 , which were later shown to encode a chloroplast MATE (multidrug and toxin extrusion) transporter [ 9 ] and an SA biosynthetic enzyme ICS1 (isochorismate synthase) [ 10 ], respectively.|
48	protein_ICS1 metabolite_SA A	(ics1, activates, sa)	(isochorismate synthase,synthesizes,sa)	YES	NO	/	pmc1867326	2007	SID2 is an isochorismate synthase that synthesizes SA from chorismate ( Wildermuth ETAL., 2001 ), and NPR1 is a novel ankyrin-repeat protein that functions downstream of SA to induce defense gene expression ( Cao ETAL., 1997 ).|
48	protein_ICS1 metabolite_SA A	(ics1, activates, sa)	(isochorismate synthase,produces,salicylic acid)	YES	NO	/	pmc2688294	2009	Key words: salicylic acid biosynthesis, isochorismate synthase, phenylalanine ammonia lyase A wide range of prokaryotic and eukaryotic organisms including plants produces salicylic acid (SA).|
48	protein_ICS1 metabolite_SA A	(ics1, activates, sa)	(isochorismate synthase,produces,sa)	YES	NO	/	pmc2688294	2009	Key words: salicylic acid biosynthesis, isochorismate synthase, phenylalanine ammonia lyase A wide range of prokaryotic and eukaryotic organisms including plants produces salicylic acid (SA).|
48	protein_ICS1 metabolite_SA A	(ics1, activates, sa)	(ics1,accumulated,sa)	YES	NO	/	pmc2688294	2009	Upon UV exposure, the ics1 mutant accumulated roughly 10% and the ics1 ics2 double mutant accumulated about 4% of total SA compared to the wild type.|
49	metabolite_SA metabolite_BA A	(sa, activates, ba)	(sa,accumulated,ba)	NO	/	/	pmc2556844	2008	SA accumulated in the dying leaves of bah1 - D plants without BA treatment and in BA-treated leaves of bah1 - D plants that were not undergoing cell death ( Fig.|
49	metabolite_SA metabolite_BA A	(sa, activates, ba)	(sa,accumulated,ba)	NO	/	/	pmc2556844	2008	Unlike SA, the bah1 - D plants accumulated less BA than the wild-type plants under lower nitrate conditions ( Fig.|
50	metabolite_Chorismate metabolite_BA A	(chorismate, activates, ba)	(ba,synthesized from,chorismate)	NO	/	/	pmc2556844	2008	BA is possibly synthesized from a derivative of chorismate ( Wildermuth, 2006
51	protein_NPR1 protein_ICS1 I	(npr1, inhibits, ics1)	(npr1,negatively regulates,ics1 gene)	YES	NO	/	pmc2556844	2008	NPR1 negatively regulates the expression of the ICS1 gene ( Wildermuth ETAL., 2001 ).|
51	protein_NPR1 protein_ICS1 I	(npr1, inhibits, ics1)	(npr1,negatively regulates,ics1)	YES	NO	/	pmc2556844	2008	NPR1 negatively regulates the expression of the ICS1 gene ( Wildermuth ETAL., 2001 ).|
51	protein_NPR1 protein_ICS1 I	(npr1, inhibits, ics1)	(ics1,negatively regulated,npr1)	YES	NO	/	pmc2259087	2008	The latter observation is inconsistent with previous reports showing that ICS1 is negatively regulated by NPR1 in G. cichoracearum- infected plants at 7 dpi ( Wildermuth ETAL., 2001 ).|
51	protein_NPR1 protein_ICS1 I	(npr1, inhibits, ics1)	(npr1,suppresses,ics1)	YES	NO	/	pmc2850003	2010	Quantitative PCR analysis was performed to determine the expression levels of genes encoding (more ...) Recently, it has been reported that nuclear NPR1 suppresses the expression of isochorismate synthase1 ( ICS1 ), which is required to synthesize SA, through a feedback loop, thus preventing the already elevated SA content from continuing to escalate ( Zhang ETAL., 2009 ).|
52	metabolite_Trans-cinnamic_acid protein_PAL2 A	(trans-cinnamic acid, activates, pal2)	(cinnamic acid,produced,pal2)	NO	/	/	pmc527201	2004	Presumably, cinnamic acid produced by PAL2 is not closely channeled through C4H in cells in which PAL1 protein predominates, but rather reaches C4H by diffusion through the cytosol.|
53	metabolite_SA protein_JAR1 A	(sa, activates, jar1)	(jar1,induced,sa)	NO	/	/	pmc1065414	2005	The vertical lines represent the sd for the three biological replicates, (more ...) Effects of ein2 and jar1 Mutants on Genes that Are Induced and Regulated by SA Inspection of Figure 1 reveals some distinct profiles of gene expression among the remaining mutant genotypes.|
54	metabolite_SA protein_EIN2 A	(sa, activates, ein2)	(ein2,induced,sa)	NO	/	/	pmc1065414	2005	The vertical lines represent the sd for the three biological replicates, (more ...) Effects of ein2 and jar1 Mutants on Genes that Are Induced and Regulated by SA Inspection of Figure 1 reveals some distinct profiles of gene expression among the remaining mutant genotypes.|
55	protein_JAR1 protein_PR1 I	(jar1, inhibits, pr1)	(jar1,repress,pr-1)	YES	YES	NO	pmc1065414	2005	Thus, EIN2 and JAR1 repress the expression of PR-1 .|
55	protein_JAR1 protein_PR1 I	(jar1, inhibits, pr1)	(pr-1,blocked,jar1)	YES	YES	NO	pmc150166	2000	Induced systemic resistance is independent of SA, does not involve expression of PR-1 , PR-2 , or PR-5 , and is blocked in etr1 , ein2 , coi1 , and jar1 mutants ( Pieterse ETAL., 1996 , 1998 ).|
56	protein_EIN2 protein_PR1 I	(ein2, inhibits, pr1)	(ein2,repress,pr-1)	YES	YES	NO	pmc1065414	2005	Thus, EIN2 and JAR1 repress the expression of PR-1 .|
56	protein_EIN2 protein_PR1 I	(ein2, inhibits, pr1)	(pr1,abolished,ein2)	YES	YES	NO	pmc2048732	2007	PDF1 - 2 and PR1 expression was abolished in the vad1 - 1 / ein2 - 1 double mutant, as well as in the ein2 - 1 mutant, and drastically reduced in the vad1 - 1 / ein3 - 1 and ein3 - 1 mutants.|
56	protein_EIN2 protein_PR1 I	(ein2, inhibits, pr1)	(pr1,abolished,ein2)	YES	YES	NO	pmc2048732	2007	PDF1 - 2 and PR1 expression was abolished in the vad1 - 1 / ein2 - 1 double mutant, as well as in the ein2 - 1 mutant, and drastically reduced in the vad1 - 1 / ein3 - 1 and ein3 - 1 mutants.|
56	protein_EIN2 protein_PR1 I	(ein2, inhibits, pr1)	(pr-1,blocked,ein2)	YES	YES	NO	pmc150166	2000	Induced systemic resistance is independent of SA, does not involve expression of PR-1 , PR-2 , or PR-5 , and is blocked in etr1 , ein2 , coi1 , and jar1 mutants ( Pieterse ETAL., 1996 , 1998 ).|
57	metabolite_SA protein_EDS5 A	(sa, activates, eds5)	(eds5,induced,sa)	YES	YES	NO	pmc1065414	2005	Effects of eds5 , npr1 , and pad4 Mutants on Genes That Are Induced and Regulated by SA At 2 DAI, the CMV-Y- and ORMV-infected npr1-1 samples cluster with their Col-0 counterparts ( Fig.|
57	metabolite_SA protein_EDS5 A	(sa, activates, eds5)	(salicylic acid,enhanced,eds5)	YES	YES	NO	pmc2613663	2008	To understand RPW8 signaling, we examined the genetic interaction between RPW8 -induced cell death and previously characterized defense response mutants and thereby established that salicylic acid (SA), and the SA pathway components ENHANCED DISEASE SUSCEPTIBILITY1 ( EDS1 ), PHYTOALEXIN-DEFICIENT4 ( PAD4 ), EDS5 , and NONEXPRESSOR OF PR1 , are required for RPW8 -dependent HR and resistance ( Xiao…
57	metabolite_SA protein_EDS5 A	(sa, activates, eds5)	(sa,enhanced,eds5)	YES	YES	NO	pmc2613663	2008	To understand RPW8 signaling, we examined the genetic interaction between RPW8 -induced cell death and previously characterized defense response mutants and thereby established that salicylic acid (SA), and the SA pathway components ENHANCED DISEASE SUSCEPTIBILITY1 ( EDS1 ), PHYTOALEXIN-DEFICIENT4 ( PAD4 ), EDS5 , and NONEXPRESSOR OF PR1 , are required for RPW8 -dependent HR and resistance ( Xiao…
57	metabolite_SA protein_EDS5 A	(sa, activates, eds5)	(sa,enhanced,eds5)	YES	YES	NO	pmc150564	2002	Applied either as a soil drench or a leaf spray, SA enhanced EDS5 expression between 6 and 12 hr after treatment followed by a decrease in transcript accumulation ( Figure 5C ).|
57	metabolite_SA protein_EDS5 A	(sa, activates, eds5)	(eds5,induced,sa)	YES	YES	NO	pmc150564	2002	EDS5 expression also was induced by relatively high concentrations of exogenous SA.|
57	metabolite_SA protein_EDS5 A	(sa, activates, eds5)	(salicylic acid,accumulated,eds5)	YES	YES	NO	pmc1803729	2007	Salicylic acid (SA)-responsive gene transcripts accumulated locally ( PR1 , BGL2 , PR5 , SID2 , EDS5 , PAD4 ) and systemically ( PR1 , BGL2 , PR5 ) during SLWF nymph feeding.|
57	metabolite_SA protein_EDS5 A	(sa, activates, eds5)	(sa,accumulated,eds5)	YES	YES	NO	pmc1803729	2007	Salicylic acid (SA)-responsive gene transcripts accumulated locally ( PR1 , BGL2 , PR5 , SID2 , EDS5 , PAD4 ) and systemically ( PR1 , BGL2 , PR5 ) during SLWF nymph feeding.|
57	metabolite_SA protein_EDS5 A	(sa, activates, eds5)	(sa,enhanced,eds5)	YES	YES	NO	pmc1803729	2007	The RNAs for genes important in events upstream of SA or for the synthesis of SA, such as SALICYLIC ACID INDUCTION DEFICIENT2 ( SID2 ), ENHANCED DISEASE SUSCEPTIBILITY5 ( EDS5 ), and PAD4 were also elevated after nymphal feeding ( Fig.|
57	metabolite_SA protein_EDS5 A	(sa, activates, eds5)	(sa,enhanced,eds5)	YES	YES	NO	pmc1803729	2007	The RNAs for genes important in events upstream of SA or for the synthesis of SA, such as SALICYLIC ACID INDUCTION DEFICIENT2 ( SID2 ), ENHANCED DISEASE SUSCEPTIBILITY5 ( EDS5 ), and PAD4 were also elevated after nymphal feeding ( Fig.|
57	metabolite_SA protein_EDS5 A	(sa, activates, eds5)	(sa,enhanced,eds5)	YES	YES	NO	pmc1803730	2007	The microarray data showed that several genes upstream of SA accumulation ( SALICYLIC ACID INDUCTION DEFICIENT2 [ SID2 ], ENHANCED DISEASE SUSCEPTIBILITY5 [ EDS5 ], PAD4 ) were induced 3.3- to 3.8-fold.|
57	metabolite_SA protein_EDS5 A	(sa, activates, eds5)	(eds5,induced,sa)	YES	YES	NO	pmc1150418	2005	SID2 encodes a pathogen induced isochorismate synthase (ICS Wildermuth ETAL., 2001 ), while EDS5 encodes an orphan multidrug and toxin extrusion transporter that may be involved in a positive feedback loop stimulating SA accumulation as EDS5 expression is induced by SA ( Nawrath ETAL., 2002 ).|
57	metabolite_SA protein_EDS5 A	(sa, activates, eds5)	(eds5,induced,sa)	YES	YES	NO	pmc514138	2004	The EDS5 transcript is induced by pathogens and UV-C light, as well as by exogenous SA ( Nawrath ETAL., 2002 ).|
58	metabolite_SA protein_NPR1 A	(sa, activates, npr1)	(npr1,induced,sa)	YES	NO	/	pmc1065414	2005	Effects of eds5 , npr1 , and pad4 Mutants on Genes That Are Induced and Regulated by SA At 2 DAI, the CMV-Y- and ORMV-infected npr1-1 samples cluster with their Col-0 counterparts ( Fig.|
58	metabolite_SA protein_NPR1 A	(sa, activates, npr1)	(salicylic acid,increased,npr1)	YES	NO	/	pmc281631	2003	Application of salicylic acid increased susceptibility of the npr1 mutant to a generalist herbivore ( Stotz ETAL., 2002 ), which is consistent with our finding that salicylic acid can inhibit the jasmonate-dependent pathway independently of the Npr1 / Nim1 gene.|
58	metabolite_SA protein_NPR1 A	(sa, activates, npr1)	(npr1,induced,salicylic acid)	YES	NO	/	pmc139550	2001	Expression of NPR1 is induced by pathogen infection or treatment with defense-inducing compounds such as salicylic acid (SA).|
58	metabolite_SA protein_NPR1 A	(sa, activates, npr1)	(npr1,induced,sa)	YES	NO	/	pmc139550	2001	Expression of NPR1 is induced by pathogen infection or treatment with defense-inducing compounds such as salicylic acid (SA).|
58	metabolite_SA protein_NPR1 A	(sa, activates, npr1)	(sa,activate,npr1)	YES	NO	/	pmc1065408	2005	SA is known to activate PR via NPR1 (NONEXPRESSOR OF PR GENES1), a soluble protein localized to both the cytoplasm and the nucleus ( Cao ETAL., 1997 Ryals ETAL., 1997 Despres ETAL., 2000 ).|
58	metabolite_SA protein_NPR1 A	(sa, activates, npr1)	(salicylic acid,induced,npr1)	YES	NO	/	pmc516775	2004	The salicylic acid induced interaction of NPR1 with TGA factors is localized in the nucleus [ 14 ], while cytoplasmic NPR1 appears to modulate crosstalk between salicylic acid- and jasmonate-dependent defense pathways [ 15 ].|
58	metabolite_SA protein_NPR1 A	(sa, activates, npr1)	(sa,activates,npr1)	YES	NO	/	pmc1533925	2006	SA activates the SAR regulatory protein nonexpressor of PR genes (NPR1) through redox changes, which in turn drives systemic expression of antimicrobial PR proteins and facilitates their secretion by up-regulating protein secretory pathway genes ( Mou ETAL., 2003 Wang ETAL., 2005 ).|
58	metabolite_SA protein_NPR1 A	(sa, activates, npr1)	(sa,enhanced,npr1)	YES	NO	/	pmc197303	2003	The simultaneous absence of ssi2 -conferred cell death, dwarfism, SA and PR1 transcript accumulation, and enhanced resistance to Psm in the sfd1 ssi2 npr1 and sfd4 ssi2 npr1 plants suggests that SFD1 and SFD4 target a step common to the expression of these ssi2 phenotypes ( Figure 7 ).|
58	metabolite_SA protein_NPR1 A	(sa, activates, npr1)	(npr1,require,sa)	YES	NO	/	pmc2704463	2009	SA-induced transcription of NPR1 target genes and SAR require proteasome activity SA induces the release of transcriptionally active NPR1 monomer, which regulates the expression of many defense genes.|
58	metabolite_SA protein_NPR1 A	(sa, activates, npr1)	(sa,induces,npr1)	YES	NO	/	pmc2704463	2009	SA-induced transcription of NPR1 target genes and SAR require proteasome activity SA induces the release of transcriptionally active NPR1 monomer, which regulates the expression of many defense genes.|
58	metabolite_SA protein_NPR1 A	(sa, activates, npr1)	(sa,increased,npr1)	YES	NO	/	pmc2704463	2009	Indeed, using an antibody against phosphorylated serine/threonine residues, we found that SA treatment strongly increased the level of NPR1 phosphorylation ( Figure 5B ).|
58	metabolite_SA protein_NPR1 A	(sa, activates, npr1)	(npr1,induced,sa)	YES	NO	/	pmc2675726	2009	Using real-time PCR we verified that nine genes, including NPR1 , were strongly induced by SA while this induction was largely diminished or totally suppressed by n -butanol (Supplemental Fig.|
58	metabolite_SA protein_NPR1 A	(sa, activates, npr1)	(npr1,stimulated,sa)	YES	NO	/	pmc181339	2003	These results indicate that TGA1 interacts poorly with NPR1 in the absence of SA but that this interaction is stimulated greatly by a 24-h treatment with SA.|
58	metabolite_SA protein_NPR1 A	(sa, activates, npr1)	(npr1 protein,requires,sa)	YES	NO	/	pmc150786	2002	Interestingly, overexpression of NPR1 did not result in constitutive PR gene expression before pathogen challenge, indicating that the NPR1 protein requires activation, perhaps by SA, to be functional in PR gene activation.|
58	metabolite_SA protein_NPR1 A	(sa, activates, npr1)	(npr1,requires,sa)	YES	NO	/	pmc150786	2002	Interestingly, overexpression of NPR1 did not result in constitutive PR gene expression before pathogen challenge, indicating that the NPR1 protein requires activation, perhaps by SA, to be functional in PR gene activation.|
58	metabolite_SA protein_NPR1 A	(sa, activates, npr1)	(sa,increased,npr1 protein)	YES	NO	/	pmc150786	2002	In a previous experiment, we found that SA treatment increased the distribution of NPR1 protein to the nuclear fraction in which the TGA transcription factors reside ( Kinkema ETAL., 2000 ).|
58	metabolite_SA protein_NPR1 A	(sa, activates, npr1)	(sa,produces,npr1)	YES	NO	/	pmc389924	2004	indicate fewer symptomatic leaves) Arabidopsis lines include: Col-0 (wild type), Ein2 (ethylene insensitive), Coi1 (jasmonic acid insensitive), NahG (degrades SA), Cpr1 (constitutively produces salicylic acid), and Npr1 (SA insensitive or nonexpresser of PR genes).|
58	metabolite_SA protein_NPR1 A	(sa, activates, npr1)	(sa,accumulate,npr1)	YES	NO	/	pmc1231131	2005	To test this hypothesis, we used Arabidopsis mutants with altered abilities to accumulate SA, such as lox2 ( 5 ) and cpr5 - 2 ( 7 ), both of which accumulate elevated concentrations of SA npr1 - 1 , a mutant that has normal levels of SA but is insensitive to its activity because it lacks the transcriptional regulator needed for SA-induced defense responses ( 10 ) the transgenic line NahG ( 39 ), …
58	metabolite_SA protein_NPR1 A	(sa, activates, npr1)	(npr1,activated,sa)	YES	NO	/	pmc150028	2003	In the absence of SA, neither PR-1 nor MeJA-induced PDF1.2 gene expression was affected in NPR1-overexpressing plants, confirming the notion that NPR1 needs to be activated by SA ( Cao ETAL., 1998 ).|
58	metabolite_SA protein_NPR1 A	(sa, activates, npr1)	(npr1,requires,sa)	YES	NO	/	pmc23991	1999	Another component is required--either NPR1 or some unknown (more ...) Model 2 postulates that there are two ways to induce PAD4 expression: one that requires NPR1 and SA, and another that requires PAD4 and SA.|
58	metabolite_SA protein_NPR1 A	(sa, activates, npr1)	(npr1,requires,salicylic acid)	YES	NO	/	pmc2889968	2010	Further analysis using FB17 and defense-compromised mutants of A. thaliana indicated that resistance to DC3000 occurs via NPR1 and requires salicylic acid (SA)/ethylene (ET) whereas jasmonic acid (JA) is not essential.|
58	metabolite_SA protein_NPR1 A	(sa, activates, npr1)	(npr1,requires,sa)	YES	NO	/	pmc2889968	2010	Further analysis using FB17 and defense-compromised mutants of A. thaliana indicated that resistance to DC3000 occurs via NPR1 and requires salicylic acid (SA)/ethylene (ET) whereas jasmonic acid (JA) is not essential.|
58	metabolite_SA protein_NPR1 A	(sa, activates, npr1)	(npr1,requires,sa)	YES	NO	/	pmc2889968	2010	Although our results indicate that resistance against DC3000 mediated by FB17 is NPR1 dependent and requires SA.|
58	metabolite_SA protein_NPR1 A	(sa, activates, npr1)	(npr1,requires,sa)	YES	NO	/	pmc2889968	2010	In conclusion, our data show that protection of A. thaliana against DC3000 by a plant growth-promoting rhizobacterium follows a pathway that is dependent on NPR1 and requires SA and ET components but is independent of JA.|
58	metabolite_SA protein_NPR1 A	(sa, activates, npr1)	(npr1,induced,sa)	YES	NO	/	pmc1088002	2005	Because NIMIN1 is localized to the nucleus ( Weigel ETAL., 2001 ), nuclear localization of NPR1 was induced by SA treatment of F1 plants 8 h before harvesting.|
58	metabolite_SA protein_NPR1 A	(sa, activates, npr1)	(sa,accumulated,npr1)	YES	NO	/	pmc2949671	2010	Figure 5 SA levels accumulated in the npr1 suppressors determined by HPLC .|
58	metabolite_SA protein_NPR1 A	(sa, activates, npr1)	(npr1,require,sa)	YES	NO	/	pmc1820736	2007	However, the sni1 and sni1 npr1 mutants still require SA or its analogues INA (2,6-dichloroisonicotinic acid) or BTH (benzothiadiazole S -methyl ester) to fully induce PR genes and SAR, albeit at much lower concentrations than WT ( 8 ) ( Fig.|
58	metabolite_SA protein_NPR1 A	(sa, activates, npr1)	(sa,enhanced,npr1)	YES	NO	/	pmc2884126	2010	The mutant is hypersensitive to SA and has enhanced pathogen resistance independent of Nonexpressor of PR genes 1 (NPR1).|
58	metabolite_SA protein_NPR1 A	(sa, activates, npr1)	(sa,induce,npr1)	YES	NO	/	pmc300728	2003	In addition, SA and its analog, INA, induce WAK1 expression in an NPR1 -dependent manner ( He ETAL., 1998 ).|
58	metabolite_SA protein_NPR1 A	(sa, activates, npr1)	(sa,induce,npr1)	YES	NO	/	pmc300728	2003	In addition, SA and its analog, INA, induce WAK1 expression in an NPR1 -dependent manner ( He ETAL., 1998 ).|
58	metabolite_SA protein_NPR1 A	(sa, activates, npr1)	(sa,induces,npr1)	YES	NO	/	pmc1635530	2006	SA induces nuclear translocation of the transcription cofactor NPR1 to activate many genes required for disease resistance [ 1 ].|
59	metabolite_OPDA metabolite_JA A	(opda, activates, ja)	(opda,converted into,ja)	YES	NO	/	pmc2049035	2007	A recent important finding is that the level of JA is substantially reduced in cts alleles, thereby also implicating CTS in the transport of OPDA [(9 S , 13 S )-12-oxophytodienoic acid], which is converted into JA within peroxisomes [ 24 ].|
59	metabolite_OPDA metabolite_JA A	(opda, activates, ja)	(opda,accumulated,ja)	YES	NO	/	pmc58992	2000	OPDA accumulated to 2.5-fold higher levels than JA, whereas the corresponding methyl esters reached 1 order of magnitude lower levels (Fig.|
59	metabolite_OPDA metabolite_JA A	(opda, activates, ja)	(opda,induce,ja)	YES	NO	/	pmc1283775	2005	To test JA- and OPDA-dependent MtAOC expression, leaves of M. truncatula were floated on water or 50 m m solutions of JA, JAME, and OPDA or on 1 m sorbitol, known to induce endogenous JA biosynthesis.|
59	metabolite_OPDA metabolite_JA A	(opda, activates, ja)	(opda,produce,ja)	YES	NO	/	pmc27075	2000	Just as importantly, our data demonstrate that OPR3 is the only isoform of OPR capable of reducing the correct stereoisomer of OPDA to produce JA required for male gametophyte development.|
59	metabolite_OPDA metabolite_JA A	(opda, activates, ja)	(opda,induces,ja)	YES	NO	/	pmc2577035	2008	Certainly, topical application of OPDA induces expression of both JA regulated genes as well as genes that are not regulated by JA [50] .|
59	metabolite_OPDA metabolite_JA A	(opda, activates, ja)	(opda,is the precursor,ja)	YES	NO	/	pmc1283764	2005	For northern blots, 5 m g RNA was loaded per (more ...) OPC8:0 and OPC6:0 Also Induce the Expression of ORGs OPDA and JA have a similar structural backbone, a consequence of the fact that OPDA is the precursor of JA before reduction and b -oxidation.|
59	metabolite_OPDA metabolite_JA A	(opda, activates, ja)	(opda,induced,ja)	YES	NO	/	pmc1283764	2005	Figure 6C shows that OPC8:0 and OPC6:0, like OPDA, induced the expression of ORGs, although JA with a shorter carbon chain has no effect on the gene expression.|
59	metabolite_OPDA metabolite_JA A	(opda, activates, ja)	(opda,converted to,ja)	YES	NO	/	pmc1283764	2005	OPDA is converted to JA via subsequent action by OPR3 and b -oxidation in peroxisomes ( Stintzi and Browse, 2000 Strassner ETAL., 2002 ).|
59	metabolite_OPDA metabolite_JA A	(opda, activates, ja)	(opda,converted to,ja)	YES	NO	/	pmc2259097	2008	Here, OPDA is converted to JA by OPDA reductase (OPR) and a b -oxidase complex ( Delker ETAL., 2006 ).|
59	metabolite_OPDA metabolite_JA A	(opda, activates, ja)	(jasmonic acid,induced,opda)	YES	NO	/	pmc151253	2002	Arabidopsis defense responses are induced by both OPDA and by jasmonic acid, whereas VSP transcription and stamen development are induced by jasmonic acid but not by OPDA ( Ishiguro ETAL., 2001 Stintzi ETAL., 2001 ).|
59	metabolite_OPDA metabolite_JA A	(opda, activates, ja)	(opda,resulted in accumulation,ja)	YES	NO	/	pmc2879735	2010	phyA Mutants Have Altered OPDA Levels Treatment of etiolated rice seedlings with red light resulted in accumulation of JA ( Riemann ETAL., 2003 ).|
59	metabolite_OPDA metabolite_JA A	(opda, activates, ja)	(ja,induced,opda)	YES	NO	/	pmc1586121	2006	In fact, many defense genes previously known to be regulated by JA were found to be induced by OPDA or related cyclopentenones, whereas other genes are regulated specifically by JA or by OPDA ( 16 , 18 ).|
59	metabolite_OPDA metabolite_JA A	(opda, activates, ja)	(ja,increased,opda)	YES	NO	/	pmc1785394	2006	The levels of JA were increased slightly in both vte1 and vte2 , and the levels of OPDA were similar in vte2 and wild-type seedlings, which suggests that JA and OPDA are not major factors contributing to the vte2 seedling phenotype.|
59	metabolite_OPDA metabolite_JA A	(opda, activates, ja)	(opda,increased,ja)	YES	NO	/	pmc2808510	2010	OPDA and JA levels increased upon caterpillar feeding (ANOVA LSD post-hoc tests: OPDA, P &nbsp=&nbsp0.017 JA, P &nbsp&lt&nbsp 0.001) and were lower after pre-treatment with phenidone, though not significantly for OPDA (ANOVA LSD post-hoc tests: OPDA, P &nbsp=&nbsp 0.112 JA, P &nbsp=&nbsp 0.001 Fig.&nbsp 5 ).|
59	metabolite_OPDA metabolite_JA A	(opda, activates, ja)	(opda,converted to,ja)	YES	NO	/	pmc2151682	2007	In addition, it has also been suggested that the arabidopsides may function as a pool for a slow or delayed release of free OPDA, which is then converted to JA ( Stelmach ETAL., 2001 Andersson ETAL., 2006a Buseman ETAL., 2006 ).|
59	metabolite_OPDA metabolite_JA A	(opda, activates, ja)	(opda,accumulate,ja)	YES	NO	/	pmc2390743	2008	This mechanism leads to a different composition of the volatile blend depending on the internal SA levels: in the absence of SA, JA-inducible monoterpenes and sesquiterpenes are synthesized in the presence of SA, OPDA or other octadacenaoids, which accumulate as a result of the SA-mediated inhibition of the last steps of JA biosynthesis, induce mostly the homoterpenes DMNT and TMTT ( Koch ETAL., …
59	metabolite_OPDA metabolite_JA A	(opda, activates, ja)	(opda,undergoes conversion,ja)	YES	NO	/	pmc1104189	2005	OPDA then undergoes conversion to JA by 12-oxo-phytodienoate reductase (OPR3).|
59	metabolite_OPDA metabolite_JA A	(opda, activates, ja)	(ja,synthesized by,opda)	YES	NO	/	pmc3003809	2011	JA is synthesized by the oxylipin pathway in which several enzymes, including 13-lipoxygenase (13-LOX), allene-oxide synthase (AOS), allene-oxide cyclase (AOC), OPDA reductase (OPR), and acyl-coenzyme A oxidase (ACX) play pivotal roles ( Wasternack, 2007 Liechti and Farmer, 2002 ).|
60	protein_PR1 metabolite_SA A	(pr1, activates, sa)	(pr1,increased,sa)	NO	/	/	pmc1630724	2006	The enhanced susceptibility of both the WRKY7 -overexpressing plants and the eds8 mutant correlated with reduced expression of defense-related genes, including PR1 , but significantly increased accumulation of SA after pathogen infection, probably due to reduced negative feedback of SA synthesis.|
60	protein_PR1 metabolite_SA A	(pr1, activates, sa)	(pr1,increased,sa)	NO	/	/	pmc1630724	2006	The enhanced susceptibility of both the WRKY7 -overexpressing plants and the eds8 mutant correlated with reduced expression of defense-related genes, including PR1 , but significantly increased accumulation of SA after pathogen infection, probably due to reduced negative feedback of SA synthesis.|
60	protein_PR1 metabolite_SA A	(pr1, activates, sa)	(pr-1,stimulate,sa)	NO	/	/	pmc167174	2003	Linker-scanner mutation analysis of the PR-1 promoter indicated that these elements are functionally distinct, because each acts in concert with its cognate factor(s) to either inhibit the basal activity of PR-1 or stimulate its expression in response to SA ( Lebel ETAL., 1998 ).|
60	protein_PR1 metabolite_SA A	(pr1, activates, sa)	(pr-1a,induced,salicylic acid)	NO	/	/	pmc2287365	2008	Expression studies with PR-1a promoter b-glucuronidase ( GUS ) genes in stably and transiently transformed tobacco indicated that NtWRKY12 and TGA1a act synergistically in PR-1a expression induced by salicylic acid and bacterial elicitors.|
60	protein_PR1 metabolite_SA A	(pr1, activates, sa)	(pr1,enhanced,sa)	NO	/	/	pmc26915	1999	NPR1 has been shown to be a key component of the SA-regulated PR gene expression and disease resistance because npr1 mutants fail to express PR1 , PR2 , and PR5 and display enhanced susceptibility to infection even after treatment with SA or INA ( 17 - 20 ).|
60	protein_PR1 metabolite_SA A	(pr1, activates, sa)	(pr1,increase,sa)	NO	/	/	pmc116459	2001	Asterisks (more ...) Expression Analysis of RD29A , PR1 , and Glutathione Peroxidase ( GPX ) To investigate the relationship between SA, NaCl stress, and oxidative stress, we analyzed the expression of the genes RD29A , PR1 , and GPX , whose expression have been reported to increase after NaCl, SA, and oxidative stress, respectively.|
60	protein_PR1 metabolite_SA A	(pr1, activates, sa)	(pr1,induced,sa)	NO	/	/	pmc2259059	2008	As expected, the expression of PR1 , induced by SA, was completely absent in the sid2 mutant ( Fig.|
60	protein_PR1 metabolite_SA A	(pr1, activates, sa)	(pr-1,increase,salicylic acid)	NO	/	/	pmc2685636	2009	PR-1b1 (also referred to as SENU4 ) encodes the basic PR-1 isoform and its mRNA levels increase in response to salicylic acid (SA) and aging ( John ETAL., 1997 Block ETAL., 2005 ).|
60	protein_PR1 metabolite_SA A	(pr1, activates, sa)	(pr-1,increase,sa)	NO	/	/	pmc2685636	2009	PR-1b1 (also referred to as SENU4 ) encodes the basic PR-1 isoform and its mRNA levels increase in response to salicylic acid (SA) and aging ( John ETAL., 1997 Block ETAL., 2005 ).|
60	protein_PR1 metabolite_SA A	(pr1, activates, sa)	(pr1 protein,induced,sa)	NO	/	/	pmc2776097	2009	SDF2 was however not required for secretion of the PR1 protein (a marker of NPR1-mediated responses) and bacterial resistance induced by the SA analogue benzothiadiazole (BTH) ( Supplementary Figure 4 ).|
60	protein_PR1 metabolite_SA A	(pr1, activates, sa)	(pr1,induced,sa)	NO	/	/	pmc2776097	2009	SDF2 was however not required for secretion of the PR1 protein (a marker of NPR1-mediated responses) and bacterial resistance induced by the SA analogue benzothiadiazole (BTH) ( Supplementary Figure 4 ).|
60	protein_PR1 metabolite_SA A	(pr1, activates, sa)	(pr-1,increase,sa)	NO	/	/	pmc1855359	2007	HRT sid2 plants failed to induce PR-1 gene expression in response to exogenous glycerol because of their inability to increase SA levels.|
60	protein_PR1 metabolite_SA A	(pr1, activates, sa)	(pr1,increased,sa)	NO	/	/	pmc2675726	2009	As expected, the expression level of PR1 increased significantly around 5 to 6 h after SA treatment.|
60	protein_PR1 metabolite_SA A	(pr1, activates, sa)	(pr1,elevated,sa)	NO	/	/	pmc2955088	2010	This conclusion is based on three distinct lines of evidence: global expression profiles highly similar to that of SA with greatly enhanced expression of SA-associated genes including the marker PR1 enhanced resistance to powdery mildew and either elevated endogenous biosynthesis of SA (by CLO and CTA) or metabolic conversion to an active SA-mimic (for the IMI metabolite, CPA).|
60	protein_PR1 metabolite_SA A	(pr1, activates, sa)	(pr-1a,activated,sa)	NO	/	/	pmc389924	2004	Activation of an ethylene/JA::GUS transgenic line of Arabidopsis ( Pdf1.2 ) by GB03 VOCs, whereas other reporter transgenic lines ( Pr-1a activated by SA and Jin14 activated by JA) were not activated by bacterial VOCs the chemical elicitors SA and 1-aminocyclopropane-1-carboxylic (more ...) Plants have evolved the capacity to release and detect VOCs in their environment.|
60	protein_PR1 metabolite_SA A	(pr1, activates, sa)	(sa,accumulated,pr1 gene)	NO	/	/	pmc2048732	2007	High levels of SA are accumulated and PR1 gene expression is increased in the mutant under lesion-promoting conditions.|
60	protein_PR1 metabolite_SA A	(pr1, activates, sa)	(sa,accumulated,pr1)	NO	/	/	pmc2048732	2007	High levels of SA are accumulated and PR1 gene expression is increased in the mutant under lesion-promoting conditions.|
60	protein_PR1 metabolite_SA A	(pr1, activates, sa)	(pr1,increase,salicylic acid)	NO	/	/	pmc2748025	2009	ATAF2 and PR1 transcript levels also increase in response to salicylic acid treatment.|
60	protein_PR1 metabolite_SA A	(pr1, activates, sa)	(pr-1,induced,salicylic acid)	NO	/	/	pmc166655	2002	TGA1a has been found to interact with PR-1, a group of pathogenesis-related proteins strongly induced in plants by pathogen attack, salicylic acid, and developmental cues, and by changes in nutrient status ( Strompen ETAL., 1998 ).|
60	protein_PR1 metabolite_SA A	(pr1, activates, sa)	(pr-1,increased,sa)	NO	/	/	pmc2980633	2010	Unlike GluB and Chi9, PR-1 RNAs increased after SA treatments (Table&nbsp 2 ).|
61	metabolite_SA protein_PR1 A	(sa, activates, pr1)	(pr1 gene,enhanced,sa)	YES	NO	/	pmc1630724	2006	In the T-DNA insertion and RNAi mutants for WRKY7 that exhibited enhanced resistance to P. syringae , SA-regulated PR1 gene expression was enhanced but SA accumulation was normal after infection.|
61	metabolite_SA protein_PR1 A	(sa, activates, pr1)	(pr1,enhanced,sa)	YES	NO	/	pmc1630724	2006	In the T-DNA insertion and RNAi mutants for WRKY7 that exhibited enhanced resistance to P. syringae , SA-regulated PR1 gene expression was enhanced but SA accumulation was normal after infection.|
61	metabolite_SA protein_PR1 A	(sa, activates, pr1)	(pr-1,stimulated,sa)	YES	NO	/	pmc167174	2003	Given that TGA2 and TGA3 are activators of transcription ( Fan and Dong, 2002 ) ( Figure 4 ) whose recruitment to the PR-1 promoter is stimulated by SA, we surmise that they selectively bind in vivo to the LS7 element.|
61	metabolite_SA protein_PR1 A	(sa, activates, pr1)	(pr-1,enhanced,sa)	YES	NO	/	pmc167174	2003	Although the expression of the XET gene that lies upstream of PR-1 also is enhanced by SA, differences in its relative dependence on NPR1 and in the kinetics of its induction compared with PR-1 suggest that these genes are distinguished by additional levels of transcriptional control.|
61	metabolite_SA protein_PR1 A	(sa, activates, pr1)	(pr-1a,induced,sa)	YES	NO	/	pmc2287365	2008	Similar to PR-1a , expression of the NtWRKY12 gene was strongly induced by TMV infection, SA treatment, or infiltration of tobacco leaves with a suspension of Agrobacterium tumefaciens .|
61	metabolite_SA protein_PR1 A	(sa, activates, pr1)	(pr-1a,induced,salicylate)	YES	NO	/	pmc2287365	2008	The reverse transcription (RT)-PCR results shown in Figure 1 indicate that, like PR-1a , expression of the NtWRKY12 gene was induced in tobacco leaves by salicylate treatment and by infiltration of leaf tissue with A. tumefaciens strain LBA4404.|
61	metabolite_SA protein_PR1 A	(sa, activates, pr1)	(pr-1,induced,sa)	YES	NO	/	pmc2738679	2009	INA induces the PR-1 gene expression in soybean Earlier a soybean PR1 homolog, GmPR1 was shown to be induced by both SA treatment and infection of soybean leaves with SMV [ 12 ].|
61	metabolite_SA protein_PR1 A	(sa, activates, pr1)	(pr1,increased,sa)	YES	NO	/	pmc2773073	2009	The level of QM-like protein and PR1 transcripts was increased 3- and 40-fold, respectively, in roots of the control plants 1 and 6 h after SA treatment.|
61	metabolite_SA protein_PR1 A	(sa, activates, pr1)	(pr1,increased,sa)	YES	NO	/	pmc2773073	2009	In (h)GSH-depleted roots, the accumulation of QM-like protein and PR1 transcripts was increased 4.5- and 70-fold, respectively, after SA treatment.|
61	metabolite_SA protein_PR1 A	(sa, activates, pr1)	(salicylic acid,enhanced,pr1)	YES	NO	/	pmc2613663	2008	To understand RPW8 signaling, we examined the genetic interaction between RPW8 -induced cell death and previously characterized defense response mutants and thereby established that salicylic acid (SA), and the SA pathway components ENHANCED DISEASE SUSCEPTIBILITY1 ( EDS1 ), PHYTOALEXIN-DEFICIENT4 ( PAD4 ), EDS5 , and NONEXPRESSOR OF PR1 , are required for RPW8 -dependent HR and resistance ( Xiao…
61	metabolite_SA protein_PR1 A	(sa, activates, pr1)	(sa,enhanced,pr1)	YES	NO	/	pmc2613663	2008	To understand RPW8 signaling, we examined the genetic interaction between RPW8 -induced cell death and previously characterized defense response mutants and thereby established that salicylic acid (SA), and the SA pathway components ENHANCED DISEASE SUSCEPTIBILITY1 ( EDS1 ), PHYTOALEXIN-DEFICIENT4 ( PAD4 ), EDS5 , and NONEXPRESSOR OF PR1 , are required for RPW8 -dependent HR and resistance ( Xiao…
61	metabolite_SA protein_PR1 A	(sa, activates, pr1)	(pr-1,induced,salicylic acid)	YES	NO	/	pmc2923533	2010	PR-1 is induced by salicylic acid (SA) but does not require ethylene or jasmonate [ 21 ].|
61	metabolite_SA protein_PR1 A	(sa, activates, pr1)	(pr-1,induced,sa)	YES	NO	/	pmc2923533	2010	PR-1 is induced by salicylic acid (SA) but does not require ethylene or jasmonate [ 21 ].|
61	metabolite_SA protein_PR1 A	(sa, activates, pr1)	(sa,resulted in activation,pr-1)	YES	NO	/	pmc2141864	2007	Consistently, SA treatment resulted in activation of SA-responsive PR-1 gene expression, but a complete blockage of JA-responsive PDF1.2 gene expression ( Fig.|
61	metabolite_SA protein_PR1 A	(sa, activates, pr1)	(salicylic acid,triggered,pr1)	YES	NO	/	pmc2230565	2008	Salicylic acid spray triggered local PR1 transcription in the rosette leaves of transgenic Col-0.|
61	metabolite_SA protein_PR1 A	(sa, activates, pr1)	(pr1 gene,induced,sa)	YES	NO	/	pmc116459	2001	The PR1 gene expression is induced by SA and pathogen attack ( Hammond-Kosack and Jones, 1996 ).|
61	metabolite_SA protein_PR1 A	(sa, activates, pr1)	(pr1,induced,sa)	YES	NO	/	pmc116459	2001	The PR1 gene expression is induced by SA and pathogen attack ( Hammond-Kosack and Jones, 1996 ).|
61	metabolite_SA protein_PR1 A	(sa, activates, pr1)	(sa,induces,pr1 gene)	YES	NO	/	pmc116459	2001	SA but not NaCl induces PR1 gene expression in wild-type plants.|
61	metabolite_SA protein_PR1 A	(sa, activates, pr1)	(sa,induces,pr1)	YES	NO	/	pmc116459	2001	SA but not NaCl induces PR1 gene expression in wild-type plants.|
61	metabolite_SA protein_PR1 A	(sa, activates, pr1)	(sa,induce,pr-1)	YES	NO	/	pmc130961	2002	The treatment of npr1-2 seedlings with exogenous SA failed to induce increases in PR-1 gene expression under some experimental conditions [ 19 ] albeit not under all conditions [ 15 ].|
61	metabolite_SA protein_PR1 A	(sa, activates, pr1)	(pr-1,induced,sa)	YES	NO	/	pmc2634489	2008	Figure 2A shows that the SA-responsive PR-1 and JA-responsive PDF1.2 marker genes were induced in this line by SA and MeJA treatment, respectively.|
61	metabolite_SA protein_PR1 A	(sa, activates, pr1)	(sa,induced,pr-1)	YES	NO	/	pmc2634489	2008	The soil drench with SA strongly induced the SA-responsive marker gene PR-1 in all three genotypes.|
61	metabolite_SA protein_PR1 A	(sa, activates, pr1)	(sa,activated,pr-1)	YES	NO	/	pmc2663751	2009	In the absence of ACC, the single treatments of Col-0 with SA or MeJA activated PR-1 and PDF1.2 , respectively.|
61	metabolite_SA protein_PR1 A	(sa, activates, pr1)	(sa,induce,pr-1)	YES	NO	/	pmc307699	2003	Further arguing that SABP2 is an SA receptor is the reduced ability of SA to induce PR-1 expression in plants effectively silenced for SABP2 .|
61	metabolite_SA protein_PR1 A	(sa, activates, pr1)	(sa,induced,pr-1)	YES	NO	/	pmc2686002	2008	As expected, SA induced PR-1 expression and suppressed MeJA-induced expression of PDF1.2 in Col-0 plants ( Fig.|
61	metabolite_SA protein_PR1 A	(sa, activates, pr1)	(sa,activated,pr-1)	YES	NO	/	pmc2442557	2008	The single treatments with SA or MeJA clearly activated their corresponding marker genes PR-1 and PDF1.2 , although the basal PR-1 and PDF1.2 transcript levels varied among the accessions.|
61	metabolite_SA protein_PR1 A	(sa, activates, pr1)	(sa,activated,pr-1)	YES	NO	/	pmc2442557	2008	The single treatments with SA or MeJA clearly activated their corresponding marker genes PR-1 and PDF1.2 , although the basal PR-1 and PDF1.2 transcript levels varied among the accessions.|
61	metabolite_SA protein_PR1 A	(sa, activates, pr1)	(sa,induced,pr1)	YES	NO	/	pmc2665095	2009	Furthermore, exogenous application of SA to gh3.12 mutants induced the expression of SA-dependent genes such as PR1 and rescued the enhanced disease susceptibility phenotype ( 3 , 52 ).|
61	metabolite_SA protein_PR1 A	(sa, activates, pr1)	(sa,accumulated,pr-1)	YES	NO	/	pmc1310554	2005	A glycerol-mediated decline in 18:1 levels also correlated with the amount of SA and SAG accumulated in these plants and the levels of PR-1 gene expression.|
61	metabolite_SA protein_PR1 A	(sa, activates, pr1)	(pr-1,induced,sa)	YES	NO	/	pmc1242276	2005	PDF1.2 , PR-3 , and PR-4 require JA and ethylene for activation, whereas PR-1 , PR-2 , and PR-5 are induced by SA ( Kunkel and Brooks, 2002 ).|
61	metabolite_SA protein_PR1 A	(sa, activates, pr1)	(sa,induced,pr-1)	YES	NO	/	pmc2613700	2009	Infection by Botrytis cinerea , a typical necrotrophic fungal pathogen, also increased the SA level about three times and induced PR-1 gene expression in Arabidopsis ( Veronese ETAL., 2006 ).|
61	metabolite_SA protein_PR1 A	(sa, activates, pr1)	(sa,enhance,pr1)	YES	NO	/	pmc1326048	2006	Other studies have suggested that synergistic SA and JA interactions enhance PR1 ( Xu ETAL., 1994 ) and Orn decarboxylase ( Imanishi ETAL., 2000 ) gene expression.|
61	metabolite_SA protein_PR1 A	(sa, activates, pr1)	(sa,induces,pr1)	YES	NO	/	pmc1150415	2005	Pretreatment with SA induces the defense gene PR1 in leaves ( Kwon ETAL., 2004 ) and liquid-cultured seedlings (see "Materials and Methods") under our conditions.|
61	metabolite_SA protein_PR1 A	(sa, activates, pr1)	(pr1,induced,sa)	YES	NO	/	pmc1150415	2005	RT-PCR was used to verify that PR1 is induced by SA treatment in this system (data not shown).|
61	metabolite_SA protein_PR1 A	(sa, activates, pr1)	(salicylic acid,accumulated,pr1)	YES	NO	/	pmc1803729	2007	Salicylic acid (SA)-responsive gene transcripts accumulated locally ( PR1 , BGL2 , PR5 , SID2 , EDS5 , PAD4 ) and systemically ( PR1 , BGL2 , PR5 ) during SLWF nymph feeding.|
61	metabolite_SA protein_PR1 A	(sa, activates, pr1)	(sa,accumulated,pr1)	YES	NO	/	pmc1803729	2007	Salicylic acid (SA)-responsive gene transcripts accumulated locally ( PR1 , BGL2 , PR5 , SID2 , EDS5 , PAD4 ) and systemically ( PR1 , BGL2 , PR5 ) during SLWF nymph feeding.|
61	metabolite_SA protein_PR1 A	(sa, activates, pr1)	(salicylic acid,accumulated,pr1)	YES	NO	/	pmc1803729	2007	Salicylic acid (SA)-responsive gene transcripts accumulated locally ( PR1 , BGL2 , PR5 , SID2 , EDS5 , PAD4 ) and systemically ( PR1 , BGL2 , PR5 ) during SLWF nymph feeding.|
61	metabolite_SA protein_PR1 A	(sa, activates, pr1)	(sa,accumulated,pr1)	YES	NO	/	pmc1803729	2007	Salicylic acid (SA)-responsive gene transcripts accumulated locally ( PR1 , BGL2 , PR5 , SID2 , EDS5 , PAD4 ) and systemically ( PR1 , BGL2 , PR5 ) during SLWF nymph feeding.|
61	metabolite_SA protein_PR1 A	(sa, activates, pr1)	(sa,increase,pr-1)	YES	NO	/	pmc2671706	2009	These findings show that bsmt1 mutant plants are not affected in their abilities to enhance systemic SA levels, to systemically increase expression of the SAR gene PR-1 , or to acquire resistance at the systemic plant level.|
61	metabolite_SA protein_PR1 A	(sa, activates, pr1)	(sa,induced,pr1)	YES	NO	/	pmc1914169	2007	Exogenous treatment with 2.5 m m SA of pbs3 - 1 restores induced PR1 expression and SAG accumulation at 24 hpt.|
61	metabolite_SA protein_PR1 A	(sa, activates, pr1)	(sa,induced,pr1)	YES	NO	/	pmc1914169	2007	High levels of SA provided by exogenous SA application would then surpass the SA threshold and restore induced PR1 expression in the pbs3 - 1 mutant as observed.|
61	metabolite_SA protein_PR1 A	(sa, activates, pr1)	(pr1,requires,sa)	YES	NO	/	pmc1914169	2007	In this scenario, the induction of PR1 expression requires some threshold of total SA (free + SAG) that was not met at 24 hpi with Pst ( avrRpt2 ) in pbs3 mutants.|
61	metabolite_SA protein_PR1 A	(sa, activates, pr1)	(pr1,increased,sa)	YES	NO	/	pmc2639029	2008	The transcript abundance of PR1 was significantly increased by SA treatment, but not obviously affected by ET, JA, and CoCl 2 treatments, suggesting that wheat PR1 is a downstream defence-related gene primarily in the SA-dependent pathway.|
61	metabolite_SA protein_PR1 A	(sa, activates, pr1)	(pathogenesis-related protein 1,induced,sa)	YES	NO	/	pmc2955088	2010	This set includes the pathogenesis-related protein 1 (PR1), the most robust marker of SA-dependent gene expression, which was induced 534-fold by treatment with IMI compared with 163- and 51-fold increases with SA and CLO, respectively.|
61	metabolite_SA protein_PR1 A	(sa, activates, pr1)	(pr1,induced,sa)	YES	NO	/	pmc2955088	2010	This set includes the pathogenesis-related protein 1 (PR1), the most robust marker of SA-dependent gene expression, which was induced 534-fold by treatment with IMI compared with 163- and 51-fold increases with SA and CLO, respectively.|
61	metabolite_SA protein_PR1 A	(sa, activates, pr1)	(sa,induce,pr1)	YES	NO	/	pmc2955088	2010	In contrast to the Cl-thia compounds, IMI and its metabolite CPA elicit SA-associated responses in Arabidopsis , but do not induce significant accumulation of SA nor require ICS1 to induce PR1 expression.|
61	metabolite_SA protein_PR1 A	(sa, activates, pr1)	(pr-1,induced,salicylic acid)	YES	NO	/	pmc149121	2000	FB1 elicits expression of the PR-1 , PR-2 , and PR-5 genes, which are also induced after infection by various pathogens and by treatment with salicylic acid (SA) or its analogs ( Yang ETAL., 1997 ).|
61	metabolite_SA protein_PR1 A	(sa, activates, pr1)	(pr-1,induced,sa)	YES	NO	/	pmc149121	2000	FB1 elicits expression of the PR-1 , PR-2 , and PR-5 genes, which are also induced after infection by various pathogens and by treatment with salicylic acid (SA) or its analogs ( Yang ETAL., 1997 ).|
61	metabolite_SA protein_PR1 A	(sa, activates, pr1)	(sa,triggered,pr-1a)	YES	NO	/	pmc389924	2004	The positive chemical controls of SA and the ethylene precursor 1-aminocyclopropane-1-carboxylic acid triggered significant increases in GUS activity for the SA-activated gene ( Pr-1a ) and the ethylene-/JA-activated gene ( Pdf1.2 ), respectively ( Fig.|
61	metabolite_SA protein_PR1 A	(sa, activates, pr1)	(pr-1,requires,sa)	YES	NO	/	pmc1785396	2006	This is consistent with the fact that overexpression of NPR1 does not lead to constitutive PR-1 expression transcription still requires activation by SA ( Cao ETAL., 1998 ).|
61	metabolite_SA protein_PR1 A	(sa, activates, pr1)	(sa,induced,pr-1)	YES	NO	/	pmc2908620	2010	Treatment with 500 or 5 uM SA induced PR-1 mRNA accumulation by 3 hpt.|
61	metabolite_SA protein_PR1 A	(sa, activates, pr1)	(sa,induce,pr-1)	YES	NO	/	pmc139920	2000	SA treatment was observed to induce PR-1 expression in these plants ( Figure 2 ) however, that was insufficient to confer resistance to TCV.|
61	metabolite_SA protein_PR1 A	(sa, activates, pr1)	(pr-1,require,sa)	YES	NO	/	pmc139920	2000	Thus, the pathway leading to PR-1 expression after TCV infection appears to require neither ethylene nor JA but only SA.|
61	metabolite_SA protein_PR1 A	(sa, activates, pr1)	(pr1,induced,sa)	YES	NO	/	pmc2698848	2009	In addition, it has been reported that AtWRKY6 , one member of the group IIb, acts as a positive regulator of the senescence- and pathogen defense-associated PR1 promoter activity, and is also induced by SA and bacterial infection [ 114 ].|
61	metabolite_SA protein_PR1 A	(sa, activates, pr1)	(sa,accumulated,pr-1)	YES	NO	/	pmc280568	2003	In addition, tga6-1 tga2-1 tga5-1 plants had reduced tolerance to high levels of SA and accumulated higher basal levels of PR-1 under noninducing conditions, suggesting that these TGA factors also are important for SA tolerance and the negative regulation of the basal expression of PR-1 .|
61	metabolite_SA protein_PR1 A	(sa, activates, pr1)	(sa,activated,pr-1)	YES	NO	/	pmc150028	2003	In wild-type Col-0 plants, exogenous application of SA activated PR-1 , whereas treatment with methyl jasmonate (MeJA) resulted in the accumulation of LOX2 , VSP , and PDF1.2 mRNA ( Figure 3 ).|
61	metabolite_SA protein_PR1 A	(sa, activates, pr1)	(sa,induced,pr1)	YES	NO	/	pmc150162	2000	Furthermore, the exogenous application of SA also induced the expression of PR1 and PR2 in dth9 plants but was not able to correct the defective SAR response in this mutant ( Figure 6 ).|
61	metabolite_SA protein_PR1 A	(sa, activates, pr1)	(pr-1,induced,sa)	YES	NO	/	pmc1176420	2005	These marker genes include the Pathogenesis-Related 1 ( PR-1 ) gene as a marker of salicylic acid (SA)-mediated induction of defense genes, Plant Defensin 1.2 ( PDF1.2 ) gene as a marker for ethylene- and jasmonic acid-mediated induction of defense genes, and Copper Zinc Superoxide Dismutase 1 ( CSD1 ) gene, which is reported to be induced coincident with HR and by the SA analog isonicotinic acid…
61	metabolite_SA protein_PR1 A	(sa, activates, pr1)	(sa,induced,pr1)	YES	NO	/	pmc15935	1999	Inoculations of Ler plants with the avirulent bacterial pathogen or treatment with SA induced a 2- to 3-fold increase in EDS1 mRNA levels and a massive accumulation of PR1 mRNA (Fig.|
61	metabolite_SA protein_PR1 A	(sa, activates, pr1)	(sa,induced,pr-1)	YES	NO	/	pmc2922132	2010	Inability to accumulate HRT protein in cry2 background was not related to SA responsiveness or transcription of HRT because BTH application induced wild-type-like levels of HRT transcript and PR-1 expression in HRT cry2 and cry2 backgrounds, respectively ( Fig.|
61	metabolite_SA protein_PR1 A	(sa, activates, pr1)	(sa,induce,pr1)	YES	NO	/	pmc2748025	2009	We reasoned that if ATAF2 were involved in the regulation of SA-mediated defenses, then its functional absence, through either knockout or a dominant-negative repressor, alters the ability of SA to induce PR1 transcription.|
61	metabolite_SA protein_PR1 A	(sa, activates, pr1)	(sa,induced,pr1)	YES	NO	/	pmc2719142	2009	SA induced PR1 expression and systemic acquired resistance (SAR) is suppressed in the cds2-1D mutant.|
61	metabolite_SA protein_PR1 A	(sa, activates, pr1)	(sa,resulted in synergistic activation,pr1 gene)	YES	NO	/	pmc149075	2000	In other experiments, however, simultaneous application of methyl jasmonate (Me-JA) and SA resulted in synergistic activation of PR1 gene expression in tobacco ( Xu ETAL., 1994 ), and treating plants with 2,6-dichloro isonicotinic acid, a functional analog of SA, induced JA-dependent defense gene expression in rice plants ( Schweizer ETAL., 1997 ).|
61	metabolite_SA protein_PR1 A	(sa, activates, pr1)	(sa,resulted in synergistic activation,pr1)	YES	NO	/	pmc149075	2000	In other experiments, however, simultaneous application of methyl jasmonate (Me-JA) and SA resulted in synergistic activation of PR1 gene expression in tobacco ( Xu ETAL., 1994 ), and treating plants with 2,6-dichloro isonicotinic acid, a functional analog of SA, induced JA-dependent defense gene expression in rice plants ( Schweizer ETAL., 1997 ).|
61	metabolite_SA protein_PR1 A	(sa, activates, pr1)	(sa,increased,pr1)	YES	NO	/	pmc2832264	2010	An activation-tagged mutant of GH3.5 resulted in both elevated levels of SA and increased PR1 expression as well as higher levels of free IAA following infection.|
61	metabolite_SA protein_PR1 A	(sa, activates, pr1)	(sa,induced,pr1)	YES	NO	/	pmc1150418	2005	3B ), SA treatments efficiently induced accumulation of PR1 mRNA in L er and acd11 / sid2 , confirming that gene expression typical of SA application was induced by the treatments ( Fig.|
61	metabolite_SA protein_PR1 A	(sa, activates, pr1)	(salicylic acid,induces,pr1)	YES	NO	/	pmc527195	2004	In tobacco, salicylic acid (SA) induces the expression of the acidic isoforms of PR1, PR2, PR3, and PR5 proteins ( Ward ETAL., 1991 Yalpani ETAL., 1991 Cordelier ETAL., 2003 ), and ethylene induces the expression of the basic counterparts ( Brederode ETAL., 1991 Knoester ETAL., 1998 Ohtsubo ETAL., 1999 Cordelier ETAL., 2003 ).|
61	metabolite_SA protein_PR1 A	(sa, activates, pr1)	(sa,induces,pr1)	YES	NO	/	pmc527195	2004	In tobacco, salicylic acid (SA) induces the expression of the acidic isoforms of PR1, PR2, PR3, and PR5 proteins ( Ward ETAL., 1991 Yalpani ETAL., 1991 Cordelier ETAL., 2003 ), and ethylene induces the expression of the basic counterparts ( Brederode ETAL., 1991 Knoester ETAL., 1998 Ohtsubo ETAL., 1999 Cordelier ETAL., 2003 ).|
61	metabolite_SA protein_PR1 A	(sa, activates, pr1)	(pr1,upregulated,sa)	YES	NO	/	pmc2270915	2008	( 1998 ) showed that the expression of acidic PR1 , 2 , and 3 genes was upregulated by SA treatment and it was suppressed in the presence of JA in a dose-dependent manner, while the expression of basic PR2 , 5 , and 6 genes was upregulated by JA and suppressed by SA.|
61	metabolite_SA protein_PR1 A	(sa, activates, pr1)	(pr1,induced,sa)	YES	NO	/	pmc514171	2004	Conversely, mutant phenotypes indicate that PR1 expression is induced by SA and inhibited by JA ( Turner ETAL., 2002 ).|
61	metabolite_SA protein_PR1 A	(sa, activates, pr1)	(pr1,requires,sa)	YES	NO	/	pmc514171	2004	In the hypersensitive response-like lesions1 mutant, induction of PR1 expression requires both SA and ET, and induction of PDF1.2 expression requires all three hormones SA, ET, and JA ( Devadas ETAL., 2002 ), indicating further levels of complexity in hormone interactions.|
61	metabolite_SA protein_PR1 A	(sa, activates, pr1)	(at2g14610,induced,salicylic acid)	YES	NO	/	pmc2504356	2008	Pathogenesis-related protein (At2g14610) is induced in response to salicylic acid and a variety of pathogens.|
61	metabolite_SA protein_PR1 A	(sa, activates, pr1)	(pr-1,induced,salicylic acid)	YES	NO	/	pmc59477	1999	The genes encoding extracellular isoforms such as acidic PR-1, acidic b-1,3-glucanase, and acidic chitinase are efficiently induced by salicylic acid but less so by ethylene ( Memelink ETAL., 1990 Ohshima ETAL., 1990 Ward ETAL., 1991 ).|
61	metabolite_SA protein_PR1 A	(sa, activates, pr1)	(pr-1,induced,salicylate)	YES	NO	/	pmc59477	1999	Another subset of PR genes, those encoding vacuolar PR proteins such as basic PR-1, basic b-1,3-glucanase, and basic chitinase, are more efficiently induced by ethylene than by salicylate ( Memelink ETAL., 1990 Eyal ETAL., 1992 Beffa ETAL., 1995 ) and their pathogen-induced expression is down-regulated in transgenic tobacco plants expressing a dominant-negative mutant form of the Arabidopsis ethy…
61	metabolite_SA protein_PR1 A	(sa, activates, pr1)	(pr1,upregulated,sa)	YES	NO	/	pmc2518228	2008	We examined XopD binding to the promoter region of PDF1.2 and PR1 , two Arabidopsis genes whose mRNA expression is upregulated by SA and bacterial infection ( Penninckx ETAL., 1996 Kunkel and Brooks, 2002 ).|
61	metabolite_SA protein_PR1 A	(sa, activates, pr1)	(pr1,induced,sa)	YES	NO	/	pmc2518228	2008	Transcription at the PR1 and PDF1.2 promoters was induced by SA or methyl jasmonate treatment, whereas transcription from the ACT2 promoter was relatively unaffected ( Figure 6B ).|
61	metabolite_SA protein_PR1 A	(sa, activates, pr1)	(pr1,requires,salicylic acid)	YES	NO	/	pmc143454	2003	For example, the induction of PR1 in Arabidopsis requires salicylic acid (SA) and is mediated by the NPR1 gene product ( Cao ETAL., 1994 ).|
61	metabolite_SA protein_PR1 A	(sa, activates, pr1)	(pr1,requires,sa)	YES	NO	/	pmc143454	2003	For example, the induction of PR1 in Arabidopsis requires salicylic acid (SA) and is mediated by the NPR1 gene product ( Cao ETAL., 1994 ).|
61	metabolite_SA protein_PR1 A	(sa, activates, pr1)	(sa,induced,pr-1)	YES	NO	/	pmc2695777	2009	In comparison, exogenous application of SA induced PR-1 and EDS1 gene expression [data not shown 16] .|
61	metabolite_SA protein_PR1 A	(sa, activates, pr1)	(sa,induced,pr-1)	YES	NO	/	pmc151208	2002	As expected, SA treatment strongly induced PR-1 expression by 6 h after treatment, and a very weak band corresponding to SSI4 also was detected at this time (data not shown).|
61	metabolite_SA protein_PR1 A	(sa, activates, pr1)	(sa,activates,pr1)	YES	NO	/	pmc161692	2002	The systemic acquired resistance pathway is mediated, at least in part, by SA that activates the expression of PR genes, such as PR1, PR2 and PR5 ( Ryals ETAL., 1996 Nurnberger and Scheel, 2001 ).|
61	metabolite_SA protein_PR1 A	(sa, activates, pr1)	(sa,enhances,pr1)	YES	NO	/	pmc88874	2001	For example, the PR1b and PR5 genes of tobacco are induced more strongly by the combination of SA and JA than by SA alone ( Xu ETAL., 1994 ), and in Arabidopsis, ethylene enhances the induction of PR1 by SA ( Lawton ETAL., 1994 ).|
61	metabolite_SA protein_PR1 A	(sa, activates, pr1)	(sa,enhances,pr1)	YES	NO	/	pmc88874	2001	For example, the PR1b and PR5 genes of tobacco are induced more strongly by the combination of SA and JA than by SA alone ( Xu ETAL., 1994 ), and in Arabidopsis, ethylene enhances the induction of PR1 by SA ( Lawton ETAL., 1994 ).|
61	metabolite_SA protein_PR1 A	(sa, activates, pr1)	(pr1 gene,require,sa)	YES	NO	/	pmc1785393	2006	Importantly, NLP Pp -induced PR1 gene expression in Arabidopsis was previously shown to require SA ( Fellbrich ETAL., 2002 ), suggesting that different signal transduction pathways exist for activation of different facets of plant defense.|
61	metabolite_SA protein_PR1 A	(sa, activates, pr1)	(pr1,require,sa)	YES	NO	/	pmc1785393	2006	Importantly, NLP Pp -induced PR1 gene expression in Arabidopsis was previously shown to require SA ( Fellbrich ETAL., 2002 ), suggesting that different signal transduction pathways exist for activation of different facets of plant defense.|
61	metabolite_SA protein_PR1 A	(sa, activates, pr1)	(sa,induce,pr-1)	YES	NO	/	pmc24583	1998	In contrast, the Arabidopsis genotypes NahG and npr1 , which are blocked in their response to SA and fail to induce PR-1 on pathogen challenge, are as resistant as wild-type plants to A. brassicicola and B. cinerea , whereas they are more susceptible to P. parasitica .|
62	metabolite_Me-JA protein_AOS A	(me-ja, activates, aos)	(allene oxide synthase,induced,meja)	YES	YES	NO	pmc2634399	2008	1 These include the gene encoding allene oxide synthase (AOS), a key enzyme in JA biosynthesis, 8 and known to be induced by MeJA.|
62	metabolite_Me-JA protein_AOS A	(me-ja, activates, aos)	(aos,induced,meja)	YES	YES	NO	pmc2634399	2008	1 These include the gene encoding allene oxide synthase (AOS), a key enzyme in JA biosynthesis, 8 and known to be induced by MeJA.|
62	metabolite_Me-JA protein_AOS A	(me-ja, activates, aos)	(meja,induces,aos)	YES	YES	NO	pmc2634110	2008	MeJA induces a set of genes for JA biosynthesis, including LOX2, AOS, AOC and OPR3 , suggesting that MeJA is a key compound in the JA-signaling pathway, in which MeJA controls its own production by means of a positive feedback mechanism.|
62	metabolite_Me-JA protein_AOS A	(me-ja, activates, aos)	(aos,induced,methyl jasmonate)	YES	YES	NO	pmc58969	2000	AOS was induced in leaves by wounding, systemin, 12-oxophytodienoic acid, and methyl jasmonate.|
62	metabolite_Me-JA protein_AOS A	(me-ja, activates, aos)	(aos,elevated,meja)	YES	YES	NO	pmc166615	2002	Jasmonate-inducible AOS , lipoxygenase 2 ( LOX2 ), and AtVSP transcripts were elevated by MeJA treatment in wild type with a maximum level reached by about 5 h (Fig.|
62	metabolite_Me-JA protein_AOS A	(me-ja, activates, aos)	(aos,induced,meja)	YES	YES	NO	pmc1104189	2005	Sorghum homologs of most genes in the ODA pathway, including LOX, AOS, AOC, and 12-oxophytodienoate reductase ( OPR1 and OPR3 -like), were markedly induced by MeJA and by SA ( Fig.|
62	metabolite_Me-JA protein_AOS A	(me-ja, activates, aos)	(aos,induced,meja)	YES	YES	NO	pmc1104189	2005	Two clones potentially encoding AOS were induced both by MeJA and SA, but one appeared more induced by SA, while the other was more induced by MeJA.|
63	metabolite_Me-JA metabolite_JA A	(me-ja, activates, ja)	(ja,induced,meja)	YES	YES	NO	pmc2634399	2008	1 These include the gene encoding allene oxide synthase (AOS), a key enzyme in JA biosynthesis, 8 and known to be induced by MeJA.|
63	metabolite_Me-JA metabolite_JA A	(me-ja, activates, ja)	(meja,induced,ja)	YES	YES	NO	pmc2999534	2010	As expected, MeJA induced several JA biosynthetic genes [48] (e.g.|
63	metabolite_Me-JA metabolite_JA A	(me-ja, activates, ja)	(meja,induces,ja)	YES	YES	NO	pmc2634110	2008	MeJA induces a set of genes for JA biosynthesis, including LOX2, AOS, AOC and OPR3 , suggesting that MeJA is a key compound in the JA-signaling pathway, in which MeJA controls its own production by means of a positive feedback mechanism.|
63	metabolite_Me-JA metabolite_JA A	(me-ja, activates, ja)	(methyl jasmonate,activate,ja)	YES	YES	NO	pmc527161	2004	The effects of harpin were compared with those of the known elicitors, INA, methyl jasmonate (MeJA), and 1-aminocyclopropane-1-carboxylic acid (ACC), which activate the SA, JA, and ET pathways, respectively ( Ryals ETAL., 1996 Dong, 1998 ).|
63	metabolite_Me-JA metabolite_JA A	(me-ja, activates, ja)	(meja,activate,ja)	YES	YES	NO	pmc527161	2004	The effects of harpin were compared with those of the known elicitors, INA, methyl jasmonate (MeJA), and 1-aminocyclopropane-1-carboxylic acid (ACC), which activate the SA, JA, and ET pathways, respectively ( Ryals ETAL., 1996 Dong, 1998 ).|
63	metabolite_Me-JA metabolite_JA A	(me-ja, activates, ja)	(meja,activate,jasmonic acid)	YES	YES	NO	pmc1502512	2006	MeJA and ethylene are known to activate the defense gene PDF1.2 ( defensin ) through the jasmonic acid (JA)/ethylene pathway ( 20 - 25 ).|
63	metabolite_Me-JA metabolite_JA A	(me-ja, activates, ja)	(meja,activate,ja)	YES	YES	NO	pmc1502512	2006	MeJA and ethylene are known to activate the defense gene PDF1.2 ( defensin ) through the jasmonic acid (JA)/ethylene pathway ( 20 - 25 ).|
63	metabolite_Me-JA metabolite_JA A	(me-ja, activates, ja)	(meja,leads to an increase,jasmonate)	YES	YES	NO	pmc117166	2001	TAT activity was measured at different time points after treatment of the plants with: A, 50 m m coronatine (white squares) or 100 m m MeJA (black squares) and B, 100 m m OPDAMe (white circles) or (more ...) Wounding, which leads to an increase of endogenous OPDA and jasmonate levels, also led to induction of TAT activity with a maximum of a 5-fold increase and a time course similar to that shown…
63	metabolite_Me-JA metabolite_JA A	(me-ja, activates, ja)	(meja,converted to,ja)	YES	YES	NO	pmc31912	2001	It has been assumed that JA is the primary intracellular signal transducer and that exogenously applied or airborne MeJA is converted to JA in plant tissue.|
63	metabolite_Me-JA metabolite_JA A	(me-ja, activates, ja)	(meja,produce,jasmonic acid)	YES	YES	NO	pmc2287326	2008	1 ), while at least in tobacco, exogenously applied MeJA is hydrolyzed by a MeJA esterase to produce jasmonic acid ( Wu ETAL., 2008 ).|
63	metabolite_Me-JA metabolite_JA A	(me-ja, activates, ja)	(jasmonate,induced,mj)	YES	YES	NO	pmc2628384	2008	Jasmonate ZIM-domain (JAZ ) transcriptional regulators were highly induced by MJ treatment.|
63	metabolite_Me-JA metabolite_JA A	(me-ja, activates, ja)	(ja,induced,meja)	YES	YES	NO	pmc143454	2003	The induction of both PGIP genes during Botrytis infection is independent of the SA and ethylene pathways, but only the expression of AtPGIP2 appears to be mediated by JA, because it is induced by exogenous MeJA and its induction during infection is impaired in the coi1 and jar1 mutants ( Figures 6A and 6C ).|
63	metabolite_Me-JA metabolite_JA A	(me-ja, activates, ja)	(jasmonic acid,induced,meja)	YES	YES	NO	pmc1104189	2005	Genes of the octadecanoic acid pathway of jasmonic acid (JA) synthesis were induced by SA as well as by MeJA.|
63	metabolite_Me-JA metabolite_JA A	(me-ja, activates, ja)	(ja,induced,meja)	YES	YES	NO	pmc1104189	2005	Genes of the octadecanoic acid pathway of jasmonic acid (JA) synthesis were induced by SA as well as by MeJA.|
63	metabolite_Me-JA metabolite_JA A	(me-ja, activates, ja)	(meja,accumulate,ja)	YES	YES	NO	pmc2756367	2008	However, after MeJA treatments, asLOX3 plants accumulate lower levels of JA than do WT plants (Fig.&nbspS2b).|
64	metabolite_SA protein_ACO2 I	(sa, inhibits, aco2)	(sa,inhibit,acc oxidase)	YES	YES	NO	pmc2634399	2008	13 Also, SA is known to inhibit the activity of the last step in the ethylene biosynthesis pathway, ACC oxidase.|
65	metabolite_ROS metabolite_Ethylene A	(ros, activates, ethylene)	(ros,activate,ethylene)	YES	YES	NO	pmc2634399	2008	18 , 19 The generated ROS activate the production of ethylene, JA and SA.|
65	metabolite_ROS metabolite_Ethylene A	(ros, activates, ethylene)	(h2o2,increase,et)	YES	YES	NO	pmc34763	1998	] and H2O2 levels have been shown to increase during HS in plant tissues ( Doke ETAL., 1994 Foyer et al., 1997 Dat ETAL., 1998 ).|
65	metabolite_ROS metabolite_Ethylene A	(ros, activates, ethylene)	(h2o2,induces,ethylene)	YES	YES	NO	pmc2140154	2007	H2O2 induces accumulation of stress hormones, such as salicylic acid (SA) and ethylene 31 , 36 .|
65	metabolite_ROS metabolite_Ethylene A	(ros, activates, ethylene)	(ros,induce,ethylene)	YES	YES	NO	pmc2634110	2008	These ROS induce the synthesis of several plant hormones, such as ethylene, salicylic acid, and jasmonic acid.|
65	metabolite_ROS metabolite_Ethylene A	(ros, activates, ethylene)	(ethylene,require,ros)	YES	YES	NO	pmc2259059	2008	This may indicate that JA and ethylene production require an optimal level of ROS production to lead to Se resistance in plants.|
65	metabolite_ROS metabolite_Ethylene A	(ros, activates, ethylene)	(ros,increases,ethylene)	YES	YES	NO	pmc1435826	2006	Characteristics of the wound response include an increased level of oligosaccharides, such as oligogalacturonic acid (OGA), production of ROS ( Orozco-Cardenas and Ryan, 1999 Orozco-Cardenas ETAL., 2001 ), increases in cytosolic Ca 2+ levels ( Knight ETAL., 1993 ) and activation of calmodulin (CaM Leon ETAL., 1998 ), induction of mitogen-activated protein kinase signaling ( Rakwal and Agrawal, 20…
65	metabolite_ROS metabolite_Ethylene A	(ros, activates, ethylene)	(ros,triggered,ethylene)	YES	YES	NO	pmc2922558	2010	Thus, these experiments suggest that the reduced ROS burst triggered by flg22 in ethylene perception and signaling mutants is caused by reduced FLS2 expression and is not an indirect effect on downstream responses.|
65	metabolite_ROS metabolite_Ethylene A	(ros, activates, ethylene)	(h2o2,increased,et)	YES	YES	NO	pmc2768927	2009	After T-DNA Integration and in the Tumors Auxin, SA, ET, and H2O2 Control Tumor Development At 6 d postinoculation, when the T-DNA-encoded transcripts ipt and iaaH markedly increased in Arabidopsis inflorescence stalk tissue, the levels of IAA ( Figure 5A ), ET, and SA, but not JA ( Figure 6 ), increased.|
65	metabolite_ROS metabolite_Ethylene A	(ros, activates, ethylene)	(h2o2,induce,et)	YES	YES	NO	pmc2758387	2008	In Arabidopsis cell culture exposure to H2O2 was reported to induce expression of Hsp17.6 , Hsp18.2 (Volkov et&nbspal.|
65	metabolite_ROS metabolite_Ethylene A	(ros, activates, ethylene)	(ethylene,upregulated,h2o2)	YES	YES	NO	pmc2648082	2009	Finally, we selected the population of genes that showed regulation by ethylene and H2O2 in the same direction (i.e., genes that were upregulated by both ethylene and H2O2 or downregulated by ethylene and H2O2 ).|
65	metabolite_ROS metabolite_Ethylene A	(ros, activates, ethylene)	(ros,increased,ethylene)	YES	YES	NO	pmc2799356	2010	Results revealed that the expression levels of genes involved in ethylene biosynthesis/signaling and detoxification of reactive oxygen species (ROS) increased in the mutant compared with the wild type and, thereby, that the endogenous ethylene level also increased in the mutant.|
65	metabolite_ROS metabolite_Ethylene A	(ros, activates, ethylene)	(ros,activate,ethylene)	YES	YES	NO	pmc2799356	2010	According to previous results, environmental factors that destroy the cellular redox state induce ROS production and consequently activate ethylene production ( Wang ETAL., 2002 ).|
65	metabolite_ROS metabolite_Ethylene A	(ros, activates, ethylene)	(h2o2,stimulate,ethylene)	YES	YES	NO	pmc2905205	2010	Although copper and H2O2 effectively stimulate ethylene biosynthesis in higher plants, the most universal and potent inducer of expression of ACS genes is cycloheximide (CHX) ( Yamagami ETAL.|
65	metabolite_ROS metabolite_Ethylene A	(ros, activates, ethylene)	(oxidative burst,stimulated,ethylene)	YES	YES	NO	pmc1256007	2005	The elicitors not only induced an oxidative burst, but also stimulated production of ethylene.|
66	metabolite_ROS metabolite_SA A	(ros, activates, sa)	(ros,activate,sa)	YES	NO	/	pmc2634399	2008	18 , 19 The generated ROS activate the production of ethylene, JA and SA.|
66	metabolite_ROS metabolite_SA A	(ros, activates, sa)	(h2o2,induced,salicylic acid)	YES	NO	/	pmc34763	1998	Parallel changes in H2O2 and catalase during thermotolerance induced by salicylic acid or heat acclimation in mustard seedlings.|
66	metabolite_ROS metabolite_SA A	(ros, activates, sa)	(h2o2,induced,salicylic acid)	YES	NO	/	pmc58996	2000	Parallel changes in H2O2 and catalase during thermotolerance induced by salicylic acid or heat acclimation in mustard seedlings.|
66	metabolite_ROS metabolite_SA A	(ros, activates, sa)	(h2o2,increase,salicylic acid)	YES	NO	/	pmc22224	1999	This induction can be mimicked in tobacco leaves by injection of H2O2 or of compounds that increase H2O2 levels, such as salicylic acid or the catalase inhibitor 3-amino triazole ( 38 ).|
66	metabolite_ROS metabolite_SA A	(ros, activates, sa)	(ros,enhance,sa)	YES	NO	/	pmc544505	2005	For example, elevated ROS levels have been shown to enhance the accumulation of SA and pathogenesis-related (PR) proteins like PR1 and PR2, markers of the SAR pathway ( Uknes ETAL., 1992 Chen ETAL., 1995 Maleck and Dietrich, 1999 Van Loon and Van Strien, 1999 ).|
66	metabolite_ROS metabolite_SA A	(ros, activates, sa)	(h2o2,induces,salicylic acid)	YES	NO	/	pmc2140154	2007	H2O2 induces accumulation of stress hormones, such as salicylic acid (SA) and ethylene 31 , 36 .|
66	metabolite_ROS metabolite_SA A	(ros, activates, sa)	(h2o2,induces,sa)	YES	NO	/	pmc2140154	2007	H2O2 induces accumulation of stress hormones, such as salicylic acid (SA) and ethylene 31 , 36 .|
66	metabolite_ROS metabolite_SA A	(ros, activates, sa)	(ros,induce,salicylic acid)	YES	NO	/	pmc2634110	2008	These ROS induce the synthesis of several plant hormones, such as ethylene, salicylic acid, and jasmonic acid.|
66	metabolite_ROS metabolite_SA A	(ros, activates, sa)	(sa,induced,ros)	YES	NO	/	pmc2634110	2008	The production of SA and JA is also induced by ROS.|
66	metabolite_ROS metabolite_SA A	(ros, activates, sa)	(h2o2,induced,salicylic acid)	YES	NO	/	pmc116459	2001	Parallel changes in H2O2 and catalase during thermotolerance induced by salicylic acid or heat acclimation in mustard seedlings.|
66	metabolite_ROS metabolite_SA A	(ros, activates, sa)	(salicylic acid,increased,h2o2)	YES	NO	/	pmc143449	2003	SHL is associated with salicylic acid (SA) accumulation, and at the site of the lesion, there is increased expression of RPW8.1 , increased production of H2O2 , and increased expression of pathogenesis-related genes.|
66	metabolite_ROS metabolite_SA A	(ros, activates, sa)	(sa,increased,h2o2)	YES	NO	/	pmc143449	2003	SHL is associated with salicylic acid (SA) accumulation, and at the site of the lesion, there is increased expression of RPW8.1 , increased production of H2O2 , and increased expression of pathogenesis-related genes.|
66	metabolite_ROS metabolite_SA A	(ros, activates, sa)	(ros,stimulate,salicylic acid)	YES	NO	/	pmc427461	2004	ROS and NO, in turn, stimulate salicylic acid (SA) production.|
66	metabolite_ROS metabolite_SA A	(ros, activates, sa)	(ros,stimulate,sa)	YES	NO	/	pmc427461	2004	ROS and NO, in turn, stimulate salicylic acid (SA) production.|
66	metabolite_ROS metabolite_SA A	(ros, activates, sa)	(h2o2,induced,sa)	YES	NO	/	pmc1326048	2006	These data implicated hydrogen peroxide (H2O2 ) in the cell death induced by JA and SA.|
66	metabolite_ROS metabolite_SA A	(ros, activates, sa)	(ros,involved in production,salicylic acid)	YES	NO	/	pmc1310567	2005	Main events occurring during the HR are the rapid production of reactive oxygen species (ROS), ion fluxes across the plasma membrane, and transcriptional activation of defense genes as those involved in production of secondary metabolites like salicylic acid (SA) and phytoalexins ( Hammond-Kosack and Jones, 1996 ).|
66	metabolite_ROS metabolite_SA A	(ros, activates, sa)	(ros,involved in production,sa)	YES	NO	/	pmc1310567	2005	Main events occurring during the HR are the rapid production of reactive oxygen species (ROS), ion fluxes across the plasma membrane, and transcriptional activation of defense genes as those involved in production of secondary metabolites like salicylic acid (SA) and phytoalexins ( Hammond-Kosack and Jones, 1996 ).|
66	metabolite_ROS metabolite_SA A	(ros, activates, sa)	(h2o2,produced,sa)	YES	NO	/	pmc166670	2002	Current evidence indicates that increased levels of H2O2 produced after SA treatment may play a role in potentiating SA-induced cell death in the local defense reaction ( Alvarez, 2000 ).|
66	metabolite_ROS metabolite_SA A	(ros, activates, sa)	(h2o2,increased,sa)	YES	NO	/	pmc2768927	2009	After T-DNA Integration and in the Tumors Auxin, SA, ET, and H2O2 Control Tumor Development At 6 d postinoculation, when the T-DNA-encoded transcripts ipt and iaaH markedly increased in Arabidopsis inflorescence stalk tissue, the levels of IAA ( Figure 5A ), ET, and SA, but not JA ( Figure 6 ), increased.|
66	metabolite_ROS metabolite_SA A	(ros, activates, sa)	(ros,induce,sa)	YES	NO	/	pmc2768913	2009	Since increasing ROS levels induce SA biosynthesis ( Neuenschwander ETAL., 1995 , Takahashi ETAL., 1997 , Chamnongpol ETAL., 1998 ), SA and ROS are likely to form a positive amplification loop ( Shah, 2003 Figure 7 ).|
66	metabolite_ROS metabolite_SA A	(ros, activates, sa)	(ros,induce,sa)	YES	NO	/	pmc2768913	2009	Since increasing ROS levels induce SA biosynthesis ( Neuenschwander ETAL., 1995 , Takahashi ETAL., 1997 , Chamnongpol ETAL., 1998 ), SA and ROS are likely to form a positive amplification loop ( Shah, 2003 Figure 7 ).|
66	metabolite_ROS metabolite_SA A	(ros, activates, sa)	(h2o2,increased,sa)	YES	NO	/	pmc149075	2000	Me-JA treatment attenuated O 3 -induced H2O2 and SA concentrations in Cvi-0 but increased the magnitude of O 3 -induced H2O2 and SA content in Col-0.|
66	metabolite_ROS metabolite_SA A	(ros, activates, sa)	(h2o2,activates,sa)	YES	NO	/	pmc2923881	2010	Therefore, they argue against a simple oxidative stress model in which H2O2 activates SA synthesis, which then acts by aggravating oxidative stress.|
66	metabolite_ROS metabolite_SA A	(ros, activates, sa)	(sa,requires,h2o2)	YES	NO	/	pmc2923881	2010	Differential Control of Defense Metabolites by H2O2 and SA: Camalexin Accumulation Requires Both Signals The daylength conditionality of phenotypic responses to H2O2 in cat2 , and their dependence on SA, enabled us to analyze the interaction between these two compounds in influencing metabolite contents.|
66	metabolite_ROS metabolite_SA A	(ros, activates, sa)	(h2o2,induced,sa)	YES	NO	/	pmc59364	1999	Our data indicated: (a) an apparent correlation between the strong H2O2 burst and cell death induced by b-megaspermin treatment (b) no clear correlation between H2O2 levels and PAL activity or SA accumulation (by comparing the differential effects of the two elicitins) and (c) a possible role of scopoletin as a H2O2 scavenger, which could account for the transient H2O2 decrease after b-megaspermi…
66	metabolite_ROS metabolite_SA A	(ros, activates, sa)	(h2o2,generated,sa)	YES	NO	/	pmc59364	1999	Figure 7 Effect of DPI and of H2O2 generated by GOG on SA accumulation.|
66	metabolite_ROS metabolite_SA A	(ros, activates, sa)	(sa,stimulated,h2o2)	YES	NO	/	pmc59364	1999	Benzoic acid-2-hydroxylase could be this control point, as it converts benzoic acid into SA and has been shown to be stimulated by H2O2 ( Lee ETAL., 1995 Leon ETAL., 1995 ).|
66	metabolite_ROS metabolite_SA A	(ros, activates, sa)	(h2o2,induces,salicylic acid)	YES	NO	/	pmc26920	1999	It has been reported that H2O2 induces synthesis of salicylic acid (SA) ( 23 ), which is known to induce the synthesis of acidic pathogenesis-related (PR) proteins in tomato.|
66	metabolite_ROS metabolite_SA A	(ros, activates, sa)	(h2o2,induces,sa)	YES	NO	/	pmc26920	1999	It has been reported that H2O2 induces synthesis of salicylic acid (SA) ( 23 ), which is known to induce the synthesis of acidic pathogenesis-related (PR) proteins in tomato.|
66	metabolite_ROS metabolite_SA A	(ros, activates, sa)	(h2o2,induced,salicylic acid)	YES	NO	/	pmc65623	2001	Parallel changes in H2O2 and catalase during thermotolerance induced by salicylic acid or heat acclimation in mustard seedlings.|
66	metabolite_ROS metabolite_SA A	(ros, activates, sa)	(ros,stimulate,sa)	YES	NO	/	pmc34022	2000	NO, as well as other ROS, have been shown to stimulate the accumulation of SA, and SA induces the production of ROS, such as H2O2 and NO ( 20 , 68 ).|
66	metabolite_ROS metabolite_SA A	(ros, activates, sa)	(ros,stimulate,sa)	YES	NO	/	pmc34022	2000	NO, as well as other ROS, have been shown to stimulate the accumulation of SA, and SA induces the production of ROS, such as H2O2 and NO ( 20 , 68 ).|
66	metabolite_ROS metabolite_SA A	(ros, activates, sa)	(h2o2,induced,salicylic acid)	YES	NO	/	pmc117972	2001	Parallel changes in H2O2 and catalase during thermotolerance induced by salicylic acid or heat acclimation in mustard seedlings.|
66	metabolite_ROS metabolite_SA A	(ros, activates, sa)	(ros,triggers,sa)	YES	NO	/	pmc2395263	2008	SA potentiates the generation of ROS in photosynthetic tissues during stresses and ROS in turn triggers the production of SA in a feed-forward self-amplifying loop [ 41 , 70 - 72 ].|
66	metabolite_ROS metabolite_SA A	(ros, activates, sa)	(ros,triggers,sa)	YES	NO	/	pmc2395263	2008	SA potentiates the generation of ROS in photosynthetic tissues during stresses and ROS in turn triggers the production of SA in a feed-forward self-amplifying loop [ 41 , 70 - 72 ].|
67	metabolite_ROS metabolite_JA A	(ros, activates, ja)	(ros,activate,ja)	YES	YES	NO	pmc2634399	2008	18 , 19 The generated ROS activate the production of ethylene, JA and SA.|
67	metabolite_ROS metabolite_JA A	(ros, activates, ja)	(ros,induce,jasmonic acid)	YES	YES	NO	pmc2634110	2008	These ROS induce the synthesis of several plant hormones, such as ethylene, salicylic acid, and jasmonic acid.|
67	metabolite_ROS metabolite_JA A	(ros, activates, ja)	(ja,induced,ros)	YES	YES	NO	pmc2634110	2008	The production of SA and JA is also induced by ROS.|
67	metabolite_ROS metabolite_JA A	(ros, activates, ja)	(ja,require,ros)	YES	YES	NO	pmc2259059	2008	This may indicate that JA and ethylene production require an optimal level of ROS production to lead to Se resistance in plants.|
67	metabolite_ROS metabolite_JA A	(ros, activates, ja)	(h2o2,induced,ja)	YES	YES	NO	pmc1326048	2006	These data implicated hydrogen peroxide (H2O2 ) in the cell death induced by JA and SA.|
67	metabolite_ROS metabolite_JA A	(ros, activates, ja)	(ros,increases,jasmonic acid)	YES	YES	NO	pmc1435826	2006	Characteristics of the wound response include an increased level of oligosaccharides, such as oligogalacturonic acid (OGA), production of ROS ( Orozco-Cardenas and Ryan, 1999 Orozco-Cardenas ETAL., 2001 ), increases in cytosolic Ca 2+ levels ( Knight ETAL., 1993 ) and activation of calmodulin (CaM Leon ETAL., 1998 ), induction of mitogen-activated protein kinase signaling ( Rakwal and Agrawal, 20…
67	metabolite_ROS metabolite_JA A	(ros, activates, ja)	(h2o2,increased,ja)	YES	YES	NO	pmc2768927	2009	After T-DNA Integration and in the Tumors Auxin, SA, ET, and H2O2 Control Tumor Development At 6 d postinoculation, when the T-DNA-encoded transcripts ipt and iaaH markedly increased in Arabidopsis inflorescence stalk tissue, the levels of IAA ( Figure 5A ), ET, and SA, but not JA ( Figure 6 ), increased.|
67	metabolite_ROS metabolite_JA A	(ros, activates, ja)	(ja,produced,ros)	YES	YES	NO	pmc166638	2002	It is possible that during infection with P. teres , JA is produced as a consequence of an accumulation of reactive oxygen species (ROS), e.g.|
67	metabolite_ROS metabolite_JA A	(ros, activates, ja)	(ja,induced,h2o2)	YES	YES	NO	pmc2330315	2008	For example, three JA biosynthesis genes-- OsAOS1 , OsAOC1 , and OsOPR1 --are induced not only by JA itself, but also by treatment with ET, abscisic acid, SA, or H2O2 ( Agrawal ETAL., 2002 , 2003a , 2003b ).|
68	protein_ETR1 metabolite_Ethylene B	(etr1, binds, ethylene)	(ethylene,perceived by,etr1)	YES	NO	/	pmc2639023	2008	In Arabidopsis , ethylene is perceived by a family of five receptors (ETR1, ETR2, ERS1, ERS2, and EIN4) that possess sequence similarity with bacterial two-component His kinases ( Bleecker ETAL.|
68	protein_ETR1 metabolite_Ethylene B	(etr1, binds, ethylene)	(ethylene,perceived by,etr1)	YES	NO	/	pmc1550774	2006	Briefly, ethylene gas is perceived by a family of five endoplasmic reticulum-localized, membrane-bound receptors (ETR1, ETR2, ERS1, ERS2, and EIN4) that have been demonstrated to be negative regulators of ethylene signaling ( 12 , 13 ).|
68	protein_ETR1 metabolite_Ethylene B	(etr1, binds, ethylene)	(ethylene,perceived by,etr1)	YES	NO	/	pmc1955700	2007	Ethylene is perceived by a family of ethylene receptors ETHYLENE RESPONSE1 (ETR1), ETR2, ETHYLENE RESPONSE SENSOR1 (ERS1), ERS2, and ETHYLENE INSENSITIVE4 (EIN4) that are homologous to bacterial two-component His kinases.|
68	protein_ETR1 metabolite_Ethylene B	(etr1, binds, ethylene)	(etr1,binds,ethylene)	YES	NO	/	pmc2527101	2008	When transgenically expressed in yeast, ETR1 binds ethylene with a K d of 2.4 n m ( 6 ).|
68	protein_ETR1 metabolite_Ethylene B	(etr1, binds, ethylene)	(etr1,binds,ethylene)	YES	NO	/	pmc2785607	2009	One unusual case is the Synechocystis cyanochrome Etr1 that also binds ethylene, suggesting that it works as a hybrid receptor to simultaneously integrate light and hormone signals.|
68	protein_ETR1 metabolite_Ethylene B	(etr1, binds, ethylene)	(etr1,bind,ethylene)	YES	NO	/	pmc2785607	2009	PCC6803 Etr1 (locus slr1212 ), which was previously shown to bind the gaseous hormone ethylene via its transmembrane receptor domain ( 40 ).|
68	protein_ETR1 metabolite_Ethylene B	(etr1, binds, ethylene)	(etr1,bind,ethylene)	YES	NO	/	pmc2799528	2010	In contrast, solubilization resulted in a marked decrease in the ability of ETR1(C4S,C6S) to bind ethylene.|
68	protein_ETR1 metabolite_Ethylene B	(etr1, binds, ethylene)	(etr1,bind,ethylene)	YES	NO	/	pmc2799528	2010	Figure 4 Effect of ETR1 disulfide bonds on the ability of the receptor to bind ethylene.|
68	protein_ETR1 metabolite_Ethylene B	(etr1, binds, ethylene)	(etr1,bind,ethylene)	YES	NO	/	pmc2799528	2010	ETR1(1-147)-TAP contains only the N-terminal transmembrane domains of ETR1, but still contains a functional ethylene binding site based on the ability of an ETR1(1-128)-GST fusion to bind ethylene when transgenically expressed in yeast [11] .|
68	protein_ETR1 metabolite_Ethylene B	(etr1, binds, ethylene)	(ethylene,perceived by,etr1)	YES	NO	/	pmc1785413	2006	In Arabidopsis , ethylene is perceived by a family of five membrane-bound receptors (ETR1, ERS1, ETR2, EIN4, and ERS2), which transmit the signal to downstream effectors.|
68	protein_ETR1 metabolite_Ethylene B	(etr1, binds, ethylene)	(etr1,binds,ethylene)	YES	NO	/	pmc1785413	2006	When expressed in yeast, the ETR1 receptor binds ethylene with similar dose-response characteristics to ethylene responses in plants ( Schaller and Bleecker, 1995 ).|
68	protein_ETR1 metabolite_Ethylene B	(etr1, binds, ethylene)	(ethylene,perceived by,etr1)	YES	NO	/	pmc2575083	2008	In Arabidopsis, ethylene is perceived by five homologous ethylene receptors (ETR1, ERS1, EIN4, ETR2 and ERS2) that are related to two-component histidine kinase receptors ( Chang ETAL.|
68	protein_ETR1 metabolite_Ethylene B	(etr1, binds, ethylene)	(etr1,bind,ethylene)	YES	NO	/	pmc59101	2000	The finding that both yeast expressing ETR1 and ERS1 bind ethylene indicates that both ETR1 and ERS1 could serve as ethylene receptors in Arabidopsis.|
68	protein_ETR1 metabolite_Ethylene B	(etr1, binds, ethylene)	(etr1,bind,ethylene)	YES	NO	/	pmc59101	2000	Effect of 1-Methylcyclopropene (1-MCP) on Ethylene Perception After determining that yeast expressing ETR1 and ERS1 bind ethylene, we sought to obtain preliminary evidence comparing their relative affinities for ethylene.|
68	protein_ETR1 metabolite_Ethylene B	(etr1, binds, ethylene)	(etr1,bind,ethylene)	YES	NO	/	pmc64905	2001	Both ETR1 and ERS1 bind ethylene when expressed in yeast cells ( Schaller and Bleecker, 1995 Rodriguez ETAL., 1999 Hall ETAL., 2000 ).|
68	protein_ETR1 metabolite_Ethylene B	(etr1, binds, ethylene)	(etr1 protein,binds,ethylene)	YES	NO	/	pmc59379	1999	The N-terminal hydrophobic domain of the ETR1 protein binds ethylene with high affinity when expressed in yeast ( Schaller and Bleecker, 1995 ).|
68	protein_ETR1 metabolite_Ethylene B	(etr1, binds, ethylene)	(etr1,binds,ethylene)	YES	NO	/	pmc59379	1999	The N-terminal hydrophobic domain of the ETR1 protein binds ethylene with high affinity when expressed in yeast ( Schaller and Bleecker, 1995 ).|
68	protein_ETR1 metabolite_Ethylene B	(etr1, binds, ethylene)	(etr1,bind,ethylene)	YES	NO	/	pmc59379	1999	Two Novel Site-Directed Mutations in ETR1 Abolish Ethylene Binding in Yeast and Confer Dominant Insensitivity to Transgenic Arabidopsis Plants The finding that the etr1 - 1 , etr1 - 3 , and etr1 - 4 mutations reduce or eliminate the ability of ETR1 to bind ethylene raises the possibility that the dominant ethylene insensitivity exhibited by the mutant plants results from the disruption of the rec…
68	protein_ETR1 metabolite_Ethylene B	(etr1, binds, ethylene)	(ethylene,perceived by,etr1)	YES	NO	/	pmc1199607	2005	Ethylene is perceived by ethylene receptor family ETR1, ETR2, EIN4, ERS1, ERS2 [ 3 - 6 ] and their assembly requires the RAN1 copper transporter [ 7 ].|
68	protein_ETR1 metabolite_Ethylene B	(etr1, binds, ethylene)	(etr1,bind,ethylene)	YES	NO	/	pmc149053	2000	Molecular genetic analysis of ethylene action in Arabidopsis has identified a family of two-component receptor kinases ( ETR1 , ERS1 , ERS2 , ETR2 , and EIN4 ), of which the ETR1 protein has been shown to bind ethylene ( Bleecker ETAL., 1998 ).|
68	protein_ETR1 metabolite_Ethylene B	(etr1, binds, ethylene)	(etr1 protein,bind,ethylene)	YES	NO	/	pmc149053	2000	Molecular genetic analysis of ethylene action in Arabidopsis has identified a family of two-component receptor kinases ( ETR1 , ERS1 , ERS2 , ETR2 , and EIN4 ), of which the ETR1 protein has been shown to bind ethylene ( Bleecker ETAL., 1998 ).|
68	protein_ETR1 metabolite_Ethylene B	(etr1, binds, ethylene)	(etr1,bind,ethylene)	YES	NO	/	pmc149053	2000	Molecular genetic analysis of ethylene action in Arabidopsis has identified a family of two-component receptor kinases ( ETR1 , ERS1 , ERS2 , ETR2 , and EIN4 ), of which the ETR1 protein has been shown to bind ethylene ( Bleecker ETAL., 1998 ).|
68	protein_ETR1 metabolite_Ethylene B	(etr1, binds, ethylene)	(ethylene,perceived by,etr1)	YES	NO	/	pmc161668	2002	Molecular and genetic studies have suggested that ethylene is perceived by a family of five receptors (ETR1, ETR2, EIN4, ERS1, and ERS2) in Arabidopsis ( Chang ETAL., 1993 Hua ETAL., 1995 , 1998 Sakai ETAL., 1998b for review, see Bleecker and Kende, 2000 Chang and Stadler, 2001 ).|
68	protein_ETR1 metabolite_Ethylene B	(etr1, binds, ethylene)	(ethylene,perceived by,etr1)	YES	NO	/	pmc1851083	2007	Ethylene is perceived by the ETR1 family of ethylene receptors ( 6 - 10 ).|
68	protein_ETR1 metabolite_Ethylene B	(etr1, binds, ethylene)	(etr1,binds,ethylene)	YES	NO	/	pmc1458508	2006	The membrane-bound N-terminal portion of ETR1 binds ethylene ( 16 ) with a copper cofactor Cu(I) ( 17 ), but the mechanism of ethylene receptor signaling is unclear.|
68	protein_ETR1 metabolite_Ethylene B	(etr1, binds, ethylene)	(ethylene,perceived by,etr1)	YES	NO	/	pmc2763145	2009	Ethylene is perceived by a family of five receptors: ETR1, ERS1, ETR2, ERS2, and EIN4.|
68	protein_ETR1 metabolite_Ethylene B	(etr1, binds, ethylene)	(ethylene,perceived by,etr1)	YES	NO	/	pmc1586034	2006	ETR Family In Arabidopsis, ethylene is perceived by a family of five receptors (ETR1, ETR2, ERS1, ERS2, and Ein4) that display significant homology to a prokaryotic family of signal transducers ( Chang ETAL., 1993 Hua ETAL., 1995 , 1998 Hua and Meyerowitz, 1998 Sakai ETAL., 1998 ).|
68	protein_ETR1 metabolite_Ethylene B	(etr1, binds, ethylene)	(ethylene,perceived by,etr1)	YES	NO	/	pmc2648649	2009	Ethylene is perceived by a family of membrane-bound, endoplasmic reticulum-located receptors--ETHYLENE RESPONSE1 (ETR1), ETHYLENE RESPONSE SENSOR1 (ERS1), ETHYLENE RESPONSE2 (ETR2), ETHYLENE-INSENSITIVE4 (EIN4), and ETHYLENE RESPONSE SENSOR2 (ERS2)--that are similar in sequence and structure to bacterial two-component histidine kinases ( Chang ETAL.|
68	protein_ETR1 metabolite_Ethylene B	(etr1, binds, ethylene)	(ethylene,perceived by,etr1)	YES	NO	/	pmc2700538	2009	Ethylene is perceived by the ETR1 family of ethylene receptors, thus causing inactivation of CTR1 (a Raf kinase-related repressor of ethylene signaling) and resultant accumulation of EIN3 and EIN3-like ethylene-signaling transcription factors ( Guo and Ecker, 2004 ).|
68	protein_ETR1 metabolite_Ethylene B	(etr1, binds, ethylene)	(ethylene,perceived by,etr1)	YES	NO	/	pmc2293297	2008	In Arabidopsis thaliana , ethylene is perceived by a family of five receptors (ETR1, ERS1, ETR2, EIN4, ERS2), which negatively regulate response [ 33 ].|
68	protein_ETR1 metabolite_Ethylene B	(etr1, binds, ethylene)	(etr1,bind,ethylene)	YES	NO	/	pmc20273	1998	This region of ETR1 and ERS has been shown to bind ethylene reversibly (ref.|
68	protein_ETR1 metabolite_Ethylene B	(etr1, binds, ethylene)	(ethylene,perceived by,etr1)	YES	NO	/	pmc2736885	2009	In Arabidopsis , ethylene is perceived by a family of five receptors (ETR1, ETR2, ERS1, ERS2, and EIN4) that possess sequence similarity with bacterial two-component His kinases ( Bleecker ETAL.|
68	protein_ETR1 metabolite_Ethylene B	(etr1, binds, ethylene)	(etr1,bind,ethylene)	YES	NO	/	pmc2955748	2010	Evidently, the ability of ETR1 to bind ethylene and, in turn, activation of its downstream pathway, antagonises the effect of JA-induced, COI1 -mediated germination inhibition.|
68	protein_ETR1 metabolite_Ethylene B	(etr1, binds, ethylene)	(ethylene,perceived by,etr1)	YES	NO	/	pmc2413275	2008	In Arabidopsis , ethylene is perceived by a family of five membrane-associated receptors: ETR1, ERS1, ETR2, ERS2, and EIN4 falling into two subfamilies ( Wang ETAL.|
69	protein_ETR2 metabolite_Ethylene B	(etr2, binds, ethylene)	(ethylene,perceived by,etr2)	YES	NO	/	pmc2639023	2008	In Arabidopsis , ethylene is perceived by a family of five receptors (ETR1, ETR2, ERS1, ERS2, and EIN4) that possess sequence similarity with bacterial two-component His kinases ( Bleecker ETAL.|
69	protein_ETR2 metabolite_Ethylene B	(etr2, binds, ethylene)	(ethylene,perceived by,etr2)	YES	NO	/	pmc1550774	2006	Briefly, ethylene gas is perceived by a family of five endoplasmic reticulum-localized, membrane-bound receptors (ETR1, ETR2, ERS1, ERS2, and EIN4) that have been demonstrated to be negative regulators of ethylene signaling ( 12 , 13 ).|
69	protein_ETR2 metabolite_Ethylene B	(etr2, binds, ethylene)	(ethylene,perceived by,etr2)	YES	NO	/	pmc1955700	2007	Ethylene is perceived by a family of ethylene receptors ETHYLENE RESPONSE1 (ETR1), ETR2, ETHYLENE RESPONSE SENSOR1 (ERS1), ERS2, and ETHYLENE INSENSITIVE4 (EIN4) that are homologous to bacterial two-component His kinases.|
69	protein_ETR2 metabolite_Ethylene B	(etr2, binds, ethylene)	(ethylene,perceived by,etr2)	YES	NO	/	pmc1785413	2006	In Arabidopsis , ethylene is perceived by a family of five membrane-bound receptors (ETR1, ERS1, ETR2, EIN4, and ERS2), which transmit the signal to downstream effectors.|
69	protein_ETR2 metabolite_Ethylene B	(etr2, binds, ethylene)	(ethylene,perceived by,etr2)	YES	NO	/	pmc2575083	2008	In Arabidopsis, ethylene is perceived by five homologous ethylene receptors (ETR1, ERS1, EIN4, ETR2 and ERS2) that are related to two-component histidine kinase receptors ( Chang ETAL.|
69	protein_ETR2 metabolite_Ethylene B	(etr2, binds, ethylene)	(ethylene,perceived by,etr2)	YES	NO	/	pmc1199607	2005	Ethylene is perceived by ethylene receptor family ETR1, ETR2, EIN4, ERS1, ERS2 [ 3 - 6 ] and their assembly requires the RAN1 copper transporter [ 7 ].|
69	protein_ETR2 metabolite_Ethylene B	(etr2, binds, ethylene)	(etr2,bind,ethylene)	YES	NO	/	pmc149053	2000	Molecular genetic analysis of ethylene action in Arabidopsis has identified a family of two-component receptor kinases ( ETR1 , ERS1 , ERS2 , ETR2 , and EIN4 ), of which the ETR1 protein has been shown to bind ethylene ( Bleecker ETAL., 1998 ).|
69	protein_ETR2 metabolite_Ethylene B	(etr2, binds, ethylene)	(ethylene,perceived by,etr2)	YES	NO	/	pmc161668	2002	Molecular and genetic studies have suggested that ethylene is perceived by a family of five receptors (ETR1, ETR2, EIN4, ERS1, and ERS2) in Arabidopsis ( Chang ETAL., 1993 Hua ETAL., 1995 , 1998 Sakai ETAL., 1998b for review, see Bleecker and Kende, 2000 Chang and Stadler, 2001 ).|
69	protein_ETR2 metabolite_Ethylene B	(etr2, binds, ethylene)	(ethylene,perceived by,etr2)	YES	NO	/	pmc2763145	2009	Ethylene is perceived by a family of five receptors: ETR1, ERS1, ETR2, ERS2, and EIN4.|
69	protein_ETR2 metabolite_Ethylene B	(etr2, binds, ethylene)	(ethylene,perceived by,etr2)	YES	NO	/	pmc1586034	2006	ETR Family In Arabidopsis, ethylene is perceived by a family of five receptors (ETR1, ETR2, ERS1, ERS2, and Ein4) that display significant homology to a prokaryotic family of signal transducers ( Chang ETAL., 1993 Hua ETAL., 1995 , 1998 Hua and Meyerowitz, 1998 Sakai ETAL., 1998 ).|
69	protein_ETR2 metabolite_Ethylene B	(etr2, binds, ethylene)	(ethylene,perceived by,etr2)	YES	NO	/	pmc2648649	2009	Ethylene is perceived by a family of membrane-bound, endoplasmic reticulum-located receptors--ETHYLENE RESPONSE1 (ETR1), ETHYLENE RESPONSE SENSOR1 (ERS1), ETHYLENE RESPONSE2 (ETR2), ETHYLENE-INSENSITIVE4 (EIN4), and ETHYLENE RESPONSE SENSOR2 (ERS2)--that are similar in sequence and structure to bacterial two-component histidine kinases ( Chang ETAL.|
69	protein_ETR2 metabolite_Ethylene B	(etr2, binds, ethylene)	(ethylene,perceived by,etr2)	YES	NO	/	pmc2293297	2008	In Arabidopsis thaliana , ethylene is perceived by a family of five receptors (ETR1, ERS1, ETR2, EIN4, ERS2), which negatively regulate response [ 33 ].|
69	protein_ETR2 metabolite_Ethylene B	(etr2, binds, ethylene)	(ethylene,perceived by,etr2)	YES	NO	/	pmc2736885	2009	In Arabidopsis , ethylene is perceived by a family of five receptors (ETR1, ETR2, ERS1, ERS2, and EIN4) that possess sequence similarity with bacterial two-component His kinases ( Bleecker ETAL.|
69	protein_ETR2 metabolite_Ethylene B	(etr2, binds, ethylene)	(ethylene,perceived by,etr2)	YES	NO	/	pmc2413275	2008	In Arabidopsis , ethylene is perceived by a family of five membrane-associated receptors: ETR1, ERS1, ETR2, ERS2, and EIN4 falling into two subfamilies ( Wang ETAL.|
70	protein_ERS1 metabolite_Ethylene B	(ers1, binds, ethylene)	(ethylene,perceived by,ers1)	YES	NO	/	pmc2639023	2008	In Arabidopsis , ethylene is perceived by a family of five receptors (ETR1, ETR2, ERS1, ERS2, and EIN4) that possess sequence similarity with bacterial two-component His kinases ( Bleecker ETAL.|
70	protein_ERS1 metabolite_Ethylene B	(ers1, binds, ethylene)	(ethylene,perceived by,ers1)	YES	NO	/	pmc1550774	2006	Briefly, ethylene gas is perceived by a family of five endoplasmic reticulum-localized, membrane-bound receptors (ETR1, ETR2, ERS1, ERS2, and EIN4) that have been demonstrated to be negative regulators of ethylene signaling ( 12 , 13 ).|
70	protein_ERS1 metabolite_Ethylene B	(ers1, binds, ethylene)	(ethylene,perceived by,ers1)	YES	NO	/	pmc1955700	2007	Ethylene is perceived by a family of ethylene receptors ETHYLENE RESPONSE1 (ETR1), ETR2, ETHYLENE RESPONSE SENSOR1 (ERS1), ERS2, and ETHYLENE INSENSITIVE4 (EIN4) that are homologous to bacterial two-component His kinases.|
70	protein_ERS1 metabolite_Ethylene B	(ers1, binds, ethylene)	(ethylene,perceived by,ers1)	YES	NO	/	pmc1785413	2006	In Arabidopsis , ethylene is perceived by a family of five membrane-bound receptors (ETR1, ERS1, ETR2, EIN4, and ERS2), which transmit the signal to downstream effectors.|
70	protein_ERS1 metabolite_Ethylene B	(ers1, binds, ethylene)	(ethylene,perceived by,ers1)	YES	NO	/	pmc2575083	2008	In Arabidopsis, ethylene is perceived by five homologous ethylene receptors (ETR1, ERS1, EIN4, ETR2 and ERS2) that are related to two-component histidine kinase receptors ( Chang ETAL.|
70	protein_ERS1 metabolite_Ethylene B	(ers1, binds, ethylene)	(ers1,binds,ethylene)	YES	NO	/	pmc59101	2000	Yeast Expressing the ERS1 Protein Binds Ethylene To determine if ERS1 is an ethylene-binding protein, in vivo [ 14 C]ethylene-binding assays were carried out with transgenic yeast cells expressing the full-length ERS1 protein.|
70	protein_ERS1 metabolite_Ethylene B	(ers1, binds, ethylene)	(ers1,bind,ethylene)	YES	NO	/	pmc59101	2000	The finding that both yeast expressing ETR1 and ERS1 bind ethylene indicates that both ETR1 and ERS1 could serve as ethylene receptors in Arabidopsis.|
70	protein_ERS1 metabolite_Ethylene B	(ers1, binds, ethylene)	(ers1,bind,ethylene)	YES	NO	/	pmc59101	2000	Effect of 1-Methylcyclopropene (1-MCP) on Ethylene Perception After determining that yeast expressing ETR1 and ERS1 bind ethylene, we sought to obtain preliminary evidence comparing their relative affinities for ethylene.|
70	protein_ERS1 metabolite_Ethylene B	(ers1, binds, ethylene)	(ers1,bind,ethylene)	YES	NO	/	pmc64905	2001	Both ETR1 and ERS1 bind ethylene when expressed in yeast cells ( Schaller and Bleecker, 1995 Rodriguez ETAL., 1999 Hall ETAL., 2000 ).|
70	protein_ERS1 metabolite_Ethylene B	(ers1, binds, ethylene)	(ethylene,perceived by,ers1)	YES	NO	/	pmc1199607	2005	Ethylene is perceived by ethylene receptor family ETR1, ETR2, EIN4, ERS1, ERS2 [ 3 - 6 ] and their assembly requires the RAN1 copper transporter [ 7 ].|
70	protein_ERS1 metabolite_Ethylene B	(ers1, binds, ethylene)	(ers1,bind,ethylene)	YES	NO	/	pmc149053	2000	Molecular genetic analysis of ethylene action in Arabidopsis has identified a family of two-component receptor kinases ( ETR1 , ERS1 , ERS2 , ETR2 , and EIN4 ), of which the ETR1 protein has been shown to bind ethylene ( Bleecker ETAL., 1998 ).|
70	protein_ERS1 metabolite_Ethylene B	(ers1, binds, ethylene)	(ethylene,perceived by,ers1)	YES	NO	/	pmc161668	2002	Molecular and genetic studies have suggested that ethylene is perceived by a family of five receptors (ETR1, ETR2, EIN4, ERS1, and ERS2) in Arabidopsis ( Chang ETAL., 1993 Hua ETAL., 1995 , 1998 Sakai ETAL., 1998b for review, see Bleecker and Kende, 2000 Chang and Stadler, 2001 ).|
70	protein_ERS1 metabolite_Ethylene B	(ers1, binds, ethylene)	(ethylene,perceived by,ers1)	YES	NO	/	pmc2763145	2009	Ethylene is perceived by a family of five receptors: ETR1, ERS1, ETR2, ERS2, and EIN4.|
70	protein_ERS1 metabolite_Ethylene B	(ers1, binds, ethylene)	(ethylene,perceived by,ers1)	YES	NO	/	pmc1586034	2006	ETR Family In Arabidopsis, ethylene is perceived by a family of five receptors (ETR1, ETR2, ERS1, ERS2, and Ein4) that display significant homology to a prokaryotic family of signal transducers ( Chang ETAL., 1993 Hua ETAL., 1995 , 1998 Hua and Meyerowitz, 1998 Sakai ETAL., 1998 ).|
70	protein_ERS1 metabolite_Ethylene B	(ers1, binds, ethylene)	(ethylene,perceived by,ers1)	YES	NO	/	pmc2648649	2009	Ethylene is perceived by a family of membrane-bound, endoplasmic reticulum-located receptors--ETHYLENE RESPONSE1 (ETR1), ETHYLENE RESPONSE SENSOR1 (ERS1), ETHYLENE RESPONSE2 (ETR2), ETHYLENE-INSENSITIVE4 (EIN4), and ETHYLENE RESPONSE SENSOR2 (ERS2)--that are similar in sequence and structure to bacterial two-component histidine kinases ( Chang ETAL.|
70	protein_ERS1 metabolite_Ethylene B	(ers1, binds, ethylene)	(ethylene,perceived by,ers1)	YES	NO	/	pmc2293297	2008	In Arabidopsis thaliana , ethylene is perceived by a family of five receptors (ETR1, ERS1, ETR2, EIN4, ERS2), which negatively regulate response [ 33 ].|
70	protein_ERS1 metabolite_Ethylene B	(ers1, binds, ethylene)	(ers,bind,ethylene)	YES	NO	/	pmc20273	1998	This region of ETR1 and ERS has been shown to bind ethylene reversibly (ref.|
70	protein_ERS1 metabolite_Ethylene B	(ers1, binds, ethylene)	(ethylene,perceived by,ers1)	YES	NO	/	pmc2736885	2009	In Arabidopsis , ethylene is perceived by a family of five receptors (ETR1, ETR2, ERS1, ERS2, and EIN4) that possess sequence similarity with bacterial two-component His kinases ( Bleecker ETAL.|
70	protein_ERS1 metabolite_Ethylene B	(ers1, binds, ethylene)	(ethylene,perceived by,ers1)	YES	NO	/	pmc2413275	2008	In Arabidopsis , ethylene is perceived by a family of five membrane-associated receptors: ETR1, ERS1, ETR2, ERS2, and EIN4 falling into two subfamilies ( Wang ETAL.|
71	protein_ERS2 metabolite_Ethylene B	(ers2, binds, ethylene)	(ethylene,perceived by,ers2)	YES	NO	/	pmc2639023	2008	In Arabidopsis , ethylene is perceived by a family of five receptors (ETR1, ETR2, ERS1, ERS2, and EIN4) that possess sequence similarity with bacterial two-component His kinases ( Bleecker ETAL.|
71	protein_ERS2 metabolite_Ethylene B	(ers2, binds, ethylene)	(ethylene,perceived by,ers2)	YES	NO	/	pmc1550774	2006	Briefly, ethylene gas is perceived by a family of five endoplasmic reticulum-localized, membrane-bound receptors (ETR1, ETR2, ERS1, ERS2, and EIN4) that have been demonstrated to be negative regulators of ethylene signaling ( 12 , 13 ).|
71	protein_ERS2 metabolite_Ethylene B	(ers2, binds, ethylene)	(ethylene,perceived by,ers2)	YES	NO	/	pmc1955700	2007	Ethylene is perceived by a family of ethylene receptors ETHYLENE RESPONSE1 (ETR1), ETR2, ETHYLENE RESPONSE SENSOR1 (ERS1), ERS2, and ETHYLENE INSENSITIVE4 (EIN4) that are homologous to bacterial two-component His kinases.|
71	protein_ERS2 metabolite_Ethylene B	(ers2, binds, ethylene)	(ethylene,perceived by,ers2)	YES	NO	/	pmc1785413	2006	In Arabidopsis , ethylene is perceived by a family of five membrane-bound receptors (ETR1, ERS1, ETR2, EIN4, and ERS2), which transmit the signal to downstream effectors.|
71	protein_ERS2 metabolite_Ethylene B	(ers2, binds, ethylene)	(ethylene,perceived by,ers2)	YES	NO	/	pmc2575083	2008	In Arabidopsis, ethylene is perceived by five homologous ethylene receptors (ETR1, ERS1, EIN4, ETR2 and ERS2) that are related to two-component histidine kinase receptors ( Chang ETAL.|
71	protein_ERS2 metabolite_Ethylene B	(ers2, binds, ethylene)	(ethylene,perceived by,ers2)	YES	NO	/	pmc1199607	2005	Ethylene is perceived by ethylene receptor family ETR1, ETR2, EIN4, ERS1, ERS2 [ 3 - 6 ] and their assembly requires the RAN1 copper transporter [ 7 ].|
71	protein_ERS2 metabolite_Ethylene B	(ers2, binds, ethylene)	(ers2,bind,ethylene)	YES	NO	/	pmc149053	2000	Molecular genetic analysis of ethylene action in Arabidopsis has identified a family of two-component receptor kinases ( ETR1 , ERS1 , ERS2 , ETR2 , and EIN4 ), of which the ETR1 protein has been shown to bind ethylene ( Bleecker ETAL., 1998 ).|
71	protein_ERS2 metabolite_Ethylene B	(ers2, binds, ethylene)	(ethylene,perceived by,ers2)	YES	NO	/	pmc161668	2002	Molecular and genetic studies have suggested that ethylene is perceived by a family of five receptors (ETR1, ETR2, EIN4, ERS1, and ERS2) in Arabidopsis ( Chang ETAL., 1993 Hua ETAL., 1995 , 1998 Sakai ETAL., 1998b for review, see Bleecker and Kende, 2000 Chang and Stadler, 2001 ).|
71	protein_ERS2 metabolite_Ethylene B	(ers2, binds, ethylene)	(ethylene,perceived by,ers2)	YES	NO	/	pmc2763145	2009	Ethylene is perceived by a family of five receptors: ETR1, ERS1, ETR2, ERS2, and EIN4.|
71	protein_ERS2 metabolite_Ethylene B	(ers2, binds, ethylene)	(ethylene,perceived by,ers2)	YES	NO	/	pmc1586034	2006	ETR Family In Arabidopsis, ethylene is perceived by a family of five receptors (ETR1, ETR2, ERS1, ERS2, and Ein4) that display significant homology to a prokaryotic family of signal transducers ( Chang ETAL., 1993 Hua ETAL., 1995 , 1998 Hua and Meyerowitz, 1998 Sakai ETAL., 1998 ).|
71	protein_ERS2 metabolite_Ethylene B	(ers2, binds, ethylene)	(ethylene,perceived by,ers2)	YES	NO	/	pmc2648649	2009	Ethylene is perceived by a family of membrane-bound, endoplasmic reticulum-located receptors--ETHYLENE RESPONSE1 (ETR1), ETHYLENE RESPONSE SENSOR1 (ERS1), ETHYLENE RESPONSE2 (ETR2), ETHYLENE-INSENSITIVE4 (EIN4), and ETHYLENE RESPONSE SENSOR2 (ERS2)--that are similar in sequence and structure to bacterial two-component histidine kinases ( Chang ETAL.|
71	protein_ERS2 metabolite_Ethylene B	(ers2, binds, ethylene)	(ethylene,perceived by,ers2)	YES	NO	/	pmc2293297	2008	In Arabidopsis thaliana , ethylene is perceived by a family of five receptors (ETR1, ERS1, ETR2, EIN4, ERS2), which negatively regulate response [ 33 ].|
71	protein_ERS2 metabolite_Ethylene B	(ers2, binds, ethylene)	(ethylene,perceived by,ers2)	YES	NO	/	pmc2736885	2009	In Arabidopsis , ethylene is perceived by a family of five receptors (ETR1, ETR2, ERS1, ERS2, and EIN4) that possess sequence similarity with bacterial two-component His kinases ( Bleecker ETAL.|
71	protein_ERS2 metabolite_Ethylene B	(ers2, binds, ethylene)	(ethylene,perceived by,ers2)	YES	NO	/	pmc2413275	2008	In Arabidopsis , ethylene is perceived by a family of five membrane-associated receptors: ETR1, ERS1, ETR2, ERS2, and EIN4 falling into two subfamilies ( Wang ETAL.|
72	protein_EIN4 metabolite_Ethylene B	(ein4, binds, ethylene)	(ethylene,perceived by,ein4)	YES	NO	/	pmc2639023	2008	In Arabidopsis , ethylene is perceived by a family of five receptors (ETR1, ETR2, ERS1, ERS2, and EIN4) that possess sequence similarity with bacterial two-component His kinases ( Bleecker ETAL.|
72	protein_EIN4 metabolite_Ethylene B	(ein4, binds, ethylene)	(ethylene,perceived by,ein4)	YES	NO	/	pmc1550774	2006	Briefly, ethylene gas is perceived by a family of five endoplasmic reticulum-localized, membrane-bound receptors (ETR1, ETR2, ERS1, ERS2, and EIN4) that have been demonstrated to be negative regulators of ethylene signaling ( 12 , 13 ).|
72	protein_EIN4 metabolite_Ethylene B	(ein4, binds, ethylene)	(ethylene,perceived by,ein4)	YES	NO	/	pmc1955700	2007	Ethylene is perceived by a family of ethylene receptors ETHYLENE RESPONSE1 (ETR1), ETR2, ETHYLENE RESPONSE SENSOR1 (ERS1), ERS2, and ETHYLENE INSENSITIVE4 (EIN4) that are homologous to bacterial two-component His kinases.|
72	protein_EIN4 metabolite_Ethylene B	(ein4, binds, ethylene)	(ethylene,perceived by,ein4)	YES	NO	/	pmc1785413	2006	In Arabidopsis , ethylene is perceived by a family of five membrane-bound receptors (ETR1, ERS1, ETR2, EIN4, and ERS2), which transmit the signal to downstream effectors.|
72	protein_EIN4 metabolite_Ethylene B	(ein4, binds, ethylene)	(ethylene,perceived by,ein4)	YES	NO	/	pmc2575083	2008	In Arabidopsis, ethylene is perceived by five homologous ethylene receptors (ETR1, ERS1, EIN4, ETR2 and ERS2) that are related to two-component histidine kinase receptors ( Chang ETAL.|
72	protein_EIN4 metabolite_Ethylene B	(ein4, binds, ethylene)	(ethylene,perceived by,ein4)	YES	NO	/	pmc1199607	2005	Ethylene is perceived by ethylene receptor family ETR1, ETR2, EIN4, ERS1, ERS2 [ 3 - 6 ] and their assembly requires the RAN1 copper transporter [ 7 ].|
72	protein_EIN4 metabolite_Ethylene B	(ein4, binds, ethylene)	(ein4,bind,ethylene)	YES	NO	/	pmc149053	2000	Molecular genetic analysis of ethylene action in Arabidopsis has identified a family of two-component receptor kinases ( ETR1 , ERS1 , ERS2 , ETR2 , and EIN4 ), of which the ETR1 protein has been shown to bind ethylene ( Bleecker ETAL., 1998 ).|
72	protein_EIN4 metabolite_Ethylene B	(ein4, binds, ethylene)	(ethylene,perceived by,ein4)	YES	NO	/	pmc161668	2002	Molecular and genetic studies have suggested that ethylene is perceived by a family of five receptors (ETR1, ETR2, EIN4, ERS1, and ERS2) in Arabidopsis ( Chang ETAL., 1993 Hua ETAL., 1995 , 1998 Sakai ETAL., 1998b for review, see Bleecker and Kende, 2000 Chang and Stadler, 2001 ).|
72	protein_EIN4 metabolite_Ethylene B	(ein4, binds, ethylene)	(ethylene,perceived by,ein4)	YES	NO	/	pmc2763145	2009	Ethylene is perceived by a family of five receptors: ETR1, ERS1, ETR2, ERS2, and EIN4.|
72	protein_EIN4 metabolite_Ethylene B	(ein4, binds, ethylene)	(ethylene,perceived by,ein4)	YES	NO	/	pmc1586034	2006	ETR Family In Arabidopsis, ethylene is perceived by a family of five receptors (ETR1, ETR2, ERS1, ERS2, and Ein4) that display significant homology to a prokaryotic family of signal transducers ( Chang ETAL., 1993 Hua ETAL., 1995 , 1998 Hua and Meyerowitz, 1998 Sakai ETAL., 1998 ).|
72	protein_EIN4 metabolite_Ethylene B	(ein4, binds, ethylene)	(ethylene,perceived by,ein4)	YES	NO	/	pmc2648649	2009	Ethylene is perceived by a family of membrane-bound, endoplasmic reticulum-located receptors--ETHYLENE RESPONSE1 (ETR1), ETHYLENE RESPONSE SENSOR1 (ERS1), ETHYLENE RESPONSE2 (ETR2), ETHYLENE-INSENSITIVE4 (EIN4), and ETHYLENE RESPONSE SENSOR2 (ERS2)--that are similar in sequence and structure to bacterial two-component histidine kinases ( Chang ETAL.|
72	protein_EIN4 metabolite_Ethylene B	(ein4, binds, ethylene)	(ethylene,perceived by,ein4)	YES	NO	/	pmc2293297	2008	In Arabidopsis thaliana , ethylene is perceived by a family of five receptors (ETR1, ERS1, ETR2, EIN4, ERS2), which negatively regulate response [ 33 ].|
72	protein_EIN4 metabolite_Ethylene B	(ein4, binds, ethylene)	(ethylene,perceived by,ein4)	YES	NO	/	pmc2736885	2009	In Arabidopsis , ethylene is perceived by a family of five receptors (ETR1, ETR2, ERS1, ERS2, and EIN4) that possess sequence similarity with bacterial two-component His kinases ( Bleecker ETAL.|
72	protein_EIN4 metabolite_Ethylene B	(ein4, binds, ethylene)	(ethylene,perceived by,ein4)	YES	NO	/	pmc2413275	2008	In Arabidopsis , ethylene is perceived by a family of five membrane-associated receptors: ETR1, ERS1, ETR2, ERS2, and EIN4 falling into two subfamilies ( Wang ETAL.|
73	metabolite_SA protein_Catalase I	(sa, inhibits, catalase)	(salicylic acid,inhibit,catalase)	YES	YES	NO	pmc34763	1998	Two inducers of plant defence responses, 2,6-dichloroisonicotinic acid and salicylic acid, inhibit catalase activity in tobacco.|
73	metabolite_SA protein_Catalase I	(sa, inhibits, catalase)	(salicylic acid,inhibit,catalase)	YES	YES	NO	pmc152216	2002	Two inducers of plant defense responses, 2, 6-dichloroiso-nicotinic acid and salicylic acid, inhibit catalase activity in tobacco.|
73	metabolite_SA protein_Catalase I	(sa, inhibits, catalase)	(salicylic acid,inhibit,catalase)	YES	YES	NO	pmc166670	2002	Two inducers of plant defense responses, 2, 6-dichloroisonicotinec acid and salicylic acid, inhibit catalase activity in tobacco.|
73	metabolite_SA protein_Catalase I	(sa, inhibits, catalase)	(sa,inhibit,cat)	YES	YES	NO	pmc523344	2004	SA has also been shown to inhibit CAT activity ( Sanchez-Casas and Klessig, 1994 Conrath ETAL., 1995 Durner and Klessig, 1996 Chen ETAL., 1997 ).|
73	metabolite_SA protein_Catalase I	(sa, inhibits, catalase)	(salicylic acid,inhibit,catalase)	YES	YES	NO	pmc35042	1998	Two inducers of plant defense responses, 2,6-dichloroisionicotinic acid and salicylic acid, inhibit catalase activity in tobacco.|
73	metabolite_SA protein_Catalase I	(sa, inhibits, catalase)	(catalase,inhibited,sa)	YES	YES	NO	pmc34022	2000	Catalase activity was also inhibited by the synthetic SA functional analogs 2,6-dichloroisonicotinic acid (INA) and benzothiadiazole (BTH), as well as by various biologically active SA analogs, which are capable of inducing PR expression and enhancing disease resistance ( 23 - 25 ).|
73	metabolite_SA protein_Catalase I	(sa, inhibits, catalase)	(catalase,inhibited,sa)	YES	YES	NO	pmc34022	2000	Catalase activity was also inhibited by the synthetic SA functional analogs 2,6-dichloroisonicotinic acid (INA) and benzothiadiazole (BTH), as well as by various biologically active SA analogs, which are capable of inducing PR expression and enhancing disease resistance ( 23 - 25 ).|
73	metabolite_SA protein_Catalase I	(sa, inhibits, catalase)	(sa,inhibit,catalase)	YES	YES	NO	pmc34022	2000	By contrast, biologically inactive analogs of SA and INA failed to inhibit catalase activity ( 23 , 24 ).|
73	metabolite_SA protein_Catalase I	(sa, inhibits, catalase)	(sa,inhibit,catalase)	YES	YES	NO	pmc34022	2000	SA has been shown to inhibit catalase by serving as a one-electron donating substrate ( 32 ).|
74	protein_Catalase metabolite_SA A	(catalase, activates, sa)	(catalase,induced,salicylic acid)	YES	NO	/	pmc34763	1998	Parallel changes in H2O2 and catalase during thermotolerance induced by salicylic acid or heat acclimation in mustard seedlings.|
74	protein_Catalase metabolite_SA A	(catalase, activates, sa)	(catalase,induced,salicylic acid)	YES	NO	/	pmc58996	2000	Parallel changes in H2O2 and catalase during thermotolerance induced by salicylic acid or heat acclimation in mustard seedlings.|
74	protein_Catalase metabolite_SA A	(catalase, activates, sa)	(catalase,induced,salicylic acid)	YES	NO	/	pmc116459	2001	Parallel changes in H2O2 and catalase during thermotolerance induced by salicylic acid or heat acclimation in mustard seedlings.|
74	protein_Catalase metabolite_SA A	(catalase, activates, sa)	(catalase,induced,salicylic acid)	YES	NO	/	pmc65623	2001	Parallel changes in H2O2 and catalase during thermotolerance induced by salicylic acid or heat acclimation in mustard seedlings.|
74	protein_Catalase metabolite_SA A	(catalase, activates, sa)	(catalase,induced,salicylic acid)	YES	NO	/	pmc117972	2001	Parallel changes in H2O2 and catalase during thermotolerance induced by salicylic acid or heat acclimation in mustard seedlings.|
75	metabolite_ROS protein_MPK6 A	(ros, activates, mpk6)	(ros,activate,mpk6)	YES	NO	/	pmc1626620	2006	The OXI1 kinase acts as a ROS sensor in plants to activate MPK3 and MPK6 ( Rentel and Knight, 2004 ), and OMTK1 plays a mitogen-activated protein kinase scaffolding role and activates H2O2 -induced cell death in plants ( Nakagami ETAL., 2004 ).|
75	metabolite_ROS protein_MPK6 A	(ros, activates, mpk6)	(mpk6,requires,ros)	YES	NO	/	pmc2801376	2009	Ozone challenge has been shown to rapidly activate MAPK signaling in both tobacco 22 (WIPK and SIPK) and Arabidopsis 25 (MPK3 and MPK6) through a process which requires ROS accumulation, receptor activation, calcium influx and activation of one or more upstream MAPKK(s).|
75	metabolite_ROS protein_MPK6 A	(ros, activates, mpk6)	(mpk6,activated,h2o2)	YES	NO	/	pmc2633849	2009	MPK3, MPK4, and MPK6 are activated by ABA and H2O2 (for review, see Nakagami ETAL., 2005 Pitzschke and Hirt, 2006 ).|
75	metabolite_ROS protein_MPK6 A	(ros, activates, mpk6)	(ros,induces,mpk6)	YES	NO	/	pmc2633849	2009	MKP2 is likely to be a regulator of MPK3 and MPK6 not only in the signaling of ozone but also of other stresses: MKP2 -silenced plants are hypersensitive to treatment with harpin, a bacterial elicitor that triggers ROS production and induces MPK3 and MPK6 activation, resulting in a hypersensitive response-like cell death ( Desikan ETAL., 2001 ).|
75	metabolite_ROS protein_MPK6 A	(ros, activates, mpk6)	(h2o2,activates,atmpk6)	YES	NO	/	pmc117157	2001	Harpin-induced activation of AtMPK4 and AtMPK6 is independent of the presence of H2O2 , although H2O2 activates AtMPK6 but not AtMPK4.|
75	metabolite_ROS protein_MPK6 A	(ros, activates, mpk6)	(h2o2,activates,atmpk6)	YES	NO	/	pmc117157	2001	Harpin-induced activation of AtMPK4 and AtMPK6 is independent of the presence of H2O2 , although H2O2 activates AtMPK6 but not AtMPK4.|
75	metabolite_ROS protein_MPK6 A	(ros, activates, mpk6)	(h2o2,induce,atmpk6)	YES	NO	/	pmc117157	2001	We show that harpin and H2O2 also induce a similar activation profile of AtMPK4 and AtMPK6 in Arabidopsis leaves.|
75	metabolite_ROS protein_MPK6 A	(ros, activates, mpk6)	(h2o2,activates,atmpk6)	YES	NO	/	pmc117157	2001	Using anti-AtMPK6 antibody to determine if harpin or H2O2 activates AtMPK6, similar experiments revealed that immunoprecipitable kinase activity was seen in extracts from both harpin- and H2O2 -treated cells however, only the 47-kD kinase was precipitated (Fig.|
75	metabolite_ROS protein_MPK6 A	(ros, activates, mpk6)	(atmpk6,activated,h2o2)	YES	NO	/	pmc117157	2001	The demonstrations elsewhere that AtMPK6 is activated by H2O2 ( Kovtun ETAL., 2000 ), or bacterial flagellins ( Nuhse ETAL., 2000 ), in Arabidopsis protoplasts and cells, respectively, suggested that the other MAPK (at 47 kD) activated by harpin and H2O2 ( Desikan ETAL., 1999a , 1999b ) is probably AtMPK6.|
75	metabolite_ROS protein_MPK6 A	(ros, activates, mpk6)	(h2o2,activate,atmpk6)	YES	NO	/	pmc117157	2001	In the present study, we confirm that H2O2 does activate AtMPK6 in suspension cultures, and show that AtMPK6 can also be activated independently by harpin.|
75	metabolite_ROS protein_MPK6 A	(ros, activates, mpk6)	(h2o2,activate,atmpk6)	YES	NO	/	pmc117157	2001	We also demonstrate that harpin and H2O2 activate AtMPK4/6 and AtMPK6, respectively, in leaves in a similar manner to that seen with suspension cultures.|
75	metabolite_ROS protein_MPK6 A	(ros, activates, mpk6)	(atmpk6,induced,h2o2)	YES	NO	/	pmc117157	2001	In this study, neither AtMPK4 nor AtMPK6 mRNA were induced by either harpin or H2O2 .|
75	metabolite_ROS protein_MPK6 A	(ros, activates, mpk6)	(h2o2,activated,atmpk6)	YES	NO	/	pmc16034	2000	H2O2 also activated AtMPK6 (data not shown).|
75	metabolite_ROS protein_MPK6 A	(ros, activates, mpk6)	(mpk6,activated,h2o2)	YES	NO	/	pmc2174707	2007	MPK6 was also activated by H2O2 , and this activation was not influenced by coexpressing it with MKK3 ( Figure 5C ).|
75	metabolite_ROS protein_MPK6 A	(ros, activates, mpk6)	(mapk6,activated,h2o2)	YES	NO	/	pmc2442543	2008	MAPK3 and MAPK6 have been reported to be activated in response to H2O2 and to be a potential integrating point of environmental and developmental signals that regulate stomatal development (H. Wang ETAL., 2008 ).|
75	metabolite_ROS protein_MPK6 A	(ros, activates, mpk6)	(h2o2,activates,atmpk6)	YES	NO	/	pmc117972	2001	This finding, along with the fact that H2O2 activates the Arabidopsis MAPK ATMPK6 ( Kovtun ETAL., 2000 ), a MAPK with high sequence homology to HOG1, coupled with the observation that H2O2 induces the expression of a His kinase, suggests strongly that this His kinase may also function as an H2O2 sensor in plants.|
76	metabolite_ROS protein_MPK3 A	(ros, activates, mpk3)	(ros,activate,mpk3)	YES	NO	/	pmc1626620	2006	The OXI1 kinase acts as a ROS sensor in plants to activate MPK3 and MPK6 ( Rentel and Knight, 2004 ), and OMTK1 plays a mitogen-activated protein kinase scaffolding role and activates H2O2 -induced cell death in plants ( Nakagami ETAL., 2004 ).|
76	metabolite_ROS protein_MPK3 A	(ros, activates, mpk3)	(mpk3,activated,ros)	YES	NO	/	pmc2633826	2009	MPK3 is also activated by ROS ( Kovtun ETAL., 2000 ), which are believed to have both signaling and effector roles in the response against pathogens ( Apel and Hirt, 2004 ).|
76	metabolite_ROS protein_MPK3 A	(ros, activates, mpk3)	(mpk3,activated,h2o2)	YES	NO	/	pmc2633826	2009	Since MPK3 is activated in response to H2O2 ( Kovtun ETAL., 2000 ), it is conceivable that both ABA and PAMPs, which induce H2O2 synthesis, activate MPK3 to promote closure ( Fig.|
76	metabolite_ROS protein_MPK3 A	(ros, activates, mpk3)	(h2o2,activate,mpk3)	YES	NO	/	pmc2633826	2009	Since MPK3 is activated in response to H2O2 ( Kovtun ETAL., 2000 ), it is conceivable that both ABA and PAMPs, which induce H2O2 synthesis, activate MPK3 to promote closure ( Fig.|
76	metabolite_ROS protein_MPK3 A	(ros, activates, mpk3)	(atmpk3,induced,h2o2)	YES	NO	/	pmc519053	2004	Earlier reports ( Kovtun ETAL., 2000 Asai ETAL., 2002 ) have shown that AtMPK3 kinase activity is induced by pathogen elicitors and H2O2 , whereas AtMPK3 gene expression is induced upon incompatible interaction with the necrotrophic fungus Alternaria brassicicola ( Schenk ETAL., 2003 ).|
76	metabolite_ROS protein_MPK3 A	(ros, activates, mpk3)	(mpk3,requires,ros)	YES	NO	/	pmc2801376	2009	Ozone challenge has been shown to rapidly activate MAPK signaling in both tobacco 22 (WIPK and SIPK) and Arabidopsis 25 (MPK3 and MPK6) through a process which requires ROS accumulation, receptor activation, calcium influx and activation of one or more upstream MAPKK(s).|
76	metabolite_ROS protein_MPK3 A	(ros, activates, mpk3)	(atmpk3,activated,h2o2)	YES	NO	/	pmc137798	2002	Although AtMPK3 has been reported to be activated by H2O2 ( 24 ) and flagellin ( 26 ), it has not been reported to be activated by ABA.|
76	metabolite_ROS protein_MPK3 A	(ros, activates, mpk3)	(h2o2,activate,atmpk3)	YES	NO	/	pmc137798	2002	The results show that both ABA and H2O2 activate AtMPK3 (Fig.|
76	metabolite_ROS protein_MPK3 A	(ros, activates, mpk3)	(mpk3,induced,h2o2)	YES	NO	/	pmc2634147	2007	5 We chose to focus on MPK3 for several reasons this gene is known to be expressed in guard cells, 6 and MPK3 activity is induced by both abscisic acid (ABA) and H2O2 , 7 both of which promote stomatal closure.|
76	metabolite_ROS protein_MPK3 A	(ros, activates, mpk3)	(mpk3,activated,h2o2)	YES	NO	/	pmc2633849	2009	MPK3, MPK4, and MPK6 are activated by ABA and H2O2 (for review, see Nakagami ETAL., 2005 Pitzschke and Hirt, 2006 ).|
76	metabolite_ROS protein_MPK3 A	(ros, activates, mpk3)	(ros,induces,mpk3)	YES	NO	/	pmc2633849	2009	MKP2 is likely to be a regulator of MPK3 and MPK6 not only in the signaling of ozone but also of other stresses: MKP2 -silenced plants are hypersensitive to treatment with harpin, a bacterial elicitor that triggers ROS production and induces MPK3 and MPK6 activation, resulting in a hypersensitive response-like cell death ( Desikan ETAL., 2001 ).|
76	metabolite_ROS protein_MPK3 A	(ros, activates, mpk3)	(h2o2,enhances,atmpk3)	YES	NO	/	pmc140977	2003	We reveal that AtNDPK2 specifically interacts with two H2O2 -activated A. thaliana MAPKs, AtMPK3 and AtMPK6, and that it also enhances the myelin basic protein (MBP) phosphorylation activity of AtMPK3.|
76	metabolite_ROS protein_MPK3 A	(ros, activates, mpk3)	(h2o2,activate,atmpk3)	YES	NO	/	pmc33972	2000	Interestingly, although H2O2, cold, and abscisic acid seem to activate the stress MAPK AtMPK3, coexpression of ANP1 only enhances the effect of H2O2 .|
77	protein_Superoxide_dismutase protein_Catalase A	(superoxide dismutase, activates, catalase)	(superoxide dismutase,induces,catalase)	NO	/	/	pmc1626620	2006	Hydrogen peroxide produced directly or by superoxide dismutase (SOD) induces expression of antioxidant genes, such as ascorbate peroxidase and catalase (CAT), which act toward detoxification of ROS ( Apel and Hirt, 2004 and references therein).|
77	protein_Superoxide_dismutase protein_Catalase A	(superoxide dismutase, activates, catalase)	(superoxide dismutase,induces,cat)	NO	/	/	pmc1626620	2006	Hydrogen peroxide produced directly or by superoxide dismutase (SOD) induces expression of antioxidant genes, such as ascorbate peroxidase and catalase (CAT), which act toward detoxification of ROS ( Apel and Hirt, 2004 and references therein).|
77	protein_Superoxide_dismutase protein_Catalase A	(superoxide dismutase, activates, catalase)	(sod,induces,catalase)	NO	/	/	pmc1626620	2006	Hydrogen peroxide produced directly or by superoxide dismutase (SOD) induces expression of antioxidant genes, such as ascorbate peroxidase and catalase (CAT), which act toward detoxification of ROS ( Apel and Hirt, 2004 and references therein).|
77	protein_Superoxide_dismutase protein_Catalase A	(superoxide dismutase, activates, catalase)	(sod,induces,cat)	NO	/	/	pmc1626620	2006	Hydrogen peroxide produced directly or by superoxide dismutase (SOD) induces expression of antioxidant genes, such as ascorbate peroxidase and catalase (CAT), which act toward detoxification of ROS ( Apel and Hirt, 2004 and references therein).|
77	protein_Superoxide_dismutase protein_Catalase A	(superoxide dismutase, activates, catalase)	(sod,converted to,catalase)	NO	/	/	pmc22224	1999	( A ) Probes for ROS-scavenging transcripts (more ...) The H2O2 produced through the action of SOD is converted to O 2 and H 2 O through the action of catalase.|
78	protein_GST1 protein_PR2 A	(gst1, activates, pr2)	(gst1,encode,3-glucanase)	NO	/	/	pmc101941	2000	The infiltration of Arabidopsis leaves with ES4326 normally leads to the accumulation of mRNAs corresponding to a variety of Arabidopsis defense-related genes, including PR2 ( BGL2 ), GST1 , PR5 and PR1 , which encode b-1,3-glucanase, glutathione S -transferase, a thaumatin-like protein, and a protein with unknown activity, respectively ( 42 , 51 , 52 , 91 ).|
79	protein_PR5 protein_PR2 A	(pr5, activates, pr2)	(pr5,encode,3-glucanase)	NO	/	/	pmc101941	2000	The infiltration of Arabidopsis leaves with ES4326 normally leads to the accumulation of mRNAs corresponding to a variety of Arabidopsis defense-related genes, including PR2 ( BGL2 ), GST1 , PR5 and PR1 , which encode b-1,3-glucanase, glutathione S -transferase, a thaumatin-like protein, and a protein with unknown activity, respectively ( 42 , 51 , 52 , 91 ).|
79	protein_PR5 protein_PR2 A	(pr5, activates, pr2)	(pr-2,induced,pr-5)	NO	/	/	pmc1613244	2006	PR-2 , PR-5 and PR-8 were robustly induced in apple shoots between 24 and 48 hours post-inoculation with E. amylovora , but expression of PR-2 , PR-5 and PR-8 was not induced in either mock-inoculated or P. syringae -inoculated apple shoots (Fig.|
80	protein_PR1 protein_PR2 A	(pr1, activates, pr2)	(pr1,encode,3-glucanase)	NO	/	/	pmc101941	2000	The infiltration of Arabidopsis leaves with ES4326 normally leads to the accumulation of mRNAs corresponding to a variety of Arabidopsis defense-related genes, including PR2 ( BGL2 ), GST1 , PR5 and PR1 , which encode b-1,3-glucanase, glutathione S -transferase, a thaumatin-like protein, and a protein with unknown activity, respectively ( 42 , 51 , 52 , 91 ).|
80	protein_PR1 protein_PR2 A	(pr1, activates, pr2)	(pr2,induced,pr1)	NO	/	/	pmc544505	2005	Under normal light conditions, where AtCLH1 RNAi silenced plants demonstrated resistance to E. carotovora , the expression of PR1 and PR2 was induced 6 h and PR1 strongly enhanced 24 h after inoculation, whereas a much weaker and delayed induction was evident in vector control plants ( Figure 6A ).|
81	protein_PR2 protein_GST1 A	(pr2, activates, gst1)	(gst1,induced,bgl2)	NO	/	/	pmc101941	2000	In general, GST1 and PR5 are induced within several hours after infection, whereas PR1 and BGL2 are induced later than 24 h postinfection.|
82	protein_PR1 protein_GST1 A	(pr1, activates, gst1)	(gst1,induced,pr1)	NO	/	/	pmc101941	2000	In general, GST1 and PR5 are induced within several hours after infection, whereas PR1 and BGL2 are induced later than 24 h postinfection.|
83	protein_PR2 protein_PR5 A	(pr2, activates, pr5)	(pr5,induced,bgl2)	NO	/	/	pmc101941	2000	In general, GST1 and PR5 are induced within several hours after infection, whereas PR1 and BGL2 are induced later than 24 h postinfection.|
83	protein_PR2 protein_PR5 A	(pr2, activates, pr5)	(pr-5,induced,pr-2)	NO	/	/	pmc1613244	2006	PR-2 , PR-5 and PR-8 were robustly induced in apple shoots between 24 and 48 hours post-inoculation with E. amylovora , but expression of PR-2 , PR-5 and PR-8 was not induced in either mock-inoculated or P. syringae -inoculated apple shoots (Fig.|
84	protein_PR1 protein_PR5 A	(pr1, activates, pr5)	(pr5,induced,pr1)	NO	/	/	pmc101941	2000	In general, GST1 and PR5 are induced within several hours after infection, whereas PR1 and BGL2 are induced later than 24 h postinfection.|
85	protein_PAL1 metabolite_Phenylalanine A	(pal1, activates, phenylalanine)	(pal1,encode,phenylalanine)	YES	NO	/	pmc101941	2000	Two such genes, Pal1 and Gst1 , which encode phenylalanine ammonia lysase and glutathione S -transferase, respectively, show early, high-level accumulation of mRNAs in response to the avirulence gene avrRpt2 ( 11 , 16 ).|
85	protein_PAL1 metabolite_Phenylalanine A	(pal1, activates, phenylalanine)	(at2g37040,codes for,phenylalanine)	YES	NO	/	pmc430289	2003	At2g37040 codes for phenylalanine ammonia lyase ( PAL1 ) was up-regulated in response to infiltration with P. syringae DC 3000 ( avrRpt2 ), P. syringae DC 3000 (vector control), and buffer alone.|
85	protein_PAL1 metabolite_Phenylalanine A	(pal1, activates, phenylalanine)	(pal1,encodes,phe)	YES	NO	/	pmc2751954	2009	In addition, the basal transcript levels of PAL1 , which encodes a major isoform of the enzyme Phe ammonia lyase involved in phenylpropanoid biosynthesis, was lower in the pft1 mutant than in wild-type, G1 , and OX1 plants ( Figure 3J ).|
85	protein_PAL1 metabolite_Phenylalanine A	(pal1, activates, phenylalanine)	(phe ammonia lyase 1,catalyzes,phe)	YES	NO	/	pmc1255998	2005	These genes include Phe ammonia lyase 1 (PAL1), which catalyzes the conversion of Phe to cinnamate, and chalcone synthase (CHS), which is required for condensation of 4-coumaroyl-CoA and malonyl-CoA to yield naringenin chalcone.|
85	protein_PAL1 metabolite_Phenylalanine A	(pal1, activates, phenylalanine)	(pal1,catalyzes,phe)	YES	NO	/	pmc1255998	2005	These genes include Phe ammonia lyase 1 (PAL1), which catalyzes the conversion of Phe to cinnamate, and chalcone synthase (CHS), which is required for condensation of 4-coumaroyl-CoA and malonyl-CoA to yield naringenin chalcone.|
85	protein_PAL1 metabolite_Phenylalanine A	(pal1, activates, phenylalanine)	(pal1 gene,encodes,phenylalanine)	YES	NO	/	pmc24703	1997	The PAL1 gene encodes phenylalanine ammonia lyase, the enzyme that regulates flux into the pathway for phytoalexin synthesis ( 30 ).|
85	protein_PAL1 metabolite_Phenylalanine A	(pal1, activates, phenylalanine)	(pal1,encodes,phenylalanine)	YES	NO	/	pmc24703	1997	The PAL1 gene encodes phenylalanine ammonia lyase, the enzyme that regulates flux into the pathway for phytoalexin synthesis ( 30 ).|
86	protein_GST1 metabolite_Phenylalanine A	(gst1, activates, phenylalanine)	(gst1,encode,phenylalanine)	NO	/	/	pmc101941	2000	Two such genes, Pal1 and Gst1 , which encode phenylalanine ammonia lysase and glutathione S -transferase, respectively, show early, high-level accumulation of mRNAs in response to the avirulence gene avrRpt2 ( 11 , 16 ).|
87	metabolite_ACC protein_ACO2 A	(acc, activates, aco2)	(acc,converted to,acc oxidase)	YES	NO	/	pmc1475451	2006	In the subsequent step, ACC is converted to ET by the ACC oxidase ( AtEAT1 ), which is also up-regulated (Supplemental Fig.|
87	metabolite_ACC protein_ACO2 A	(acc, activates, aco2)	(acc,increased,aco2)	YES	NO	/	pmc2814513	2009	In the wild type, ACC increased the GR 50% 4.6-fold compared with the aco2 and ctr1 mutants, where ratios were only 1.1 and 1.3, respectively.|
87	metabolite_ACC protein_ACO2 A	(acc, activates, aco2)	(acc,converts,acc oxidase)	YES	NO	/	pmc1199607	2005	1-aminocyclopropane-1-carboxylate (ACC) synthase (ACS) converts S -adenosyl-L-methionine (SAM) to ACC and then, ACC oxidase (ACO) produces ethylene through oxidization of ACC.|
87	metabolite_ACC protein_ACO2 A	(acc, activates, aco2)	(acc,catalyzes,acc oxidase)	YES	NO	/	pmc166799	2003	The enzyme 1-aminocyclopropane-1-carboxylic acid (ACC) synthase (ACS) catalyzes the first regulatory step in the ethylene biosynthesis pathway, conversion of S -adenosyl- l -Met into ACC, whereas ACC oxidase (ACO) catalyzes the final step, conversion of ACC into ethylene ( Yang and Hoffman, 1984 Kende, 1993 ).|
87	metabolite_ACC protein_ACO2 A	(acc, activates, aco2)	(acc,catalyzes,acc oxidase)	YES	NO	/	pmc35184	1998	ACC synthase (EC 4.4.1.14) catalyzes the conversion of AdoMet to ACC, whereas ACC oxidase converts ACC to ethylene.|
87	metabolite_ACC protein_ACO2 A	(acc, activates, aco2)	(acc,converted to,acc oxidase)	YES	NO	/	pmc141220	2003	ACC is converted to ethylene by the enzyme ACC oxidase, the production of which also is highly regulated.|
87	metabolite_ACC protein_ACO2 A	(acc, activates, aco2)	(acc,converted to,acc oxidase)	YES	NO	/	pmc59367	1999	ACC is converted to ethylene, carbon dioxide, and HCN by ACC oxidase in an oxygen-dependent process.|
88	metabolite_JA protein_EBF1 I	(ja, inhibits, ebf1)	(ja,inhibited,at2g25490)	YES	YES	NO	pmc2259087	2008	Similarly, JA inhibited four of the tested genes from Group 4 ( At4g17090 [ GH14 ], At2g25490 [ F-box {F-box-containing protein FB26} or EIN3-binding F-box protein 1 {EBF1}], At3g06050 [ AHR {alkyl hydroperoxide reductase like}], and At2g36830 [ MIP {major intrinsic protein aquaporin}]), but not At1g74710 [ ICS1 {isochorismate synthase 1}]).|
88	metabolite_JA protein_EBF1 I	(ja, inhibits, ebf1)	(ja,inhibited,ebf1)	YES	YES	NO	pmc2259087	2008	Similarly, JA inhibited four of the tested genes from Group 4 ( At4g17090 [ GH14 ], At2g25490 [ F-box {F-box-containing protein FB26} or EIN3-binding F-box protein 1 {EBF1}], At3g06050 [ AHR {alkyl hydroperoxide reductase like}], and At2g36830 [ MIP {major intrinsic protein aquaporin}]), but not At1g74710 [ ICS1 {isochorismate synthase 1}]).|
89	metabolite_JA protein_ICS1 I	(ja, inhibits, ics1)	(ja,inhibited,at1g74710)	NO	/	/	pmc2259087	2008	Similarly, JA inhibited four of the tested genes from Group 4 ( At4g17090 [ GH14 ], At2g25490 [ F-box {F-box-containing protein FB26} or EIN3-binding F-box protein 1 {EBF1}], At3g06050 [ AHR {alkyl hydroperoxide reductase like}], and At2g36830 [ MIP {major intrinsic protein aquaporin}]), but not At1g74710 [ ICS1 {isochorismate synthase 1}]).|
89	metabolite_JA protein_ICS1 I	(ja, inhibits, ics1)	(ja,inhibited,isochorismate synthase 1)	NO	/	/	pmc2259087	2008	Similarly, JA inhibited four of the tested genes from Group 4 ( At4g17090 [ GH14 ], At2g25490 [ F-box {F-box-containing protein FB26} or EIN3-binding F-box protein 1 {EBF1}], At3g06050 [ AHR {alkyl hydroperoxide reductase like}], and At2g36830 [ MIP {major intrinsic protein aquaporin}]), but not At1g74710 [ ICS1 {isochorismate synthase 1}]).|
89	metabolite_JA protein_ICS1 I	(ja, inhibits, ics1)	(ja,inhibited,isochorismate synthase)	NO	/	/	pmc2259087	2008	Similarly, JA inhibited four of the tested genes from Group 4 ( At4g17090 [ GH14 ], At2g25490 [ F-box {F-box-containing protein FB26} or EIN3-binding F-box protein 1 {EBF1}], At3g06050 [ AHR {alkyl hydroperoxide reductase like}], and At2g36830 [ MIP {major intrinsic protein aquaporin}]), but not At1g74710 [ ICS1 {isochorismate synthase 1}]).|
89	metabolite_JA protein_ICS1 I	(ja, inhibits, ics1)	(ja,inhibited,ics1)	NO	/	/	pmc2259087	2008	Similarly, JA inhibited four of the tested genes from Group 4 ( At4g17090 [ GH14 ], At2g25490 [ F-box {F-box-containing protein FB26} or EIN3-binding F-box protein 1 {EBF1}], At3g06050 [ AHR {alkyl hydroperoxide reductase like}], and At2g36830 [ MIP {major intrinsic protein aquaporin}]), but not At1g74710 [ ICS1 {isochorismate synthase 1}]).|
90	metabolite_JA metabolite_Isochorismate I	(ja, inhibits, isochorismate)	(ja,inhibited,isochorismate)	NO	/	/	pmc2259087	2008	Similarly, JA inhibited four of the tested genes from Group 4 ( At4g17090 [ GH14 ], At2g25490 [ F-box {F-box-containing protein FB26} or EIN3-binding F-box protein 1 {EBF1}], At3g06050 [ AHR {alkyl hydroperoxide reductase like}], and At2g36830 [ MIP {major intrinsic protein aquaporin}]), but not At1g74710 [ ICS1 {isochorismate synthase 1}]).|
91	protein_PAL1 metabolite_SAM B	(pal1, binds, sam)	(pal1,perceived by,sam)	NO	/	/	pmc2259087	2008	The activation of PAL1 ( At2g37040 ), CAD4 ( At3g19450 ), and NHO1 ( At1g80460 ), genes perceived by SAM test (Supplemental Table S4) but not by all three methods, may illustrate the latter kind of responses.|
91	protein_PAL1 metabolite_SAM B	(pal1, binds, sam)	(at2g37040,perceived by,sam)	NO	/	/	pmc2259087	2008	The activation of PAL1 ( At2g37040 ), CAD4 ( At3g19450 ), and NHO1 ( At1g80460 ), genes perceived by SAM test (Supplemental Table S4) but not by all three methods, may illustrate the latter kind of responses.|
92	metabolite_SAM metabolite_BA A	(sam, activates, ba)	(benzoate,synthesized by,sam)	NO	/	/	pmc2697359	2009	Troughs of SAM levels were measured in the evening and night, which corresponds to the time when the major floral scent compound, methyl benzoate, is synthesized by a SAM dependent methyltransferase ( Ns BSMT) and when this enzyme possesses its highest activity.|
93	metabolite_SAM metabolite_Ethylene A	(sam, activates, ethylene)	(ethylene,synthesized from,sam)	YES	NO	/	pmc2697359	2009	Ethylene, which is synthesized from SAM, reached only low levels of 1-2&nbsp ppbv in N. suaveolens flowers.|
93	metabolite_SAM metabolite_Ethylene A	(sam, activates, ethylene)	(sam,is a precursor,ethylene)	YES	NO	/	pmc2697359	2009	S 'adenosyl methionine (SAM) is a precursor of ethylene synthesis and therefore converted to 1-aminocyclopropane-1-carboxylic acid (ACC) by ACC synthase and then further metabolised to ethylene by the enzyme ACO (ACC oxidase) (Fig.|
93	metabolite_SAM metabolite_Ethylene A	(sam, activates, ethylene)	(sam,is the precursor,ethylene)	YES	NO	/	pmc148947	2002	For example, SAM is the precursor of ethylene and certain polyamines, and it serves as the methyl group donor in DNA methylation reactions.|
93	metabolite_SAM metabolite_Ethylene A	(sam, activates, ethylene)	(sam,is a precursor,ethylene)	YES	NO	/	pmc2492612	2008	SAM is a precursor for the phytohormone ethylene, a hormone affecting stress responses ( Broekaert ETAL., 2006 ).|
93	metabolite_SAM metabolite_Ethylene A	(sam, activates, ethylene)	(ethylene,produced,sam)	YES	NO	/	pmc166762	2002	Ethylene is produced from SAM via 1-amino-cyclopropane-1-carboxylic acid by the actions of 1-aminocyclopropane-1-carboxylic synthase and 1-aminocyclopropane-1-carboxylic oxidase ( Hedden and Philips, 2000 ).|
93	metabolite_SAM metabolite_Ethylene A	(sam, activates, ethylene)	(ethylene,synthesized from,sam)	YES	NO	/	pmc2413276	2008	Ethylene is synthesized from S -adenosyl- L -methionine (SAM) via 1-aminocyclopropane-1-carboxylic acid (ACC).|
93	metabolite_SAM metabolite_Ethylene A	(sam, activates, ethylene)	(sam,is a precursor,ethylene)	YES	NO	/	pmc2442549	2008	Besides being a building block of proteins, Met, through its catabolic product S -adenosyl-Met (SAM), is a precursor for the hormone ethylene, for polyamines, and it is also the primary methyl-group donor for multiple biological processes, such as DNA replication, cell wall development, and secondary metabolite production ( Amir ETAL., 2002 ).|
93	metabolite_SAM metabolite_Ethylene A	(sam, activates, ethylene)	(sam,produces,ethylene)	YES	NO	/	pmc1199607	2005	1-aminocyclopropane-1-carboxylate (ACC) synthase (ACS) converts S -adenosyl-L-methionine (SAM) to ACC and then, ACC oxidase (ACO) produces ethylene through oxidization of ACC.|
93	metabolite_SAM metabolite_Ethylene A	(sam, activates, ethylene)	(ethylene,synthesized from,sam)	YES	NO	/	pmc1955696	2007	Ethylene is synthesized from the amino acid Met by the consecutive action of three enzymatic activities: S -adenosyl- l -methionine (SAM) synthase, 1-aminocyclopropane-1-carboxylic acid (ACC) synthase, and ACC oxidase.|
93	metabolite_SAM metabolite_Ethylene A	(sam, activates, ethylene)	(sam,is a precursor,ethylene)	YES	NO	/	pmc34959	1998	SAM is a precursor for the biosynthesis of ethylene ( Yang and Hoffman, 1984 ) and polyamines ( Heby and Persson, 1990 ) and is involved in methylation reactions ( Tabor and Tabor, 1984 ).|
93	metabolite_SAM metabolite_Ethylene A	(sam, activates, ethylene)	(ethylene,synthesized from,sam)	YES	NO	/	pmc148908	2002	Transgenic Plants Expressing Truncated CGS Produced a High Level of Ethylene Ethylene, one of the major phytohormones in plants, is synthesized from Met via SAM.|
93	metabolite_SAM metabolite_Ethylene A	(sam, activates, ethylene)	(sam,is a precursor,ethylene)	YES	NO	/	pmc1065393	2005	In plants, SAM is a precursor for ethylene biosynthesis.|
93	metabolite_SAM metabolite_Ethylene A	(sam, activates, ethylene)	(ethylene,synthesized from,sam)	YES	NO	/	pmc2593668	2008	Modulation of the AtMTAN Enzyme Activity by Ca 2+ -Bound CBL3 May Influence Ethylene and Polyamine Biosynthesis as Well as the Met Salvage Pathway in Arabidopsis The plant hormone ethylene is synthesized from S -adenosyl- l -methionine (SAM) via the intermediate 1-aminocyclopropane-1-carboxylic acid (ACC).|
93	metabolite_SAM metabolite_Ethylene A	(sam, activates, ethylene)	(s-adenosyl-l-methionine,is the precursor,ethylene)	YES	NO	/	pmc3017854	2010	S-adenosyl-L-methionine is the precursor of ethylene [ 70 ] which participates in regulation of growth, development, and responses to stress and pathogen attack in plants [ 71 ].|
93	metabolite_SAM metabolite_Ethylene A	(sam, activates, ethylene)	(sam,is the precursor,ethylene)	YES	NO	/	pmc1065396	2005	In addition, SAM is the precursor of ethylene, polyamines, and nicotianamine ( Moffatt and Weretilnyk, 2001 ).|
93	metabolite_SAM metabolite_Ethylene A	(sam, activates, ethylene)	(sam,is the precursor,ethylene)	YES	NO	/	pmc152195	2002	Because SAM is the precursor for both polyamines and ethylene as well as the methyl donor for almost all methyltransferases, ADK deficiency has the potential to affect a large number of cellular activities.|
93	metabolite_SAM metabolite_Ethylene A	(sam, activates, ethylene)	(sam,converted into,ethylene)	YES	NO	/	pmc2293297	2008	SAM is converted into 1-aminocyclopropane-1-carboxylic acid (ACC) by ACC synthase (ACS) as the rate-limiting step in ethylene biosynthesis.|
93	metabolite_SAM metabolite_Ethylene A	(sam, activates, ethylene)	(ethylene,synthesized from,sam)	YES	NO	/	pmc111164	2001	Effects of AOA on the Hypoxic Induction of ADH::b-glucuronidase (GUS) Transgene Ethylene is synthesized from S -adenosyl-Met (SAM) via ACC ( Adams and Yang, 1979 ).|
94	metabolite_JA metabolite_JA-Ile A	(ja, activates, ja-ile)	(jasmonic acid,produced,ja-ile)	YES	NO	/	pmc2692009	2009	In the initial phase of the OS-induced jasmonic acid (JA) burst (first 30 min), ir- pme lines produced WT levels of this hormone and of jasmonyl-isoleucine (JA-Ile) however, these levels were significantly reduced in the later phase (60-120 min) of the burst.|
94	metabolite_JA metabolite_JA-Ile A	(ja, activates, ja-ile)	(ja,produced,ja-ile)	YES	NO	/	pmc2692009	2009	In the initial phase of the OS-induced jasmonic acid (JA) burst (first 30 min), ir- pme lines produced WT levels of this hormone and of jasmonyl-isoleucine (JA-Ile) however, these levels were significantly reduced in the later phase (60-120 min) of the burst.|
94	metabolite_JA metabolite_JA-Ile A	(ja, activates, ja-ile)	(ja,elevated,ja-ile)	YES	NO	/	pmc519202	2004	Expression of wild-type JAR1 in transgenic jar1-1 plants restored sensitivity to JA and elevated JA-Ile to the same level as in the wild type.|
94	metabolite_JA metabolite_JA-Ile A	(ja, activates, ja-ile)	(ja,produce,ja-ile)	YES	NO	/	pmc2259097	2008	To answer these questions, we simultaneously silenced JASMONATE-RESISTANT4 (JAR4) and JAR6, two functionally redundant enzymes in Nicotiana attenuata that conjugate JA to amino acids to produce plants ( irjar4/6 ) with low levels of JA-Ile, JA-leucine (Leu), and JA-valine (Val &lt16% of wild type).|
94	metabolite_JA metabolite_JA-Ile A	(ja, activates, ja-ile)	(ja,produce,ja-ile)	YES	NO	/	pmc1693959	2006	JA addition, which was demonstrated to produce sustained differences in endogenous JA-Ile levels between wild-type and asTDM2 plants ( Figure 3G ), elicited TPI in asTDM2 plants at levels that were 40% lower than those in wild-type plants ( Figure 5A unpaired t test, P = 0.0361).|
94	metabolite_JA metabolite_JA-Ile A	(ja, activates, ja-ile)	(jasmonic acid,stimulate,ja-ile)	YES	NO	/	pmc1914189	2007	In Allium sativum , for example, treatment with jasmonic acid (JA) was shown to stimulate mycorrhizal development ( Regvar ETAL., 1996 ), and JA and its conjugated form JA-Ile accumulated in the roots of barley ( Hordeum vulgare ) colonized with Glomus intraradices ( Hause ETAL., 2002 ).|
94	metabolite_JA metabolite_JA-Ile A	(ja, activates, ja-ile)	(ja,stimulate,ja-ile)	YES	NO	/	pmc1914189	2007	In Allium sativum , for example, treatment with jasmonic acid (JA) was shown to stimulate mycorrhizal development ( Regvar ETAL., 1996 ), and JA and its conjugated form JA-Ile accumulated in the roots of barley ( Hordeum vulgare ) colonized with Glomus intraradices ( Hause ETAL., 2002 ).|
94	metabolite_JA metabolite_JA-Ile A	(ja, activates, ja-ile)	(ja,produces,ja-ile)	YES	NO	/	pmc2560989	2008	Conjugation of JA to Ile by JAR1 produces JA-Ile.|
95	metabolite_JA metabolite_JA-Ile I	(ja, inhibits, ja-ile)	(ja-ile,reduced,jasmonate)	NO	/	/	pmc2692009	2009	Both JA and JA-Ile levels were significantly reduced in the late phase of the jasmonate burst after elicitation but not before.|
95	metabolite_JA metabolite_JA-Ile I	(ja, inhibits, ja-ile)	(ja,decrease,ja-ile)	NO	/	/	pmc2663750	2009	Interestingly, JA levels decrease precipitously during flower development in both AZ and UT accessions, while JA-Ile levels decrease only modestly ( Fig.|
95	metabolite_JA metabolite_JA-Ile I	(ja, inhibits, ja-ile)	(ja,reduced,ja-ile)	NO	/	/	pmc2259097	2008	Compared to irjar4/6 ( irjar4-2/6-2 ) plants, aslox3 plants showed largely reduced JA levels (18.6% of those in wild-type plants) and similarly reduced JA-Ile levels (37.2% of those in wild-type plants), whereas the JA levels of irjar4/6 did not differ from JA levels in wild-type plants ( Fig.|
96	protein_COI1 metabolite_Ethylene I	(coi1, inhibits, ethylene)	(ethylene,suppressed,coi1)	NO	/	/	pmc150706	2002	Table 1. cev1 Plants Overproduce Ethylene The Mutant Phenotype of cev1 Plants Is Partially Suppressed by etr1 and coi1 Previously, we had shown that VSP expression and anthocyanin accumulation in cev1 plants requires COI1 and that prolific root hair formation requires ETR1 ( Ellis and Turner, 2001 ).|
96	protein_COI1 metabolite_Ethylene I	(coi1, inhibits, ethylene)	(coi1,prevented,ethylene)	NO	/	/	pmc143489	2003	Mutations at EIN2 or COI1 prevented the upregulation of b-CHI by ethylene or jasmonate and their synergy.|
97	protein_ETR1 metabolite_Ethylene I	(etr1, inhibits, ethylene)	(ethylene,suppressed,etr1)	NO	/	/	pmc150706	2002	Table 1. cev1 Plants Overproduce Ethylene The Mutant Phenotype of cev1 Plants Is Partially Suppressed by etr1 and coi1 Previously, we had shown that VSP expression and anthocyanin accumulation in cev1 plants requires COI1 and that prolific root hair formation requires ETR1 ( Ellis and Turner, 2001 ).|
97	protein_ETR1 metabolite_Ethylene I	(etr1, inhibits, ethylene)	(etr1,negatively regulates,ethylene)	NO	/	/	pmc2323812	2008	For example, the ethylene receptor ETR1 negatively regulates ethylene signaling in the absence of ethylene ( B leecker ETAL.|
97	protein_ETR1 metabolite_Ethylene I	(etr1, inhibits, ethylene)	(etr1,prevents,et)	NO	/	/	pmc527161	2004	Finally, we investigated the ET-insensitive mutant etr1-1 , which possesses an ETR1 locus with a dominant mutation that prevents ET binding to the receptor ETR1 ( Schaller and Bleecker, 1995 Gamble ETAL., 2002 ).|
97	protein_ETR1 metabolite_Ethylene I	(etr1, inhibits, ethylene)	(ethylene,blocked,etr1)	NO	/	/	pmc2575083	2008	Alternatively, the absence of ethylene insensitivity may have been a consequence of the effect of ran1 on ethylene receptor function, such that the RTE1 over-expression phenotype was largely blocked by the loss of ETR1 function.|
97	protein_ETR1 metabolite_Ethylene I	(etr1, inhibits, ethylene)	(etr1,abolish,ethylene)	NO	/	/	pmc59101	2000	These studies have shown that some of the dominant mutations in ETR1 abolish ethylene binding by the receptor, whereas other mutations do not affect ethylene binding but may affect receptor signaling ( Hall ETAL., 1999 ).|
97	protein_ETR1 metabolite_Ethylene I	(etr1, inhibits, ethylene)	(etr1,negatively regulate,ethylene)	NO	/	/	pmc102569	2000	It has recently been demonstrated that ethylene receptor proteins, including ETR1, negatively regulate ethylene responses and ethylene inhibits the signaling activities of these ethylene receptors ( 11 ).|
97	protein_ETR1 metabolite_Ethylene I	(etr1, inhibits, ethylene)	(etr1,reduced,ethylene)	NO	/	/	pmc18865	2000	The JA- and ethylene-dependent signaling events could be analyzed with mutants such as jar1 and etr1 , which exhibit reduced sensitivity to MeJA and altered perception of ethylene, respectively ( 14 , 15 ), and have been shown to be more susceptible to certain soil-borne pathogens ( 16 , 17 ).|
97	protein_ETR1 metabolite_Ethylene I	(etr1, inhibits, ethylene)	(etr1,abolishes,ethylene)	NO	/	/	pmc59379	1999	Notably, the etr1 - 1 mutation in subdomain 2 abolishes ethylene binding by the yeast-expressed protein ( Schaller and Bleecker, 1995 ).|
97	protein_ETR1 metabolite_Ethylene I	(etr1, inhibits, ethylene)	(etr1,eliminated,ethylene)	NO	/	/	pmc59379	1999	The etr1 - 1 and etr1 - 4 mutations completely eliminated ethylene binding, while the etr1 - 3 mutation severely reduced binding.|
97	protein_ETR1 metabolite_Ethylene I	(etr1, inhibits, ethylene)	(etr1,eliminate,ethylene)	NO	/	/	pmc59379	1999	These results indicate that the etr1 - 1 and etr1 - 4 alleles completely eliminate seedling-growth responses over a range of ethylene concentrations, and confirm previous observations that the etr1 - 2 and etr1 - 3 alleles are only partially effective in eliminating seedling-growth responses ( Guzman and Ecker, 1990 Chen and Bleecker, 1995 ).|
97	protein_ETR1 metabolite_Ethylene I	(etr1, inhibits, ethylene)	(etr1,eliminate,ethylene)	NO	/	/	pmc59379	1999	These results indicate that the etr1 - 1 and etr1 - 4 alleles completely eliminate seedling-growth responses over a range of ethylene concentrations, and confirm previous observations that the etr1 - 2 and etr1 - 3 alleles are only partially effective in eliminating seedling-growth responses ( Guzman and Ecker, 1990 Chen and Bleecker, 1995 ).|
97	protein_ETR1 metabolite_Ethylene I	(etr1, inhibits, ethylene)	(etr1,abolished,ethylene)	NO	/	/	pmc59379	1999	Effects of Mutations on the Ethylene-Binding Activity of the ETR1 Receptor Based on the result that the etr1 - 1 mutation completely abolished ethylene binding by the yeast-expressed protein ( Schaller and Bleecker, 1995 ), we examined the effects of the other existing mutations on the ethylene-binding capacity of mutant receptors expressed in yeast.|
97	protein_ETR1 metabolite_Ethylene I	(etr1, inhibits, ethylene)	(etr1,abolish,ethylene)	NO	/	/	pmc59379	1999	]) of 100 m m DTT for 1 h at 37degC, (more ...) Taken together, these data indicate that not all of the dominant mutations in ETR1 abolish ethylene binding, and the ethylene-insensitive phenotype observed in the etr1 mutant lines may be caused by defects in ethylene binding, signal transduction, or both.|
97	protein_ETR1 metabolite_Ethylene I	(etr1, inhibits, ethylene)	(etr1,eliminates,ethylene)	NO	/	/	pmc59379	1999	We therefore hypothesized that any mutation in ETR1 that eliminates ethylene binding by ETR1 expressed in yeast might also cause dominant ethylene insensitivity when transformed back into Arabidopsis.|
97	protein_ETR1 metabolite_Ethylene I	(etr1, inhibits, ethylene)	(etr1,abolished,ethylene)	NO	/	/	pmc59379	1999	Both the C65S and H69A mutations, located within the second hydrophobic subdomain of ETR1 , completely abolished ethylene binding in yeast ( Schaller and Bleecker, 1995 Rodriguez ETAL., 1999 ) and conferred dominant ethylene insensitivity in planta.|
97	protein_ETR1 metabolite_Ethylene I	(etr1, inhibits, ethylene)	(etr1,alleviated,ethylene)	NO	/	/	pmc2923534	2010	Addition of ers1 loss-of-function mutations to any ETR1 -containing receptor mutants alleviated ethylene growth inhibition.|
97	protein_ETR1 metabolite_Ethylene I	(etr1, inhibits, ethylene)	(ethylene,attenuated,etr1)	NO	/	/	pmc1867352	2007	To study the impact of ethylene production and perception on MAPK activation, we used an ACO -silenced line (irACO) of N. attenuata , which produced substantially less ethylene after OS elicitation than wild-type plants did, and a line overexpressing a mutant Arabidopsis ETR1 gene, whose ethylene perception was highly attenuated (ETR1) ( von Dahl ETAL., 2007 ).|
97	protein_ETR1 metabolite_Ethylene I	(etr1, inhibits, ethylene)	(etr1,abrogate,ethylene)	NO	/	/	pmc2293297	2008	This is supported by Chen ETAL., who similarly found that ethylene-insensitive mutations in the Arabidopsis receptors ETR1 and ETR2 will abrogate ethylene receptor turnover, even in constitutive ethylene response mutants, suggesting that it is ligand-receptor binding that induces turnover, and not downstream ethylene responses.|
97	protein_ETR1 metabolite_Ethylene I	(etr1, inhibits, ethylene)	(etr1,inactivated,ethylene)	NO	/	/	pmc151067	2003	In wild-type plants, ETR1 becomes inactivated in response to ethylene.|
98	protein_ETR1 protein_COI1 A	(etr1, activates, coi1)	(coi1,requires,etr1)	NO	/	/	pmc150706	2002	Table 1. cev1 Plants Overproduce Ethylene The Mutant Phenotype of cev1 Plants Is Partially Suppressed by etr1 and coi1 Previously, we had shown that VSP expression and anthocyanin accumulation in cev1 plants requires COI1 and that prolific root hair formation requires ETR1 ( Ellis and Turner, 2001 ).|
99	metabolite_Me-JA protein_PDF1.2 A	(me-ja, activates, pdf1.2)	(meja,induced,pdf1.2)	YES	NO	/	pmc150706	2002	Treatment with DCB or IXB induced the production of both PDF1.2 and VSP mRNA in wild-type plants, whereas treatment with 20 mM MeJA induced the production of VSP mRNA but little PDF1.2 mRNA ( Figure 6B ).|
99	metabolite_Me-JA protein_PDF1.2 A	(me-ja, activates, pdf1.2)	(meja,induced,pdf1.2)	YES	NO	/	pmc527161	2004	MeJA and ACC induced PDF1.2 expression, while INA did not.|
99	metabolite_Me-JA protein_PDF1.2 A	(me-ja, activates, pdf1.2)	(meja,activate,pdf1.2)	YES	NO	/	pmc1502512	2006	MeJA and ethylene are known to activate the defense gene PDF1.2 ( defensin ) through the jasmonic acid (JA)/ethylene pathway ( 20 - 25 ).|
99	metabolite_Me-JA protein_PDF1.2 A	(me-ja, activates, pdf1.2)	(meja,induces,pdf1.2)	YES	NO	/	pmc2634489	2008	Whereas MeJA treatment alone induces JA-responsive genes, such as PDF1.2 , the combined treatment of SA and MeJA results in strong suppression of these genes.|
99	metabolite_Me-JA protein_PDF1.2 A	(me-ja, activates, pdf1.2)	(pdf1.2,induced,meja)	YES	NO	/	pmc2634489	2008	Transgenic PDF1.2::BAR plants survive Finale(r) treatment when the BAR resistance gene under control of the PDF1.2 promoter is induced by MeJA, but die after combined treatment with SA, (more ...) SA-mediated suppression of BAR transcription does not lead to loss of herbicide resistance.|
99	metabolite_Me-JA protein_PDF1.2 A	(me-ja, activates, pdf1.2)	(pdf1.2,induced,meja)	YES	NO	/	pmc2634489	2008	Figure 2A shows that the SA-responsive PR-1 and JA-responsive PDF1.2 marker genes were induced in this line by SA and MeJA treatment, respectively.|
99	metabolite_Me-JA protein_PDF1.2 A	(me-ja, activates, pdf1.2)	(meja,activated,pdf1.2)	YES	NO	/	pmc2663751	2009	In the absence of ACC, the single treatments of Col-0 with SA or MeJA activated PR-1 and PDF1.2 , respectively.|
99	metabolite_Me-JA protein_PDF1.2 A	(me-ja, activates, pdf1.2)	(meja,induced,pdf1.2)	YES	NO	/	pmc2957573	2010	Figure&nbsp 4 a shows that exogenous application of MeJA or SA to wild-type Col-0 and mutant aos/dde2 plants induced similar levels of PDF1.2 and PR - 1 transcription, respectively.|
99	metabolite_Me-JA protein_PDF1.2 A	(me-ja, activates, pdf1.2)	(meja,activated,pdf1.2)	YES	NO	/	pmc2442557	2008	The single treatments with SA or MeJA clearly activated their corresponding marker genes PR-1 and PDF1.2 , although the basal PR-1 and PDF1.2 transcript levels varied among the accessions.|
99	metabolite_Me-JA protein_PDF1.2 A	(me-ja, activates, pdf1.2)	(meja,activated,pdf1.2)	YES	NO	/	pmc2442557	2008	The single treatments with SA or MeJA clearly activated their corresponding marker genes PR-1 and PDF1.2 , although the basal PR-1 and PDF1.2 transcript levels varied among the accessions.|
99	metabolite_Me-JA protein_PDF1.2 A	(me-ja, activates, pdf1.2)	(pdf1.2,induced,meja)	YES	NO	/	pmc2442557	2008	Figure 5C shows that PDF1.2 expression was induced by both concentrations of MeJA in wild-type Col-0.|
99	metabolite_Me-JA protein_PDF1.2 A	(me-ja, activates, pdf1.2)	(pdf1.2,induced,meja)	YES	NO	/	pmc2954645	2008	Both elicitors also trigger a rapid increase in the expression of WRKY33 , which, like WRKY40 , activates JA-pathway responses and represses SA signaling ERF1 , which integrates JA and Et signals and activates JA/Et dependent defense responses including increased expression of PDF1.2 and B-Chi and TDR1 , a member of the AP2 / ERF transcription factor family that is induced by MeJA.|
99	metabolite_Me-JA protein_PDF1.2 A	(me-ja, activates, pdf1.2)	(meja,induce,pdf1.2)	YES	NO	/	pmc2954645	2008	Under some growth conditions, endogenous Et is insufficient for enhanced MeJA levels to induce expression of PDF1.2 ( Penninckx ETAL., 1998 ), which may account for the lack of PDF1.2 up-regulation in our experiments.|
99	metabolite_Me-JA protein_PDF1.2 A	(me-ja, activates, pdf1.2)	(meja,activated,pdf1.2)	YES	NO	/	pmc197303	2003	For example, although exogenously applied MeJA activated PDF1.2 expression in sfd1-1 ssi2 npr1 plants, the PDF1.2 gene transcript accumulated to lower levels than in the MeJA-treated control npr1 plant ( Figure 3E ).|
99	metabolite_Me-JA protein_PDF1.2 A	(me-ja, activates, pdf1.2)	(meja,activated,pdf1.2)	YES	NO	/	pmc197303	2003	For example, although exogenously applied MeJA activated PDF1.2 expression in sfd1-1 ssi2 npr1 plants, the PDF1.2 gene transcript accumulated to lower levels than in the MeJA-treated control npr1 plant ( Figure 3E ).|
99	metabolite_Me-JA protein_PDF1.2 A	(me-ja, activates, pdf1.2)	(methyl jasmonate,resulted in the accumulation,pdf1.2)	YES	NO	/	pmc150028	2003	In wild-type Col-0 plants, exogenous application of SA activated PR-1 , whereas treatment with methyl jasmonate (MeJA) resulted in the accumulation of LOX2 , VSP , and PDF1.2 mRNA ( Figure 3 ).|
99	metabolite_Me-JA protein_PDF1.2 A	(me-ja, activates, pdf1.2)	(meja,resulted in the accumulation,pdf1.2)	YES	NO	/	pmc150028	2003	In wild-type Col-0 plants, exogenous application of SA activated PR-1 , whereas treatment with methyl jasmonate (MeJA) resulted in the accumulation of LOX2 , VSP , and PDF1.2 mRNA ( Figure 3 ).|
99	metabolite_Me-JA protein_PDF1.2 A	(me-ja, activates, pdf1.2)	(mj,induced,pdf1.2)	YES	NO	/	pmc535886	2004	As expected, treatments with MJ and ethylene significantly induced PDF1.2 (30-fold and 15-fold, respectively) in treated wild-type plants relative to the mock-treated plants, whereas ABA treatment caused 10-fold reduction at the basal transcript levels of PDF1.2 relative to those in mock-treated wild-type plants ( Figure 1A ).|
99	metabolite_Me-JA protein_PDF1.2 A	(me-ja, activates, pdf1.2)	(mj,induced,pdf1.2)	YES	NO	/	pmc535886	2004	As expected, MJ treatment strongly induced the transcript levels of PDF1.2 , CHI , HEL , and LEC in wild-type plants relative to the expression of these genes in mock-treated plants ( Figure 2A ).|
99	metabolite_Me-JA protein_PDF1.2 A	(me-ja, activates, pdf1.2)	(pdf1.2,induced,methyl jasmonate)	YES	NO	/	pmc2518228	2008	Transcription at the PR1 and PDF1.2 promoters was induced by SA or methyl jasmonate treatment, whereas transcription from the ACT2 promoter was relatively unaffected ( Figure 6B ).|
99	metabolite_Me-JA protein_PDF1.2 A	(me-ja, activates, pdf1.2)	(pdf1.2,induced,meja)	YES	NO	/	pmc135553	2001	cev1 Seedlings Expressed PDF1.2 and CHI-B Constitutively RNA gel blot analysis of Col- gl1 seedlings indicated that PDF1.2 was induced by MeJA but not by wounding and that CHI-B was induced by wounding but not by MeJA ( Figure 3 ).|
99	metabolite_Me-JA protein_PDF1.2 A	(me-ja, activates, pdf1.2)	(pdf1.2,induced,meja)	YES	NO	/	pmc24583	1998	In addition, PDF1.2, PR-3 , and PR-4 are induced by exogenous application of MeJA but not by SA applied at a concentration at which it induces PR-1 (Fig.|
99	metabolite_Me-JA protein_PDF1.2 A	(me-ja, activates, pdf1.2)	(pdf1.2,induced,meja)	YES	NO	/	pmc154259	2002	AtERF13 , AtERF1 , ERF1 , and PDF1.2 were induced by MeJA in jar1-1 to levels similar to those observed in the wild-type (WT Fig.|
100	metabolite_Ethylene metabolite_JA I	(ethylene, inhibits, ja)	(ethylene,inhibit,ja)	NO	/	/	pmc150706	2002	However, in Arabidopsis, oligosaccharides promote ethylene production and inhibit the expression of JA-regulated genes ( Rojo ETAL., 1999 ), and in tomato, JA induces polygalacturonase expression, suggesting that the oligogalacturonides produced in planta likely act downstream of JA synthesis ( Ryan, 2000 ).|
100	metabolite_Ethylene metabolite_JA I	(ethylene, inhibits, ja)	(ethylene,suppressed,ja)	NO	/	/	pmc2643483	2009	Ethylene and SA first slightly induced and then suppressed OsDR10 expression, and JA suppressed OsDR10 expression as compared to the water (also as wounding) control.|
100	metabolite_Ethylene metabolite_JA I	(ethylene, inhibits, ja)	(ethylene,reduces,ja)	NO	/	/	pmc2682494	2009	It has been shown that simultaneous application of ethylene reduces VSP1 induction by JA ( Tuominen ETAL.|
100	metabolite_Ethylene metabolite_JA I	(ethylene, inhibits, ja)	(ja,negatively regulated,et)	NO	/	/	pmc514172	2004	Interestingly, in contrast with the cooperation of ET and JA in the regulation of pathogen-defense genes through ERF1, this set of JA-induced genes is negatively regulated by ET ( Rojo ETAL., 1999 , 2003 Turner ETAL., 2002 )here, we show that this negative regulation is executed through ERF1.|
100	metabolite_Ethylene metabolite_JA I	(ethylene, inhibits, ja)	(ja,blocked,ethylene)	NO	/	/	pmc543214	2002	Furthermore, double mutants produced from crosses of the pmr6 mutant with plants expressing NahG (which encodes a salicylate hydroxylase that degrades SA), npr1 mutants (which are blocked in the SA response pathway and do not express PR1 ), coi1 mutants (which are blocked in JA perception), or etr1 mutants (which are blocked in ethylene perception) all retained complete resistance to powdery mild…
101	metabolite_Copper metabolite_Ethylene A	(copper, activates, ethylene)	(ethylene,require,copper)	YES	NO	/	pmc1550774	2006	To be functional, the ethylene receptors require a copper cofactor whose loading likely depends on RAN1, a homolog of the human Menkes Wilson P-type ATPase copper transporters ( 14 , 15 ).|
101	metabolite_Copper metabolite_Ethylene A	(copper, activates, ethylene)	(ethylene,requires,copper)	YES	NO	/	pmc1785413	2006	Analyses of mutations in the transmembrane domain of ETR1 have revealed that certain residues are crucial for ethylene binding ( Schaller and Bleecker, 1995 Hall ETAL., 1999 Rodriguez ETAL., 1999 ) and that the binding requires copper as a cofactor ( Rodriguez ETAL., 1999 ).|
101	metabolite_Copper metabolite_Ethylene A	(copper, activates, ethylene)	(ethylene,requires,copper)	YES	NO	/	pmc2575083	2008	Ethylene binding ( Schaller and Bleecker, 1995 ) requires a copper co-factor ( Rodriguez ETAL.|
101	metabolite_Copper metabolite_Ethylene A	(copper, activates, ethylene)	(ethylene,requires,copper)	YES	NO	/	pmc64905	2001	Ethylene binding requires a copper cofactor as part of the functional receptor ( Rodriguez ETAL., 1999 ), and a copper transporter protein, RAN1, is thought to provide copper ions to the receptors ( Hirayama ETAL., 1999 Woeste and Kieber, 2000 ).|
101	metabolite_Copper metabolite_Ethylene A	(copper, activates, ethylene)	(ethylene,requires,copper)	YES	NO	/	pmc64905	2001	Ethylene binding requires a copper cofactor as part of the functional receptor ( Rodriguez ETAL., 1999 ), and a copper transporter protein, RAN1, is thought to provide copper ions to the receptors ( Hirayama ETAL., 1999 Woeste and Kieber, 2000 ).|
101	metabolite_Copper metabolite_Ethylene A	(copper, activates, ethylene)	(ethylene,requires,copper)	YES	NO	/	pmc1199607	2005	Ethylene is perceived by ethylene receptor family ETR1, ETR2, EIN4, ERS1, ERS2 [ 3 - 6 ] and their assembly requires the RAN1 copper transporter [ 7 ].|
101	metabolite_Copper metabolite_Ethylene A	(copper, activates, ethylene)	(copper,stimulate,ethylene)	YES	NO	/	pmc2905205	2010	Although copper and H2O2 effectively stimulate ethylene biosynthesis in higher plants, the most universal and potent inducer of expression of ACS genes is cycloheximide (CHX) ( Yamagami ETAL.|
102	protein_EIN3 metabolite_Ethylene A	(ein3, activates, ethylene)	(ein3 protein,increase,ethylene)	NO	/	/	pmc1550774	2006	Interestingly, recent studies have suggested that EIN3 protein levels rapidly increase in response to ethylene and that this response requires several ethylene signaling pathway components, including the ethylene receptors (ETR1 and EIN4), CTR1, EIN2, EIN5, and EIN6 ( 5 ).|
102	protein_EIN3 metabolite_Ethylene A	(ein3, activates, ethylene)	(ein3,increase,ethylene)	NO	/	/	pmc1550774	2006	Interestingly, recent studies have suggested that EIN3 protein levels rapidly increase in response to ethylene and that this response requires several ethylene signaling pathway components, including the ethylene receptors (ETR1 and EIN4), CTR1, EIN2, EIN5, and EIN6 ( 5 ).|
102	protein_EIN3 metabolite_Ethylene A	(ein3, activates, ethylene)	(ein3,accumulates,ethylene)	NO	/	/	pmc3063992	2009	Although EIN3 transcription is not affected, EIN3 accumulates in the nucleus in response to ethylene or the immediate ethylene precursor 1-amino-cyclopropane-1-carboxylic acid (ACC) within 1 h [ 29 - 32 ].|
102	protein_EIN3 metabolite_Ethylene A	(ein3, activates, ethylene)	(ein3,accumulates,ethylene)	NO	/	/	pmc3063992	2009	Although EIN3 transcription is not affected, EIN3 accumulates in the nucleus in response to ethylene or the immediate ethylene precursor 1-amino-cyclopropane-1-carboxylic acid (ACC) within 1 h [ 29 - 32 ].|
102	protein_EIN3 metabolite_Ethylene A	(ein3, activates, ethylene)	(ein3,upregulate,ethylene)	NO	/	/	pmc1693942	2006	EIN3 and EILs then upregulate primary target genes of the ethylene transcriptional cascade.|
102	protein_EIN3 metabolite_Ethylene A	(ein3, activates, ethylene)	(ein3 protein,induces,ethylene)	NO	/	/	pmc1867343	2007	Importantly, disruption of either EBF1 or EBF2 increases EIN3 protein levels and induces a hypersensitivity to exogenous ethylene at both the phenotypic and molecular levels.|
102	protein_EIN3 metabolite_Ethylene A	(ein3, activates, ethylene)	(ein3,induces,ethylene)	NO	/	/	pmc1867343	2007	Importantly, disruption of either EBF1 or EBF2 increases EIN3 protein levels and induces a hypersensitivity to exogenous ethylene at both the phenotypic and molecular levels.|
102	protein_EIN3 metabolite_Ethylene A	(ein3, activates, ethylene)	(ein3,induce,ethylene)	NO	/	/	pmc2442530	2008	ERF1 has been suggested to be part of a linear ethylene signal transduction cascade in which the transcription factor EIN3 was suggested to induce ERF1 gene expression in response to ethylene ( Solano ETAL., 1998 ).|
103	protein_ETR1 metabolite_Ethylene A	(etr1, activates, ethylene)	(ethylene,requires,etr1)	NO	/	/	pmc1550774	2006	Interestingly, recent studies have suggested that EIN3 protein levels rapidly increase in response to ethylene and that this response requires several ethylene signaling pathway components, including the ethylene receptors (ETR1 and EIN4), CTR1, EIN2, EIN5, and EIN6 ( 5 ).|
103	protein_ETR1 metabolite_Ethylene A	(etr1, activates, ethylene)	(etr1,encodes,ethylene)	NO	/	/	pmc59264	1999	The ethylene-insensitive mutant etr1 has been identified, and the ETR1 gene, which encodes an ethylene receptor, has been isolated and characterized ( Bleecker ETAL., 1988 Chang ETAL., 1993 ).|
103	protein_ETR1 metabolite_Ethylene A	(etr1, activates, ethylene)	(etr1,encodes,ethylene)	NO	/	/	pmc59264	1999	Analysis of ETR1 expressed in yeast cells showed that the hydrophobic regions of the ETR1 protein are capable of reversibly binding ethylene ( Schaller and Bleecker, 1995 ), which is strong evidence that ETR1 encodes an ethylene receptor.|
103	protein_ETR1 metabolite_Ethylene A	(etr1, activates, ethylene)	(etr1,encodes,ethylene)	NO	/	/	pmc34151	1997	More recent biochemical studies have now shown that ETR1 has the capacity to generate ethylene binding sites when expressed in yeast, strongly supporting the notion that ETR1 encodes an ethylene receptor.|
103	protein_ETR1 metabolite_Ethylene A	(etr1, activates, ethylene)	(etr1,encodes,ethylene)	NO	/	/	pmc2700526	2009	ETR1 encodes one of the ethylene receptor in Arabidopsis ( Chang ETAL., 1993 ).|
103	protein_ETR1 metabolite_Ethylene A	(etr1, activates, ethylene)	(etr,encode,ethylene)	NO	/	/	pmc316750	1997	Genetic dissection of ethylene signal transduction in Arabidopsis suggests that the ETR and ERS genes encode redundant ethylene receptors, that CTR1 acts downstream of ETR and ERS, and that the ETR, ERS, and CTR gene products define a pathway that operates as a negative regulator of ethylene responses ( Bleeker ETAL.|
103	protein_ETR1 metabolite_Ethylene A	(etr1, activates, ethylene)	(etr1,encodes,ethylene)	NO	/	/	pmc59379	1999	Subsequent biochemical experiments have confirmed that the ETR1 gene encodes an ethylene receptor.|
103	protein_ETR1 metabolite_Ethylene A	(etr1, activates, ethylene)	(etr1,encodes,ethylene)	NO	/	/	pmc316334	2000	Ethylene perception is important for abscission in many plants, and mutations in ETR1 , which encodes an ethylene receptor, result in significant delay of floral organ abscission ( Bleecker and Patterson 1997 ).|
103	protein_ETR1 metabolite_Ethylene A	(etr1, activates, ethylene)	(etr,encodes,ethylene)	NO	/	/	pmc58847	2000	For example, the Never-ripe mutant has been used in genetic analyses of fruit ripening ( DellaPenna ETAL., 1989 ), and the Never-ripe gene is a homolog of ETR 1, which encodes an ethylene receptor in Arabidopsis ( Wilkinson ETAL., 1995 ).|
103	protein_ETR1 metabolite_Ethylene A	(etr1, activates, ethylene)	(etr1,encodes,ethylene)	NO	/	/	pmc2802810	2009	10 ETR1 encodes a two-component histidine kinase receptor, which if mutated prevents ethylene action.|
103	protein_ETR1 metabolite_Ethylene A	(etr1, activates, ethylene)	(etr1,increased,ethylene)	NO	/	/	pmc166743	2002	(more ...) Receptor Expression in the Loss-of-Function Receptor Mutants It was not clear why only etr1 loss-of-function mutants have increased ethylene responsiveness.|
103	protein_ETR1 metabolite_Ethylene A	(etr1, activates, ethylene)	(etr1,enhance,ethylene)	NO	/	/	pmc2607017	2009	This is consistent with previous studies showing that ETO1 also acts synergistically with etr1 to enhance ethylene production [46] .|
103	protein_ETR1 metabolite_Ethylene A	(etr1, activates, ethylene)	(etr1,produced,ethylene)	NO	/	/	pmc59389	1999	(1997) were able to transform all of these different plant species and obtain various ethylene-insensitive phenotypes: wild-type tomato plants transformed with etr1 - 1 displayed delayed flower senescence and a NR fruit phenotype, and etr1 - 1 petunias produced flowers with delayed senescence after ethylene treatment and pollination ( Wilkinson ETAL., 1997 ).|
103	protein_ETR1 metabolite_Ethylene A	(etr1, activates, ethylene)	(etr1,encodes,ethylene)	NO	/	/	pmc20462	1998	The ETR1 gene encodes an ethylene receptor, as indicated by the ethylene-binding activity of the amino-terminal domain of ETR1 ( 7 ).|
103	protein_ETR1 metabolite_Ethylene A	(etr1, activates, ethylene)	(ethylene,requires,etr)	NO	/	/	pmc2688479	2009	This may be due to the fact that the effect of ethylene requires the prior inactivation of the ETR and the indirect activation of the ERF 1 genetic machinery.|
103	protein_ETR1 metabolite_Ethylene A	(etr1, activates, ethylene)	(etr1,encodes,ethylene)	NO	/	/	pmc2955748	2010	ETR1 encodes one of the five ethylene receptors.|
103	protein_ETR1 metabolite_Ethylene A	(etr1, activates, ethylene)	(etr1,encodes,ethylene)	NO	/	/	pmc135553	2001	Genetic evidence indicated that the cev1 phenotype required both COI1 , an essential component of the JA signal pathway, and ETR1 , which encodes the ethylene receptor.|
103	protein_ETR1 metabolite_Ethylene A	(etr1, activates, ethylene)	(etr1,encodes,ethylene)	NO	/	/	pmc32108	1999	Extensive work with Arabidopsis has shown that a very common class of ethylene-insensitive mutants contains dominant mutations in the ETR1 gene, which encodes an ethylene receptor ( Ecker, 1995 Kieber, 1997 ).|
103	protein_ETR1 metabolite_Ethylene A	(etr1, activates, ethylene)	(etr1,encodes,ethylene)	NO	/	/	pmc139843	2000	This, coupled with other genetic and molecular data, indicates that ETR1 encodes an ethylene receptor ( Schaller and Bleecker, 1995 ).|
104	protein_EIN4 metabolite_Ethylene A	(ein4, activates, ethylene)	(ethylene,requires,ein4)	NO	/	/	pmc1550774	2006	Interestingly, recent studies have suggested that EIN3 protein levels rapidly increase in response to ethylene and that this response requires several ethylene signaling pathway components, including the ethylene receptors (ETR1 and EIN4), CTR1, EIN2, EIN5, and EIN6 ( 5 ).|
104	protein_EIN4 metabolite_Ethylene A	(ein4, activates, ethylene)	(ethylene,induced,ein4)	NO	/	/	pmc151230	2002	The ethylene receptor ETR2 is induced between 2 and 4 h of low-oxygen stress, and the negative regulator EIN4 is repressed ( Hua and Meyerowitz, 1998 ).|
105	protein_CTR1 metabolite_Ethylene A	(ctr1, activates, ethylene)	(ethylene,requires,ctr1)	NO	/	/	pmc1550774	2006	Interestingly, recent studies have suggested that EIN3 protein levels rapidly increase in response to ethylene and that this response requires several ethylene signaling pathway components, including the ethylene receptors (ETR1 and EIN4), CTR1, EIN2, EIN5, and EIN6 ( 5 ).|
105	protein_CTR1 metabolite_Ethylene A	(ctr1, activates, ethylene)	(ctr1,enhanced,ethylene)	NO	/	/	pmc2814513	2009	This decrease in CTR1 transcript levels suggests enhanced ethylene signaling via downstream positive factors (Ethylene Insensitive2 [EIN2] EIN3 ethylene-responsive element binding transcription factors [ERFs] Figure 4B ).|
105	protein_CTR1 metabolite_Ethylene A	(ctr1, activates, ethylene)	(ethylene,transduced,ctr1)	NO	/	/	pmc1914132	2007	This effect of ethylene on the accumulation of active GA is transduced via CTR1 and the downstream transcriptional regulator ETHYLENE INSENSITIVE3.|
105	protein_CTR1 metabolite_Ethylene A	(ctr1, activates, ethylene)	(ctr1,produces,ethylene)	NO	/	/	pmc535880	2004	In addition, we did not observe higher basal levels of MPK6 activity in ctr1 , a constitutive ethylene response mutant, or ethylene-overproducing 1 ( eto1 ), a mutant that produces elevated levels of ethylene.|
106	protein_EIN2 metabolite_Ethylene A	(ein2, activates, ethylene)	(ethylene,requires,ein2)	NO	/	/	pmc1550774	2006	Interestingly, recent studies have suggested that EIN3 protein levels rapidly increase in response to ethylene and that this response requires several ethylene signaling pathway components, including the ethylene receptors (ETR1 and EIN4), CTR1, EIN2, EIN5, and EIN6 ( 5 ).|
106	protein_EIN2 metabolite_Ethylene A	(ein2, activates, ethylene)	(era3,encodes,et)	NO	/	/	pmc167103	2003	ERA3 , an EIN2 allele of ethylene-signaling pathway, encodes a membrane metal transporter ( Alonso et al., 1999 ).|
106	protein_EIN2 metabolite_Ethylene A	(ein2, activates, ethylene)	(ein2,encodes,et)	NO	/	/	pmc167103	2003	ERA3 , an EIN2 allele of ethylene-signaling pathway, encodes a membrane metal transporter ( Alonso et al., 1999 ).|
106	protein_EIN2 metabolite_Ethylene A	(ein2, activates, ethylene)	(ethylene,require,ein2)	NO	/	/	pmc2570729	2008	Using photosystem I- and photosystem II (PSII)-specific wavelengths of light, photosynthetic electron transport inhibitors, and lsd1 mutants as a test system for deregulated EEE acclimation ( Mateo ETAL., 2004 ), we find that programmed cell death propagation signals and production of ethylene require EIN2, EDS1, and PAD4 activity.|
106	protein_EIN2 metabolite_Ethylene A	(ein2, activates, ethylene)	(ein2 protein,increased,ethylene)	NO	/	/	pmc2648649	2009	We found that the level of EIN2 protein rapidly increased in response to ethylene treatment, but in the presence of silver ion, EIN2 protein accumulation was completely inhibited ( Fig.|
106	protein_EIN2 metabolite_Ethylene A	(ein2, activates, ethylene)	(ein2 protein,increased,ethylene)	NO	/	/	pmc2648649	2009	In wild-type Col-0 seedlings, the level of EIN2 protein increased in response to ethylene treatment ( Fig.|
106	protein_EIN2 metabolite_Ethylene A	(ein2, activates, ethylene)	(era3,enhanced,ethylene)	NO	/	/	pmc523868	2003	One such example may be era3 ( enhanced response to ABA 3 )/ ein2 ( ethylene insensitive 2 ).|
107	protein_EIN5 metabolite_Ethylene A	(ein5, activates, ethylene)	(ethylene,requires,ein5)	NO	/	/	pmc1550774	2006	Interestingly, recent studies have suggested that EIN3 protein levels rapidly increase in response to ethylene and that this response requires several ethylene signaling pathway components, including the ethylene receptors (ETR1 and EIN4), CTR1, EIN2, EIN5, and EIN6 ( 5 ).|
108	protein_EBF2 metabolite_Ethylene A	(ebf2, activates, ethylene)	(ebf2,accumulate,ethylene)	NO	/	/	pmc1550774	2006	In addition, the mRNAs for the EIN3-regulating F-box proteins EBF1 and EBF2 accumulate in ein5 mutant plants in the presence and absence of ethylene gas, likely resulting in the under-accumulation of EIN3 and ultimately ethylene insensitivity.|
108	protein_EBF2 metabolite_Ethylene A	(ebf2, activates, ethylene)	(ebf1/2,accumulate,ethylene)	NO	/	/	pmc1693942	2006	Because both the xrn4-3 and ein5-1 mutants increase EBF1/2 mRNA levels and accumulate lower levels of EIN3 protein in response to ethylene or its precursor ACC, we examined the ethylene growth response kinetics of these mutants.|
108	protein_EBF2 metabolite_Ethylene A	(ebf2, activates, ethylene)	(ebf2,elevated,ethylene)	NO	/	/	pmc1867343	2007	The ebf1 ebf2 seedlings have elevated EIN3 levels in the absence of exogenous ethylene, suggesting that ubiquitination of EIN3 (and possibly one or more EILs) by the corresponding SCF EBF1/2 complexes is essential for plant growth even in the absence of the hormone ( Gagne ETAL., 2004 ).|
109	protein_EBF1 metabolite_Ethylene A	(ebf1, activates, ethylene)	(ebf1,accumulate,ethylene)	NO	/	/	pmc1550774	2006	In addition, the mRNAs for the EIN3-regulating F-box proteins EBF1 and EBF2 accumulate in ein5 mutant plants in the presence and absence of ethylene gas, likely resulting in the under-accumulation of EIN3 and ultimately ethylene insensitivity.|
109	protein_EBF1 metabolite_Ethylene A	(ebf1, activates, ethylene)	(ebf1,accumulated,ethylene)	NO	/	/	pmc1550774	2006	Furthermore, the levels of EBF1 mRNA in the ein5 - 6 mutant seedlings accumulated to even higher levels compared with wild-type Col-0 plants after 4 and 12 h of growth in ethylene ( Fig.|
109	protein_EBF1 metabolite_Ethylene A	(ebf1, activates, ethylene)	(ebf1,enhances,ethylene)	NO	/	/	pmc404126	2004	Empty vectors (pGAD and pGBKT7) or vectors expressing (more ...) Given the likelihood that inactivation of both EBF1 and -2 further enhances EIN3 stability and thus ethylene sensitivity, we examined double homozygous ebf1 ebf2 mutants.|
109	protein_EBF1 metabolite_Ethylene A	(ebf1, activates, ethylene)	(ebf1,elevated,ethylene)	NO	/	/	pmc1867343	2007	The ebf1 ebf2 seedlings have elevated EIN3 levels in the absence of exogenous ethylene, suggesting that ubiquitination of EIN3 (and possibly one or more EILs) by the corresponding SCF EBF1/2 complexes is essential for plant growth even in the absence of the hormone ( Gagne ETAL., 2004 ).|
110	protein_EBF2 metabolite_Ethylene I	(ebf2, inhibits, ethylene)	(ebf2,suppresses,ethylene)	NO	/	/	pmc1550774	2006	Mutation of either EBF1 or EBF2 in ein5 mutant plants suppresses the ethylene insensitivity phenotypes of these plants.|
111	protein_EBF1 metabolite_Ethylene I	(ebf1, inhibits, ethylene)	(ebf1,suppresses,ethylene)	NO	/	/	pmc1550774	2006	Mutation of either EBF1 or EBF2 in ein5 mutant plants suppresses the ethylene insensitivity phenotypes of these plants.|
112	metabolite_Ethylene protein_EBF2 A	(ethylene, activates, ebf2)	(ethylene,accumulated,ebf2)	YES	NO	/	pmc1550774	2006	Interestingly, we observed that, upon treatment with ethylene, wild-type Col-0 plants accumulated increased levels of EBF2 mRNA.|
112	metabolite_Ethylene protein_EBF2 A	(ethylene, activates, ebf2)	(ethylene,positively regulates,ebf2)	YES	NO	/	pmc404126	2004	This increase, although evident in the wild-type seedlings, became more pronounced in the mutant backgrounds, indicating that ethylene positively regulates EBF2 mRNA abundance via a mechanism that is repressed by both EBF1 and -2.|
112	metabolite_Ethylene protein_EBF2 A	(ethylene, activates, ebf2)	(ebf2,upregulated,ethylene)	YES	NO	/	pmc1693942	2006	EBF1 and EBF2 Act Downstream of EIN5, and Their Transcript Levels Are Upregulated in an ein5 Mutant Background Our previous analysis of the transcriptional accumulation of EBF1/2 in ethylene mutants, which led to the establishment of the EIN3-EBF1/2 feedback loop ( Potuschak ETAL., 2003 ), did not include the ein5 mutant.|
112	metabolite_Ethylene protein_EBF2 A	(ethylene, activates, ebf2)	(ebf2,upregulated,ethylene)	YES	NO	/	pmc1867343	2007	Taken together with the data showing that the ebf2-3 mutation strongly accentuates the phenotype of the ctr1-1 mutant and that the EBF2 mRNA is more strongly upregulated by ethylene, we propose that the SCF EBF2 complex becomes more important once ethylene signaling is engaged and during recovery after hormone withdrawal.|
113	metabolite_Ethylene protein_EIN3 A	(ethylene, activates, ein3)	(ethylene,accumulated,ein3)	YES	NO	/	pmc1550774	2006	As expected, upon ethylene treatment EIN3 accumulated in wild-type Col-0 plants, and this ethylene-induced accumulation of EIN3 was ablated in ein5 - 1 mutant plants ( Fig.|
113	metabolite_Ethylene protein_EIN3 A	(ethylene, activates, ein3)	(ethylene,activates,ein3)	YES	NO	/	pmc317251	1998	Binding of ethylene (C 2 H 4 ) to membrane receptors activates EIN3, and most likely EIL1 and EIL2, through a signaling (more ...) ERF1 is a downstream component in the ethylene signaling pathway Previous efforts to understand the hormonal regulation of ethylene-regulated genes in several plant systems led to the identification of two kinds of ethylene response elements (EREs).|
113	metabolite_Ethylene protein_EIN3 A	(ethylene, activates, ein3)	(ethylene,leads to an increase,ein3 protein)	YES	NO	/	pmc1676061	2006	Several recent reports show that ethylene leads to an increase in EIN3 protein levels ( Guo and Ecker, 2003 Yanagisawa ETAL., 2003 Gagne ETAL., 2004 ).|
113	metabolite_Ethylene protein_EIN3 A	(ethylene, activates, ein3)	(ethylene,leads to an increase,ein3)	YES	NO	/	pmc1676061	2006	Several recent reports show that ethylene leads to an increase in EIN3 protein levels ( Guo and Ecker, 2003 Yanagisawa ETAL., 2003 Gagne ETAL., 2004 ).|
113	metabolite_Ethylene protein_EIN3 A	(ethylene, activates, ein3)	(ethylene,enhances,ein3)	YES	NO	/	pmc535886	2004	Indeed, recent evidence has suggested that glucose interferes with ethylene signaling by destabilizing the EIN3 protein, whereas ethylene enhances the stability of EIN3 ( Yanagisawa ETAL., 2003 ).|
113	metabolite_Ethylene protein_EIN3 A	(ethylene, activates, ein3)	(ethylene,activate,ein3)	YES	NO	/	pmc2660632	2009	PIL5 does not directly bind to the promoters of any ethylene-related genes, but it does indirectly repress the expression of two ethylene receptor genes ( ETR2 and ETHYELENE INSENSITIVE4 [ EIN4 ]) and activate the expression of an ethylene positive signaling component ( EIN3 ) ( Table 2 ).|
113	metabolite_Ethylene protein_EIN3 A	(ethylene, activates, ein3)	(ethylene,enhances,ein3)	YES	NO	/	pmc519203	2004	Recent studies have shown that ethylene enhances the stability of EIN3 and EIL1 proteins ( Guo and Ecker, 2003 Potuschak ETAL., 2003 ), whereas sugar reduces the stability of these two transcription factors ( Yanagisawa ETAL., 2003 ).|
113	metabolite_Ethylene protein_EIN3 A	(ethylene, activates, ein3)	(ethylene,increases,ein3)	YES	NO	/	pmc2802907	2007	The ethylene precursor ACC increases the stability of an EIN3:FLAG fusion protein ( Yanagisawa ETAL.|
113	metabolite_Ethylene protein_EIN3 A	(ethylene, activates, ein3)	(ethylene,stabilizes,ein3)	YES	NO	/	pmc535867	2004	Now several groups have shown that ethylene stabilizes EIN3 and that in the absence of ethylene, the protein is degraded by the proteasome.|
114	protein_EBF2 protein_EIN3 A	(ebf2, activates, ein3)	(ebf2,results in the accumulation,ein3 protein)	NO	/	/	pmc1550774	2006	We propose that the function of XRN4/EIN5 in the ethylene signal transduction pathway is likely to antagonize the negative feedback regulation on EIN3 by promoting EBF1 and EBF2 mRNA decay, which results in the accumulation of EIN3 protein, triggering the ethylene response ( Fig.|
114	protein_EBF2 protein_EIN3 A	(ebf2, activates, ein3)	(ein3,increased,ebf2)	NO	/	/	pmc404126	2004	Levels of EIN3 are increased in the ebf1 and ebf2 mutants.|
114	protein_EBF2 protein_EIN3 A	(ebf2, activates, ein3)	(ein3,enhanced,ebf2)	NO	/	/	pmc404126	2004	Consistent with this proposal are our observations that ( i ) T-DNA insertion mutants for EBF1 and/or -2 display aberrant phenotypic and molecular responses to exogenous ethylene and its precursor ACC, ( ii ) both F-box proteins interact directly by Y2H with EIN3, ( iii ) ethylene-induced accumulation of EIN3 is enhanced in the ebf1 and -2 lines, and ( iv ) double homozygous ebf1 ebf2 mutants dis…
114	protein_EBF2 protein_EIN3 A	(ebf2, activates, ein3)	(ein3,enhanced,ebf2)	NO	/	/	pmc404126	2004	Consistent with this proposal are our observations that ( i ) T-DNA insertion mutants for EBF1 and/or -2 display aberrant phenotypic and molecular responses to exogenous ethylene and its precursor ACC, ( ii ) both F-box proteins interact directly by Y2H with EIN3, ( iii ) ethylene-induced accumulation of EIN3 is enhanced in the ebf1 and -2 lines, and ( iv ) double homozygous ebf1 ebf2 mutants dis…
114	protein_EBF2 protein_EIN3 A	(ebf2, activates, ein3)	(ebf1/2,accumulate,ein3 protein)	NO	/	/	pmc1693942	2006	Because both the xrn4-3 and ein5-1 mutants increase EBF1/2 mRNA levels and accumulate lower levels of EIN3 protein in response to ethylene or its precursor ACC, we examined the ethylene growth response kinetics of these mutants.|
114	protein_EBF2 protein_EIN3 A	(ebf2, activates, ein3)	(ebf2,increases,ein3 protein)	NO	/	/	pmc1867343	2007	Importantly, disruption of either EBF1 or EBF2 increases EIN3 protein levels and induces a hypersensitivity to exogenous ethylene at both the phenotypic and molecular levels.|
114	protein_EBF2 protein_EIN3 A	(ebf2, activates, ein3)	(ebf2,increases,ein3)	NO	/	/	pmc1867343	2007	Importantly, disruption of either EBF1 or EBF2 increases EIN3 protein levels and induces a hypersensitivity to exogenous ethylene at both the phenotypic and molecular levels.|
114	protein_EBF2 protein_EIN3 A	(ebf2, activates, ein3)	(ebf2,elevated,ein3)	NO	/	/	pmc1867343	2007	The ebf1 ebf2 seedlings have elevated EIN3 levels in the absence of exogenous ethylene, suggesting that ubiquitination of EIN3 (and possibly one or more EILs) by the corresponding SCF EBF1/2 complexes is essential for plant growth even in the absence of the hormone ( Gagne ETAL., 2004 ).|
114	protein_EBF2 protein_EIN3 A	(ebf2, activates, ein3)	(ebf2,accumulate,ein3)	NO	/	/	pmc1867343	2007	Whereas strong ebf1 ebf2 mutants accumulate high concentrations of EIN3 (and likely EIL1) and display a strong growth arrest even in the absence of ethylene ( Gagne ETAL., 2004 ), sequential genetic inactivation of the EIN3 and EIL1 loci in this background progressively rescues the mutant phenotype with the quadruple ein3 eil1 ebf1 ebf2 mutant now resembling wild-type plants.|
115	protein_EBF1 protein_EIN3 A	(ebf1, activates, ein3)	(ebf1,results in the accumulation,ein3 protein)	NO	/	/	pmc1550774	2006	We propose that the function of XRN4/EIN5 in the ethylene signal transduction pathway is likely to antagonize the negative feedback regulation on EIN3 by promoting EBF1 and EBF2 mRNA decay, which results in the accumulation of EIN3 protein, triggering the ethylene response ( Fig.|
115	protein_EBF1 protein_EIN3 A	(ebf1, activates, ein3)	(ein3,increased,ebf1)	NO	/	/	pmc404126	2004	Levels of EIN3 are increased in the ebf1 and ebf2 mutants.|
115	protein_EBF1 protein_EIN3 A	(ebf1, activates, ein3)	(ebf1,enhances,ein3)	NO	/	/	pmc404126	2004	Empty vectors (pGAD and pGBKT7) or vectors expressing (more ...) Given the likelihood that inactivation of both EBF1 and -2 further enhances EIN3 stability and thus ethylene sensitivity, we examined double homozygous ebf1 ebf2 mutants.|
115	protein_EBF1 protein_EIN3 A	(ebf1, activates, ein3)	(ein3,enhanced,ebf1)	NO	/	/	pmc404126	2004	Consistent with this proposal are our observations that ( i ) T-DNA insertion mutants for EBF1 and/or -2 display aberrant phenotypic and molecular responses to exogenous ethylene and its precursor ACC, ( ii ) both F-box proteins interact directly by Y2H with EIN3, ( iii ) ethylene-induced accumulation of EIN3 is enhanced in the ebf1 and -2 lines, and ( iv ) double homozygous ebf1 ebf2 mutants dis…
115	protein_EBF1 protein_EIN3 A	(ebf1, activates, ein3)	(ein3,enhanced,ebf1)	NO	/	/	pmc404126	2004	Consistent with this proposal are our observations that ( i ) T-DNA insertion mutants for EBF1 and/or -2 display aberrant phenotypic and molecular responses to exogenous ethylene and its precursor ACC, ( ii ) both F-box proteins interact directly by Y2H with EIN3, ( iii ) ethylene-induced accumulation of EIN3 is enhanced in the ebf1 and -2 lines, and ( iv ) double homozygous ebf1 ebf2 mutants dis…
115	protein_EBF1 protein_EIN3 A	(ebf1, activates, ein3)	(ein3,enhanced,ebf1)	NO	/	/	pmc404126	2004	Consistent with this proposal are our observations that ( i ) T-DNA insertion mutants for EBF1 and/or -2 display aberrant phenotypic and molecular responses to exogenous ethylene and its precursor ACC, ( ii ) both F-box proteins interact directly by Y2H with EIN3, ( iii ) ethylene-induced accumulation of EIN3 is enhanced in the ebf1 and -2 lines, and ( iv ) double homozygous ebf1 ebf2 mutants dis…
115	protein_EBF1 protein_EIN3 A	(ebf1, activates, ein3)	(ein3,enhanced,ebf1)	NO	/	/	pmc404126	2004	Consistent with this proposal are our observations that ( i ) T-DNA insertion mutants for EBF1 and/or -2 display aberrant phenotypic and molecular responses to exogenous ethylene and its precursor ACC, ( ii ) both F-box proteins interact directly by Y2H with EIN3, ( iii ) ethylene-induced accumulation of EIN3 is enhanced in the ebf1 and -2 lines, and ( iv ) double homozygous ebf1 ebf2 mutants dis…
115	protein_EBF1 protein_EIN3 A	(ebf1, activates, ein3)	(ebf1,increases,ein3 protein)	NO	/	/	pmc1867343	2007	Importantly, disruption of either EBF1 or EBF2 increases EIN3 protein levels and induces a hypersensitivity to exogenous ethylene at both the phenotypic and molecular levels.|
115	protein_EBF1 protein_EIN3 A	(ebf1, activates, ein3)	(ebf1,increases,ein3)	NO	/	/	pmc1867343	2007	Importantly, disruption of either EBF1 or EBF2 increases EIN3 protein levels and induces a hypersensitivity to exogenous ethylene at both the phenotypic and molecular levels.|
115	protein_EBF1 protein_EIN3 A	(ebf1, activates, ein3)	(ebf1,elevated,ein3)	NO	/	/	pmc1867343	2007	The ebf1 ebf2 seedlings have elevated EIN3 levels in the absence of exogenous ethylene, suggesting that ubiquitination of EIN3 (and possibly one or more EILs) by the corresponding SCF EBF1/2 complexes is essential for plant growth even in the absence of the hormone ( Gagne ETAL., 2004 ).|
115	protein_EBF1 protein_EIN3 A	(ebf1, activates, ein3)	(ebf1,accumulate,ein3)	NO	/	/	pmc1867343	2007	Whereas strong ebf1 ebf2 mutants accumulate high concentrations of EIN3 (and likely EIL1) and display a strong growth arrest even in the absence of ethylene ( Gagne ETAL., 2004 ), sequential genetic inactivation of the EIN3 and EIL1 loci in this background progressively rescues the mutant phenotype with the quadruple ein3 eil1 ebf1 ebf2 mutant now resembling wild-type plants.|
116	metabolite_ACC protein_EIN3 A	(acc, activates, ein3)	(acc,enhanced,ein3)	YES	NO	/	pmc2795496	2009	In wild-type seedlings, ACC treatment evidently enhanced the binding of EIN3 to the PORB01 element and, to a lesser extent, to the PORA02 element ( Fig.|
116	metabolite_ACC protein_EIN3 A	(acc, activates, ein3)	(acc,results in accumulation,ein3 protein)	YES	NO	/	pmc2413272	2008	However, ACC treatment results in accumulation of EIN3 protein in Arabidopsis ( Yanagisawa ETAL.|
116	metabolite_ACC protein_EIN3 A	(acc, activates, ein3)	(acc,increases,ein3)	YES	NO	/	pmc2802907	2007	The ethylene precursor ACC increases the stability of an EIN3:FLAG fusion protein ( Yanagisawa ETAL.|
117	metabolite_ACC metabolite_ROS I	(acc, inhibits, ros)	(ros,suppressed,acc)	YES	YES	NO	pmc2795496	2009	Consistently, the excess level of protochlorophyllide and ROS accumulation in dark-grown pif1 seedlings was suppressed by ACC treatment ( Fig.|
117	metabolite_ACC metabolite_ROS I	(acc, inhibits, ros)	(ros,repressed,acc)	YES	YES	NO	pmc2795496	2009	Consistently, the level of protochlorophyllide accumulation and ROS production was repressed by ACC treatment.|
118	protein_EIN2 metabolite_Ethylene I	(ein2, inhibits, ethylene)	(ethylene,inhibited,ein2)	NO	/	/	pmc1955700	2007	When ethylene perception was inhibited either chemically by silver ions or by mutation in the etr1-3 and ein2 mutants, ACC failed to induce this ectopic DR5 expression ( Figures 3A to 3D etr1-3 and ein2 untreated control, see Figure 5C ), confirming the requirement of the ethylene signaling.|
118	protein_EIN2 metabolite_Ethylene I	(ein2, inhibits, ethylene)	(ethylene,prevented,ein2)	NO	/	/	pmc1955700	2007	The inhibitory effect of ethylene on cell and root elongation is prevented by either chemical (Ag + ) or genetic inhibition of the ethylene signaling pathway ( etr1-3 and ein2 ).|
118	protein_EIN2 metabolite_Ethylene I	(ein2, inhibits, ethylene)	(ethylene,suppressed,ein2)	NO	/	/	pmc2259059	2008	Expression of PDF1.2 is regulated by ethylene and JA synergistically, and induction of this gene was moderately suppressed in ein2 and jar1 mutants.|
118	protein_EIN2 metabolite_Ethylene I	(ein2, inhibits, ethylene)	(ein2,prevented,ethylene)	NO	/	/	pmc143489	2003	As shown in Figure 2 , mutation in the EIN2 gene prevented the induction of ERF1 not only by ethylene but also by jasmonate and the combination of both hormones.|
118	protein_EIN2 metabolite_Ethylene I	(ein2, inhibits, ethylene)	(ein2,prevented,ethylene)	NO	/	/	pmc143489	2003	Mutations at EIN2 or COI1 prevented the upregulation of b-CHI by ethylene or jasmonate and their synergy.|
119	metabolite_ACC protein_EIN2 A	(acc, activates, ein2)	(acc,induce,ein2)	YES	NO	/	pmc1955700	2007	When ethylene perception was inhibited either chemically by silver ions or by mutation in the etr1-3 and ein2 mutants, ACC failed to induce this ectopic DR5 expression ( Figures 3A to 3D etr1-3 and ein2 untreated control, see Figure 5C ), confirming the requirement of the ethylene signaling.|
119	metabolite_ACC protein_EIN2 A	(acc, activates, ein2)	(ein2,enhanced,acc)	YES	NO	/	pmc1533932	2006	The most important finding is that gravitropic curvature in the rcn1 - 2 etr1 - 1 and rcn1 - 2 ein2 - 1 double mutants is significantly enhanced in the absence of ACC relative to wild type ( Fig.|
119	metabolite_ACC protein_EIN2 A	(acc, activates, ein2)	(acc,induced,ein2)	YES	NO	/	pmc514171	2004	However, exogenously applied ET precursor ACC induced the ET-responsive gene CHIB in rcd1-1 to the same extent as in the ET-insensitive ein2 , and when in Col-0 considerably higher CHIB transcript accumulation was evident ( Figure 7B ).|
119	metabolite_ACC protein_EIN2 A	(acc, activates, ein2)	(ein2,elevated,acc)	YES	NO	/	pmc2648649	2009	In contrast, the level of EIN2 was elevated in the presence of ACC (Supplemental Fig.|
120	metabolite_Ethylene protein_EIN2 A	(ethylene, activates, ein2)	(ethylene,induced,ein2)	YES	NO	/	pmc1955700	2007	On the other hand, only auxin, but not ethylene, induced ectopic DR5 expression in the etr1-3 and ein2 mutants ( Figure 5C ).|
120	metabolite_Ethylene protein_EIN2 A	(ethylene, activates, ein2)	(ein2,positively regulated,ethylene)	YES	NO	/	pmc166926	2003	However, as the other downstream effectors EIN2, the EIL series and the ethylene response element-binding proteins are positively regulated by ethylene, it is unclear how this is achieved if CTR1 is the only downstream effector.|
120	metabolite_Ethylene protein_EIN2 A	(ethylene, activates, ein2)	(et,induced,ein2)	YES	NO	/	pmc514171	2004	However, exogenously applied ET precursor ACC induced the ET-responsive gene CHIB in rcd1-1 to the same extent as in the ET-insensitive ein2 , and when in Col-0 considerably higher CHIB transcript accumulation was evident ( Figure 7B ).|
120	metabolite_Ethylene protein_EIN2 A	(ethylene, activates, ein2)	(ein2 protein,positively regulated,ethylene)	YES	NO	/	pmc2648649	2009	Moreover, EIN2 protein accumulation is positively regulated by ethylene.|
120	metabolite_Ethylene protein_EIN2 A	(ethylene, activates, ein2)	(ein2,positively regulated,ethylene)	YES	NO	/	pmc2648649	2009	Moreover, EIN2 protein accumulation is positively regulated by ethylene.|
120	metabolite_Ethylene protein_EIN2 A	(ethylene, activates, ein2)	(ethylene,stabilizes,ein2 protein)	YES	NO	/	pmc2648649	2009	S1), further suggesting that ethylene stabilizes EIN2 protein.|
120	metabolite_Ethylene protein_EIN2 A	(ethylene, activates, ein2)	(ein2,increased,ethylene)	YES	NO	/	pmc2648649	2009	Additionally, EIN2 levels were further increased in ctr1-1 mutant seedlings by ethylene treatment.|
121	protein_ACX1 metabolite_JA A	(acx1, activates, ja)	(acyl-coa oxidase,catalyzes,ja)	YES	NO	/	pmc1069712	2005	Map-based cloning studies demonstrated that this phenotype results from loss of function of an acyl-CoA oxidase (ACX1A) that catalyzes the first step in the peroxisomal b-oxidation stage of JA biosynthesis.|
121	protein_ACX1 metabolite_JA A	(acx1, activates, ja)	(ja,catalyzed,acyl-coa oxidase)	YES	NO	/	pmc1069712	2005	Thus, it is generally assumed that the final steps of JA synthesis are catalyzed by the three core enzymes of the b-oxidation cycle, namely acyl-CoA oxidase (ACX), the multifunctional protein (containing 2- trans -enoyl-CoA hydratase and l -3-hydroxyacyl-CoA dehydrogenase activities), and 3-ketoacyl-CoA thiolase (KAT).|
121	protein_ACX1 metabolite_JA A	(acx1, activates, ja)	(acx1,catalyzes,ja)	YES	NO	/	pmc1803733	2007	A good candidate for such an enzyme is ACX5, which is closely related to both ACX1 and the ACX1A isozyme that catalyzes JA biosynthesis in tomato leaves ( Fig.|
121	protein_ACX1 metabolite_JA A	(acx1, activates, ja)	(acx1,produced,ja)	YES	NO	/	pmc1803733	2007	Contrary to our expectation, pathogen-challenged acx1 / 5 leaves also produced high levels of JA.|
121	protein_ACX1 metabolite_JA A	(acx1, activates, ja)	(acx1,accumulate,ja)	YES	NO	/	pmc1803733	2007	We were surprised to find, however, that A. brassicicola -treated acx1 / 5 plants accumulate relatively high levels of JA.|
121	protein_ACX1 metabolite_JA A	(acx1, activates, ja)	(acx1,accumulated,ja)	YES	NO	/	pmc429335	2004	The ACX1 and KAT5 transcripts accumulated in a dose-dependent manner by treatment with JA at concentrations above 5 m m , similarly to the JA-responsive JR2 gene ( Fig.|
122	protein_OPR3 metabolite_OPDA I	(opr3, inhibits, opda)	(opda,reduced,opr3)	NO	/	/	pmc1069712	2005	The second part of the pathway takes place in peroxisomes, where OPDA is reduced by OPDA reductase (OPR3) to give 3-oxo-2(2'[Z]-pentenyl)-cyclopentane-1-octanoic acid (OPC8).|
122	protein_OPR3 metabolite_OPDA I	(opr3, inhibits, opda)	(opr3,reduces,opda)	NO	/	/	pmc1069712	2005	Because OPR3 readily accepts free OPDA as a substrate ( Schaller, 2001 Strassner ETAL., 2002 ), an alternative scheme is that OPR3 first reduces OPDA to OPC8, which is then converted to OPC8-CoA.|
122	protein_OPR3 metabolite_OPDA I	(opr3, inhibits, opda)	(opr3,prevents,opda)	NO	/	/	pmc1069712	2005	Disruption of OPR3, on the other hand, prevents the conversion of OPDA to OPC8.|
122	protein_OPR3 metabolite_OPDA I	(opr3, inhibits, opda)	(opr3,blocks,opda)	NO	/	/	pmc150788	2002	Recent evidence demonstrated that JA and MeJA are not required for all jasmonate responses in Arabidopsis, because insect and fungal resistance were maintained in opr3 , a mutation that blocks JA biosynthesis beyond OPDA ( Stintzi ETAL., 2001 ).|
122	protein_OPR3 metabolite_OPDA I	(opr3, inhibits, opda)	(opda,reduced,opr3)	NO	/	/	pmc1283764	2005	OPDA is subsequently reduced in a cyclopentenone ring by a peroxisome-localized enzyme, 12-oxo-phytodienoic acid reductase 3 (OPR3).|
122	protein_OPR3 metabolite_OPDA I	(opr3, inhibits, opda)	(opr3,reduces,opda)	NO	/	/	pmc1065384	2005	Although Arabidopsis has at least three isoforms of 12-oxo-phytodienoate reductase, only OPR3 reduces the 9 S ,13 S -stereoisomer of OPDA, the biological precursor of JA ( Schaller ETAL., 2000 ).|
122	protein_OPR3 metabolite_OPDA I	(opr3, inhibits, opda)	(opr3,reduce,opda)	NO	/	/	pmc1586121	2006	OPR3 from A. thaliana (AtOPR3) and OPR3 from L. esculentum (LeOPR3) reduce all four stereoisomers of OPDA, whereas the large majority of OPR isoforms seem to resemble LeOPR1 and AtOPR1/2 in their substrate specificity ( 6 , 10 ).|
122	protein_OPR3 metabolite_OPDA I	(opr3, inhibits, opda)	(atopr3,reduce,opda)	NO	/	/	pmc1586121	2006	OPR3 from A. thaliana (AtOPR3) and OPR3 from L. esculentum (LeOPR3) reduce all four stereoisomers of OPDA, whereas the large majority of OPR isoforms seem to resemble LeOPR1 and AtOPR1/2 in their substrate specificity ( 6 , 10 ).|
122	protein_OPR3 metabolite_OPDA I	(opr3, inhibits, opda)	(opr3,reduce,opda)	NO	/	/	pmc1586121	2006	OPR3 from A. thaliana (AtOPR3) and OPR3 from L. esculentum (LeOPR3) reduce all four stereoisomers of OPDA, whereas the large majority of OPR isoforms seem to resemble LeOPR1 and AtOPR1/2 in their substrate specificity ( 6 , 10 ).|
122	protein_OPR3 metabolite_OPDA I	(opr3, inhibits, opda)	(opr3,reduces,opda)	NO	/	/	pmc2174883	2007	To examine the link between the JA-related genes and AG, we examined the AG-dependent mRNA expression of JA-related genes, including two JA catalytic enzymes, DAD1, a phospholipase A1 that catalyzes the initial step of JA biosynthesis, and OPR3, which reduces OPDA for JA synthesis, and one F-box JA signal transducer, COI1 ( Xie ETAL., 1998 Stintzi and Browse, 2000 Ishiguro ETAL., 2001 ).|
122	protein_OPR3 metabolite_OPDA I	(opr3, inhibits, opda)	(opr3,reduces,opda)	NO	/	/	pmc523325	2004	Six putative small thioesterases (put_sT) from Arabidopsis of 155 to 188 amino acids in size, all of which carry a putative PTS1, were aligned with homologs identified by BLAST (more ...) Peroxisomal Enzymes Involved in Biosynthetic b -Oxidation of Plant Hormones The peroxisomal enzyme OPR3 reduces OPDA to the intermediate 3-oxo-2-(cis-2'-pentenyl)-cyclopentane-1-octanoic acid, the octyl chain of…
123	protein_KAT2 metabolite_JA I	(kat2, inhibits, ja)	(kat2,reduces,ja)	NO	/	/	pmc1069712	2005	(2004) recently reported that antisense suppression of ACX1 and KAT2 in Arabidopsis reduces wound-induced JA production and activation of wound-responsive genes.|
124	protein_ACX1 metabolite_JA I	(acx1, inhibits, ja)	(acx1,reduces,ja)	NO	/	/	pmc1069712	2005	(2004) recently reported that antisense suppression of ACX1 and KAT2 in Arabidopsis reduces wound-induced JA production and activation of wound-responsive genes.|
124	protein_ACX1 metabolite_JA I	(acx1, inhibits, ja)	(acx1,depletes,ja)	NO	/	/	pmc1803733	2007	Here, we report that simultaneous disruption of two ACX genes ( ACX1 and ACX5 ) depletes JA to a level that compromises both male fertility and resistance to leaf-eating insects.|
124	protein_ACX1 metabolite_JA I	(acx1, inhibits, ja)	(acx1,reduced,ja)	NO	/	/	pmc1803733	2007	Indeed, introduction of an acx5 null mutation into the acx1 background further reduced the level of wound-induced JA to approximately 1% of wild-type levels.|
124	protein_ACX1 metabolite_JA I	(acx1, inhibits, ja)	(acx1,reduced,ja)	NO	/	/	pmc429335	2004	However, the fact that ACX1 antisense plants, despite displaying reduced expression of endogenous ACX1 gene, only show reduced JA accumulation and JR2 induction in wounded leaves but not systemically, likely means that the levels of ACX1 expression remaining in antisense plants may be enough to guarantee systemic accumulation of JA and JR2 expression in response to wounding.|
125	metabolite_JA protein_ACX1 A	(ja, activates, acx1)	(ja,produced,acx1)	YES	YES	NO	pmc1069712	2005	Whereas wild-type leaves exhibited a rapid and transient increase in JA accumulation in response to mechanical wounding, damaged acx1 plants produced very little JA the peak level of JA in wounded acx1 leaves at 1 h was [?|
125	metabolite_JA protein_ACX1 A	(ja, activates, acx1)	(jasmonic acid,produced,acyl-coa oxidase)	YES	YES	NO	pmc305880	2000	Either the fatty acids released from the phospholipids, jasmonic acid itself or the H2O2 produced by the wound-induced acyl-CoA oxidase could be responsible for induction of PEX 1 upon wounding.|
125	metabolite_JA protein_ACX1 A	(ja, activates, acx1)	(jasmonic acid,induced,acx1)	YES	YES	NO	pmc429335	2004	Although most of the b -oxidation genes were activated by wound-related factors such as dehydration and abscisic acid, jasmonic acid (JA) induced only ACX1 and KAT5 .|
125	metabolite_JA protein_ACX1 A	(ja, activates, acx1)	(ja,induced,acx1)	YES	YES	NO	pmc429335	2004	Although most of the b -oxidation genes were activated by wound-related factors such as dehydration and abscisic acid, jasmonic acid (JA) induced only ACX1 and KAT5 .|
125	metabolite_JA protein_ACX1 A	(ja, activates, acx1)	(ja,induces,acx1)	YES	YES	NO	pmc429335	2004	Moreover, whereas JA induces ACX1 , KAT2 is not responsive to that phytohormone.|
126	protein_OPR3 metabolite_OPC8 I	(opr3, inhibits, opc8)	(opr3,reduces,opc8)	NO	/	/	pmc1069712	2005	Because OPR3 readily accepts free OPDA as a substrate ( Schaller, 2001 Strassner ETAL., 2002 ), an alternative scheme is that OPR3 first reduces OPDA to OPC8, which is then converted to OPC8-CoA.|
126	protein_OPR3 metabolite_OPC8 I	(opr3, inhibits, opc8)	(opr3,prevents,opc8)	NO	/	/	pmc1069712	2005	Disruption of OPR3, on the other hand, prevents the conversion of OPDA to OPC8.|
127	metabolite_OPDA protein_OPR3 A	(opda, activates, opr3)	(opda,produced,opr3)	YES	NO	/	pmc1069712	2005	It is possible that OPDA or a related bioactive signal produced as a result of OPR3 disruption (but not ACX1 disruption) activates defense responses that are normally promoted by JA in wild-type plants.|
127	metabolite_OPDA protein_OPR3 A	(opda, activates, opr3)	(opda,converted to,opr3)	YES	NO	/	pmc1283764	2005	OPDA is converted to JA via subsequent action by OPR3 and b -oxidation in peroxisomes ( Stintzi and Browse, 2000 Strassner ETAL., 2002 ).|
127	metabolite_OPDA protein_OPR3 A	(opda, activates, opr3)	(opda,activates,opr3)	YES	NO	/	pmc2442519	2008	A single application of JA can fully rescue the defects of pollen viability and fertility found in the JA biosynthesis mutant opr3 , which is defective in the isoform of 12-oxo-phytodienoate (OPDA) reductase ( Stintzi and Browse, 2000 ), whereas OPDA, a JA precursor, only activates the expression of defense genes in opr3 ( Stintzi ETAL., 2001 ).|
127	metabolite_OPDA protein_OPR3 A	(opda, activates, opr3)	(opda,activates,opr3)	YES	NO	/	pmc2442519	2008	A single application of JA can fully rescue the defects of pollen viability and fertility found in the JA biosynthesis mutant opr3 , which is defective in the isoform of 12-oxo-phytodienoate (OPDA) reductase ( Stintzi and Browse, 2000 ), whereas OPDA, a JA precursor, only activates the expression of defense genes in opr3 ( Stintzi ETAL., 2001 ).|
127	metabolite_OPDA protein_OPR3 A	(opda, activates, opr3)	(opda,undergoes conversion,opr3)	YES	NO	/	pmc1104189	2005	OPDA then undergoes conversion to JA by 12-oxo-phytodienoate reductase (OPR3).|
127	metabolite_OPDA protein_OPR3 A	(opda, activates, opr3)	(opr3,induced,opda)	YES	NO	/	pmc2329937	2008	By contrast, OPR3 mRNA levels were induced eightfold by OPDA, while OPR1 and OPR2 were only moderately induced (twofold and fourfold, respectively).|
128	metabolite_OPDA protein_ACX1 A	(opda, activates, acx1)	(opda,produced,acx1)	NO	/	/	pmc1069712	2005	It is possible that OPDA or a related bioactive signal produced as a result of OPR3 disruption (but not ACX1 disruption) activates defense responses that are normally promoted by JA in wild-type plants.|
129	protein_MPK4 protein_PDF1.2 I	(mpk4, inhibits, pdf1.2)	(pdf1.2,blocked,mpk4)	NO	/	/	pmc117143	2001	It is interesting that induction of the JA-responsive genes PDF1.2 and THI2.1 was blocked in mpk4 expressing NahG (a hydroxylase that degrades SA to catechol), suggesting the requirement of MPK4 in JA-responsive gene expression ( Petersen ETAL., 2000 ).|
129	protein_MPK4 protein_PDF1.2 I	(mpk4, inhibits, pdf1.2)	(mpk4,is a negative regulator,pdf1.2)	NO	/	/	pmc1867372	2007	MPK4 is a negative regulator of systemic acquired resistance and a positive regulator of PDF1.2 expression through EDS1 and PAD4, essential components of salicylic acid-mediated defense responses ( Petersen ETAL., 2000 Brodersen ETAL., 2006 ).|
129	protein_MPK4 protein_PDF1.2 I	(mpk4, inhibits, pdf1.2)	(mpk4,reduces,pdf1.2)	NO	/	/	pmc1176463	2005	For example, other MPK4 substrates affecting JA signaling may exist because loss of MPK4 activity reduces basal and JA/ET-inducible PDF1.2 mRNA accumulation ( Petersen ETAL., 2000 P Brodersen, unpublished data, 2004), while PDF1.2 mRNA levels are not significantly affected by MKS1 over- or underexpression.|
129	protein_MPK4 protein_PDF1.2 I	(mpk4, inhibits, pdf1.2)	(mpk4,reduces,pdf1.2)	NO	/	/	pmc1176463	2005	For example, other MPK4 substrates affecting JA signaling may exist because loss of MPK4 activity reduces basal and JA/ET-inducible PDF1.2 mRNA accumulation ( Petersen ETAL., 2000 P Brodersen, unpublished data, 2004), while PDF1.2 mRNA levels are not significantly affected by MKS1 over- or underexpression.|
130	protein_MPK4 protein_THI2.1 I	(mpk4, inhibits, thi2.1)	(thi2.1,blocked,mpk4)	NO	/	/	pmc117143	2001	It is interesting that induction of the JA-responsive genes PDF1.2 and THI2.1 was blocked in mpk4 expressing NahG (a hydroxylase that degrades SA to catechol), suggesting the requirement of MPK4 in JA-responsive gene expression ( Petersen ETAL., 2000 ).|
131	metabolite_ROS metabolite_SA I	(ros, inhibits, sa)	(h2o2,reduced,sa)	NO	/	/	pmc1557611	2006	We also found that desensitization of the GSTF8 promoter caused by H2O2 also reduced the response to other stimuli such as 1 m m SA and 50 m m of the synthetic auxin, 2,4-dichlorophenoxyacetic acid (2,4-D data not shown).|
131	metabolite_ROS metabolite_SA I	(ros, inhibits, sa)	(h2o2,repressed,salicylate)	NO	/	/	pmc316285	2004	H2O2 repressed luciferase activity, whereas heavy metals, such as CdCl 2 , and other hormones, including 2,4-D and salicylate, had no apparent effect on the expression of the luc reporter gene ( Fig.|
131	metabolite_ROS metabolite_SA I	(ros, inhibits, sa)	(h2o2,abolished,sa)	NO	/	/	pmc2923881	2010	In addition to H2O2 -induced salicylic acid (SA) accumulation, the sid2 mutation in ICS1 abolished a range of LD-dependent pathogen responses in cat2 , while supplementation of cat2 with SA in SD activated these responses.|
131	metabolite_ROS metabolite_SA I	(ros, inhibits, sa)	(h2o2,abolished,sa)	NO	/	/	pmc59364	1999	A, Cells treated with 50 n m b-megaspermin (more ...) Preventing the H2O2 burst via DPI application completely abolished SA accumulation induced by b-megaspermin treatment (Fig.|
131	metabolite_ROS metabolite_SA I	(ros, inhibits, sa)	(oxidative burst,prevented,sa)	NO	/	/	pmc59364	1999	Inhibition of the oxidative burst prevented the elicitin-induced SA production.|
132	protein_GST1 metabolite_ROS A	(gst1, activates, ros)	(gstf6,increased,h2o2)	NO	/	/	pmc1557611	2006	RNA levels for both GSTF6 and GSTF8 increased after treatment with 1 m m H2O2 and were at their highest levels at the 6-h time point.|
133	protein_NPR1 protein_TGA_TF2 B	(npr1, binds, tga tf2)	(npr1,binds,tga2)	YES	NO	/	pmc167174	2003	Consistent with this notion, it has been shown that NPR1 binds specific TGA factors, including TGA2 (AHBP-1a) and TGA3 ( Zhang ETAL., 1999 Despres ETAL., 2000 ), through their C-terminal domains ( Zhou ETAL., 2000 Fan and Dong, 2002 ).|
134	protein_NPR1 protein_PR1 B	(npr1, binds, pr1)	(npr1,bind,pr-1)	YES	NO	/	pmc167174	2003	Both factors are inferred to be part of this transcriptional response because they interact with NPR1 and bind in vitro to an SA-responsive element ( LS7 ) of the PR-1 promoter.|
134	protein_NPR1 protein_PR1 B	(npr1, binds, pr1)	(npr1,binds,pr-1)	YES	NO	/	pmc2270913	2008	The complex of TGA factor and NPR1 binds to the LS7 in the PR-1 promoter of Arabidopsis (Johnson ETAL.|
134	protein_NPR1 protein_PR1 B	(npr1, binds, pr1)	(npr1,bind,pr-1)	YES	NO	/	pmc34022	2000	These bZIP factors physically interact with NPR1 and bind the SA-responsive element in promoters of several defense genes, such as the pathogenesis-related 1 gene ( PR-1 ).|
135	protein_NPR1 protein_PR1 A	(npr1, activates, pr1)	(pr-1,enhanced,npr1)	YES	NO	/	pmc167174	2003	Although the expression of the XET gene that lies upstream of PR-1 also is enhanced by SA, differences in its relative dependence on NPR1 and in the kinetics of its induction compared with PR-1 suggest that these genes are distinguished by additional levels of transcriptional control.|
135	protein_NPR1 protein_PR1 A	(npr1, activates, pr1)	(pr-1,requires,npr1)	YES	NO	/	pmc167174	2003	The penultimate step leading to the SA-induced activation of PR-1 requires the translocation of NPR1 to the nucleus ( Kinkema ETAL., 2000 ), where it interacts with the C-terminal domain of TGA2 or TGA3 ( Zhou ETAL., 2000 Subramaniam ETAL., 2001 Fan and Dong, 2002 ).|
135	protein_NPR1 protein_PR1 A	(npr1, activates, pr1)	(npr1,activates,pr-1)	YES	NO	/	pmc27013	2000	( 40 ) provided evidence that, upon induction of SAR, NPR1 activates PR-1 gene expression by physically interacting with a subclass of basic leucine zipper protein transcription factors that bind to promoter sequences required for SA-inducible PR gene expression.|
135	protein_NPR1 protein_PR1 A	(npr1, activates, pr1)	(npr1,enhances,pr-1)	YES	NO	/	pmc2663751	2009	In this study, we demonstrate that ET bypasses the need for NPR1 in SA-JA cross talk, while it enhances NPR1-dependent, SA-responsive PR-1 expression.|
135	protein_NPR1 protein_PR1 A	(npr1, activates, pr1)	(pr-1,induced,npr1)	YES	NO	/	pmc2704463	2009	In 35S::NPR1-GFP plants, PR-1 gene expression was also strongly induced during the second NPR1 turnover phase ( Figure 6E ).|
135	protein_NPR1 protein_PR1 A	(npr1, activates, pr1)	(pr1,requires,npr1)	YES	NO	/	pmc1914169	2007	Pathogen-induced expression of PR1 requires the ankyrin repeat-containing master regulator NPR1 ( Cao ETAL., 1994 Delaney ETAL., 1995 ).|
135	protein_NPR1 protein_PR1 A	(npr1, activates, pr1)	(npr1,activate,pr1)	YES	NO	/	pmc2719128	2009	CB also requires NPR1 to activate the expression of PR1 .|
135	protein_NPR1 protein_PR1 A	(npr1, activates, pr1)	(npr1,results in the activation,pr-1)	YES	NO	/	pmc1785396	2006	The interaction of nucleus-localized NPR1 with TGA transcription factors results in the activation of defense genes, including the SAR marker PATHOGENESIS-RELATED-1 ( PR-1 ), and the deployment of SAR.|
135	protein_NPR1 protein_PR1 A	(npr1, activates, pr1)	(npr1,activate,pr-1)	YES	NO	/	pmc1785396	2006	These data further our understanding of the mechanism by which TGA2 and NPR1 activate Arabidopsis PR-1 .|
135	protein_NPR1 protein_PR1 A	(npr1, activates, pr1)	(pr-1,positively regulated,npr1)	YES	NO	/	pmc1785396	2006	NPR1 Is a Coactivator Required for Transcriptional Activation by a TGA2-NPR1 Complex in SA-Treated Cells Only PR-1 is positively regulated by NPR1 ( Cao ETAL., 1997 Ryals ETAL., 1997 ) and by TGA2/5/6 ( Zhang ETAL., 2003 ).|
135	protein_NPR1 protein_PR1 A	(npr1, activates, pr1)	(npr1,activated,pr-1)	YES	NO	/	pmc1785396	2006	Second, mutation of Cys-521/Cys-529, which abolishes the transactivation properties of NPR1, activated PR-1 to the same extent as the wild-type NPR1 ( Figure 5H ).|
135	protein_NPR1 protein_PR1 A	(npr1, activates, pr1)	(pr-1,requires,npr1)	YES	NO	/	pmc150028	2003	In 35S : NPR1-HBD plants, the SA-induced expression of PR-1 was restored only when the plants were treated with DEX, confirming previous findings that SA-induced PR-1 expression requires the nuclear localization of NPR1 ( Kinkema ETAL., 2000 ).|
135	protein_NPR1 protein_PR1 A	(npr1, activates, pr1)	(npr1,increased,pr-1)	YES	NO	/	pmc139764	2000	In the electrophoretic mobility shift assay, NPR1 substantially increased the binding of TGA2 to its cognate promoter element ( as-1 ) as well as to a positive salicylic acid-inducible element ( LS7 ) and a negative element ( LS5 ) in the promoter of the pathogenesis-related PR-1 gene.|
135	protein_NPR1 protein_PR1 A	(npr1, activates, pr1)	(npr1,enhances,pr-1)	YES	NO	/	pmc139764	2000	(3) NPR1 enhances the binding of an interacting TGA factor to a well-characterized cis -acting element ( as-1 from the cauliflower mosaic virus 35S promoter) as well as to the PR-1 LS5 and LS7 elements, but it has little or no effect on the DNA binding properties of a noninteracting TGA factor.|
135	protein_NPR1 protein_PR1 A	(npr1, activates, pr1)	(npr1,enhances,pr-1)	YES	NO	/	pmc139764	2000	NPR1 Enhances the Binding of TGA2 to a Positive ( LS7 ) and a Negative ( LS5 ) Regulatory Element of the Arabidopsis PR-1 Promoter As detailed in the Introduction, two functional cis -acting elements in the Arabidopsis PR-1 promoter ( LS5 and LS7 ), previously identified by linker scanning mutagenesis ( Lebel ETAL., 1998 ), contain the preferred target sequence for TGA factors.|
135	protein_NPR1 protein_PR1 A	(npr1, activates, pr1)	(pr-1,enhanced,npr1)	YES	NO	/	pmc139764	2000	Binding of TGA2 to the LS7 SA Response Element of the Arabidopsis PR-1 Promoter Is Enhanced by NPR1 but Not by the NIM1-2 Mutant Protein.|
135	protein_NPR1 protein_PR1 A	(npr1, activates, pr1)	(pr-1,enhanced,npr1)	YES	NO	/	pmc139764	2000	Binding of TGA2 to the LS5 Negative Regulatory Element of the Arabidopsis PR-1 Promoter Is Enhanced by NPR1 but Not by the NIM1-2 Mutant Protein.|
135	protein_NPR1 protein_PR1 A	(npr1, activates, pr1)	(npr1,enhanced,pr1)	YES	NO	/	pmc139764	2000	The observation that NPR1 enhanced TGA2 interaction to a negative regulatory element ( LS5 ) of the PR1 promoter ( Figure 6 ) suggests that in addition to a stimulatory role, the NPR1-regulated DNA binding activity of the TGA factors could be required for the transcriptional repression of genes.|
136	protein_NPR1 protein_PR1 I	(npr1, inhibits, pr1)	(npr1 protein,blocks,pr-1)	NO	/	/	pmc167174	2003	By contrast, the absence of a functional NPR1 protein in npr1-1 plants blocks the SA-induced recruitment of these TGA factors and an increase in PR-1 expression.|
136	protein_NPR1 protein_PR1 I	(npr1, inhibits, pr1)	(npr1,blocks,pr-1)	NO	/	/	pmc167174	2003	By contrast, the absence of a functional NPR1 protein in npr1-1 plants blocks the SA-induced recruitment of these TGA factors and an increase in PR-1 expression.|
136	protein_NPR1 protein_PR1 I	(npr1, inhibits, pr1)	(pr1,prevented,npr1)	NO	/	/	pmc1851648	2007	SAR and expression of PR1 are prevented in Arabidopsis npr1 mutants even after SA treatment ( 12 ).|
136	protein_NPR1 protein_PR1 I	(npr1, inhibits, pr1)	(pr-1,blocked,npr1)	NO	/	/	pmc14597	2001	Induction of PR-1 by pathogens or during senescence is blocked by the expression of the nahG transgene, and by mutations in NPR1 or PAD4 ( 25 , 27 ).|
136	protein_NPR1 protein_PR1 I	(npr1, inhibits, pr1)	(pr-1,negatively regulated,npr1)	NO	/	/	pmc2798319	2009	PR-1 is also negatively regulated by proteins such as SUPPRESSOR OF NPR1 INDUCIBLE1 ( Li ETAL., 1999b ) and NIM1-INTERACTING1 (NIMIN1 Weigel ETAL., 2005 ), but in the absence of chromatin immunoprecipitation data, one cannot rule out that these proteins act indirectly on PR-1 .|
136	protein_NPR1 protein_PR1 I	(npr1, inhibits, pr1)	(npr1,abolishes,pr-1)	NO	/	/	pmc1785396	2006	Transactivation of the TGA2-NPR1 enhanceosome requires the core of the NPR1 BTB/POZ domain, because deletion beyond it (D110) or its mutation (Ala substitution) abolishes the function of the enhanceosome both on a transiently delivered heterologous promoter ( Figure 3A ) and on the endogenous PR-1 gene ( Figure 2B ).|
136	protein_NPR1 protein_PR1 I	(npr1, inhibits, pr1)	(npr1,block,pr-1)	NO	/	/	pmc280568	2003	Mutations in NPR1 completely block the induction of PR-1 by SA or INA.|
136	protein_NPR1 protein_PR1 I	(npr1, inhibits, pr1)	(pr1,reduced,npr1)	NO	/	/	pmc2768913	2009	The importance of SA in senescence has been demonstrated by a report that transcript levels of SAG12 and PR1 were reduced in NahG plants, pad4 , or npr1 , and these SA-related mutant plants showed a delayed senescence phenotype ( Morris ETAL., 2000 ) however, SA or BTH treatment alone was insufficient to induce senescence or immunity-related PCD in wild-type, sid2 , or NahG plants ( Figure 5 ).|
136	protein_NPR1 protein_PR1 I	(npr1, inhibits, pr1)	(pr-1,blocked,npr1)	NO	/	/	pmc150166	2000	As shown in Figure 6 , PR-1 gene expression in the cpr5 mutant was blocked by npr1 , which is consistent with our published result ( Bowling ETAL., 1997 ).|
137	protein_ACX5 metabolite_JA I	(acx5, inhibits, ja)	(acx5,depletes,ja)	NO	/	/	pmc1803733	2007	Here, we report that simultaneous disruption of two ACX genes ( ACX1 and ACX5 ) depletes JA to a level that compromises both male fertility and resistance to leaf-eating insects.|
138	protein_ACX5 protein_ACX1 A	(acx5, activates, acx1)	(acx5,accumulate,acx1)	NO	/	/	pmc1803733	2007	The identity of this protein as ACX1 is consistent with the observation that acx5 leaves accumulate normal levels of the LeACX1A-related protein, whereas acx1 / 5 leaves do not ( Fig.|
139	protein_ACX1 protein_VSP1 I	(acx1, inhibits, vsp1)	(vsp1,diminished,acx1)	NO	/	/	pmc1803733	2007	Wound-induced expression of VSP1 and OPR3 was severely diminished in acx1 / 5 leaves expression of these genes in the acx1 / 5 background was detected only upon prolonged exposure of autoradiographs.|
139	protein_ACX1 protein_VSP1 I	(acx1, inhibits, vsp1)	(vsp1,diminished,acx1)	NO	/	/	pmc1803733	2007	Wound-induced expression of VSP1 and OPR3 was severely diminished in acx1 / 5 leaves expression of these genes in the acx1 / 5 background was detected only upon prolonged exposure of autoradiographs.|
139	protein_ACX1 protein_VSP1 I	(acx1, inhibits, vsp1)	(vsp1,blocked,acx1)	NO	/	/	pmc1803733	2007	The severity of this deficiency was confirmed by experiments showing that expression of wound-responsive genes such as OPR3 and VSP1 is blocked in acx1 / 5 plants.|
140	protein_ACX1 protein_OPR3 I	(acx1, inhibits, opr3)	(opr3,diminished,acx1)	NO	/	/	pmc1803733	2007	Wound-induced expression of VSP1 and OPR3 was severely diminished in acx1 / 5 leaves expression of these genes in the acx1 / 5 background was detected only upon prolonged exposure of autoradiographs.|
140	protein_ACX1 protein_OPR3 I	(acx1, inhibits, opr3)	(opr3,diminished,acx1)	NO	/	/	pmc1803733	2007	Wound-induced expression of VSP1 and OPR3 was severely diminished in acx1 / 5 leaves expression of these genes in the acx1 / 5 background was detected only upon prolonged exposure of autoradiographs.|
140	protein_ACX1 protein_OPR3 I	(acx1, inhibits, opr3)	(opr3,blocked,acx1)	NO	/	/	pmc1803733	2007	The severity of this deficiency was confirmed by experiments showing that expression of wound-responsive genes such as OPR3 and VSP1 is blocked in acx1 / 5 plants.|
141	protein_PDF1.2 metabolite_JA A	(pdf1.2, activates, ja)	(pdf1.2,induced,jasmonic acid)	NO	/	/	pmc519053	2004	Although jasmonic acid signaling is involved in plant wound and pathogen responses ( Glazebrook, 2001 Leon ETAL., 2001 ), we did not observe ( b - d -Glc) 3 -induction of PDF1.2 , JR1 , JR2 , or some other genes typically induced by jasmonic acid.|
142	protein_JR1 metabolite_JA A	(jr1, activates, ja)	(jr1,induced,jasmonic acid)	NO	/	/	pmc519053	2004	Although jasmonic acid signaling is involved in plant wound and pathogen responses ( Glazebrook, 2001 Leon ETAL., 2001 ), we did not observe ( b - d -Glc) 3 -induction of PDF1.2 , JR1 , JR2 , or some other genes typically induced by jasmonic acid.|
143	protein_COI1 protein_EDS1 A	(coi1, activates, eds1)	(coi1,enhanced,eds1)	NO	/	/	pmc2644955	2009	SNP discovery and genotyping: Primer combinations (supplemental Table S4) were designed to the fully sequenced A. thaliana Col-0 genome for amplification of overlapping products spanning 10 defense signaling genes: COI1 , ENHANCED DISEASE RESISTANCE 1 ( EDR1 ), EDS1 , MITOGEN-ACTIVATED PROTEIN KINASE 4 ( MPK4 ), NONRACE SPECIFIC DISEASE RESISTANCE 1 ( NDR1 ), NPR1 , PAD4 , PBS1 , RIN4 , and TGA2 …
144	protein_COI1 protein_MPK4 A	(coi1, activates, mpk4)	(coi1,enhanced,mpk4)	NO	/	/	pmc2644955	2009	SNP discovery and genotyping: Primer combinations (supplemental Table S4) were designed to the fully sequenced A. thaliana Col-0 genome for amplification of overlapping products spanning 10 defense signaling genes: COI1 , ENHANCED DISEASE RESISTANCE 1 ( EDR1 ), EDS1 , MITOGEN-ACTIVATED PROTEIN KINASE 4 ( MPK4 ), NONRACE SPECIFIC DISEASE RESISTANCE 1 ( NDR1 ), NPR1 , PAD4 , PBS1 , RIN4 , and TGA2 …
145	protein_COI1 protein_NPR1 A	(coi1, activates, npr1)	(coi1,enhanced,npr1)	NO	/	/	pmc2644955	2009	SNP discovery and genotyping: Primer combinations (supplemental Table S4) were designed to the fully sequenced A. thaliana Col-0 genome for amplification of overlapping products spanning 10 defense signaling genes: COI1 , ENHANCED DISEASE RESISTANCE 1 ( EDR1 ), EDS1 , MITOGEN-ACTIVATED PROTEIN KINASE 4 ( MPK4 ), NONRACE SPECIFIC DISEASE RESISTANCE 1 ( NDR1 ), NPR1 , PAD4 , PBS1 , RIN4 , and TGA2 …
145	protein_COI1 protein_NPR1 A	(coi1, activates, npr1)	(npr1,induced,coi1)	NO	/	/	pmc527161	2004	For example, expression of NPR1 and defense genes was induced by harpin to higher levels, while only MeJA activated COI1 .|
145	protein_COI1 protein_NPR1 A	(coi1, activates, npr1)	(coi1,produces,npr1)	NO	/	/	pmc389924	2004	indicate fewer symptomatic leaves) Arabidopsis lines include: Col-0 (wild type), Ein2 (ethylene insensitive), Coi1 (jasmonic acid insensitive), NahG (degrades SA), Cpr1 (constitutively produces salicylic acid), and Npr1 (SA insensitive or nonexpresser of PR genes).|
146	protein_COI1 protein_PAD4 A	(coi1, activates, pad4)	(coi1,enhanced,pad4)	NO	/	/	pmc2644955	2009	SNP discovery and genotyping: Primer combinations (supplemental Table S4) were designed to the fully sequenced A. thaliana Col-0 genome for amplification of overlapping products spanning 10 defense signaling genes: COI1 , ENHANCED DISEASE RESISTANCE 1 ( EDR1 ), EDS1 , MITOGEN-ACTIVATED PROTEIN KINASE 4 ( MPK4 ), NONRACE SPECIFIC DISEASE RESISTANCE 1 ( NDR1 ), NPR1 , PAD4 , PBS1 , RIN4 , and TGA2 …
147	protein_COI1 protein_TGA_TF2 A	(coi1, activates, tga tf2)	(coi1,enhanced,tga2)	NO	/	/	pmc2644955	2009	SNP discovery and genotyping: Primer combinations (supplemental Table S4) were designed to the fully sequenced A. thaliana Col-0 genome for amplification of overlapping products spanning 10 defense signaling genes: COI1 , ENHANCED DISEASE RESISTANCE 1 ( EDR1 ), EDS1 , MITOGEN-ACTIVATED PROTEIN KINASE 4 ( MPK4 ), NONRACE SPECIFIC DISEASE RESISTANCE 1 ( NDR1 ), NPR1 , PAD4 , PBS1 , RIN4 , and TGA2 …
148	protein_PR1 protein_PR2 I	(pr1, inhibits, pr2)	(pr2,suppressed,pr1)	NO	/	/	pmc1976571	2007	In the nudt7 NahG plants, induction of both AIG1 and PR2 was suppressed and PR1 expression was abolished ( Fig.|
148	protein_PR1 protein_PR2 I	(pr1, inhibits, pr2)	(pr-2,repressed,pr-1)	NO	/	/	pmc1088002	2005	As shown in Figure 3B , Psm 4326 avrRpt2 -induced expression of SAR genes was reduced in lines with high levels of NIMIN1:myc:His 6 , whereas PR-2 and PR-5 were less strongly repressed than PR-1 .|
149	metabolite_JA protein_PR4 A	(ja, activates, pr4)	(ja,activate,pr4)	YES	YES	NO	pmc2329921	2008	Consistent with this, MYB30 interferes with the ability of JA to activate PDF1-2 and PR4 expression but not VSP1 and LOX3 expression.|
149	metabolite_JA protein_PR4 A	(ja, activates, pr4)	(pr-4,require,ja)	YES	YES	NO	pmc1242276	2005	PDF1.2 , PR-3 , and PR-4 require JA and ethylene for activation, whereas PR-1 , PR-2 , and PR-5 are induced by SA ( Kunkel and Brooks, 2002 ).|
149	metabolite_JA protein_PR4 A	(ja, activates, pr4)	(ja,induce,pr-4)	YES	YES	NO	pmc2801378	2009	JA and ethylene induce PR-3, PR-4 and PDF 1.2 chitinases (CHI-B) and hevein-like protein.|
149	metabolite_JA protein_PR4 A	(ja, activates, pr4)	(ja,induce,hevein-like)	YES	YES	NO	pmc2801378	2009	JA and ethylene induce PR-3, PR-4 and PDF 1.2 chitinases (CHI-B) and hevein-like protein.|
150	metabolite_JA protein_VSP1 A	(ja, activates, vsp1)	(ja,activate,vsp1)	YES	NO	/	pmc2329921	2008	Consistent with this, MYB30 interferes with the ability of JA to activate PDF1-2 and PR4 expression but not VSP1 and LOX3 expression.|
150	metabolite_JA protein_VSP1 A	(ja, activates, vsp1)	(vsp1,induced,ja)	YES	NO	/	pmc139153	2001	In contrast, the mRNA accumulation of a vegetative storage protein (VSP1) gene that was induced by JA was delayed and peaked 4 hr after wounding ( Figure 6D ).|
[truncated: 2,922 more rows]
