# Supplementary material for: Signalling Network Construction for Modelling Plant Defence Response
Source: PLoS One. 2012 Dec 18;7(12):e51822. doi: 10.1371/journal.pone.0051822 (PMC3525666; doi:10.1371/journal.pone.0051822)
Supplement: Supporting Information S9 — The graph file of the newly found triplets. These new direct links are blue coloured and new indirect green coloured. The network consists of 63 components and 137 reactions and can be visualized with Biomine visualizer in the same way as the Supporting Information S2. (BMG) [file pone.0051822.s009.bmg]

metabolite_Me-JA metabolite_JA A linecolor=0/255/0
metabolite_Ethylene protein_ACS6 A linecolor=0/255/0
metabolite_Ethylene metabolite_SA A linecolor=0/255/0
metabolite_SA protein_PAD4 A linecolor=0/255/0
protein_JAR1 protein_PR1 I linecolor=0/255/0
protein_EIN2 protein_PR1 I linecolor=0/255/0
metabolite_SA protein_EDS5 A linecolor=0/255/0
metabolite_Me-JA protein_AOS A linecolor=0/255/0
metabolite_SA protein_ACO2 I linecolor=0/255/0
metabolite_ROS metabolite_Ethylene A linecolor=0/255/0
metabolite_ROS metabolite_JA A linecolor=0/255/0
metabolite_SA protein_Catalase I linecolor=0/255/0
metabolite_JA protein_EBF1 I linecolor=0/255/0
metabolite_ACC metabolite_ROS I linecolor=0/255/0
metabolite_JA protein_ACX1 A linecolor=0/255/0
metabolite_JA protein_PR4 A linecolor=0/255/0
metabolite_Me-JA metabolite_SA A linecolor=0/255/0
metabolite_JA metabolite_SA I linecolor=0/255/0
metabolite_JA protein_AOS A linecolor=0/255/0
metabolite_SA protein_AOS I linecolor=0/255/0
metabolite_Ethylene protein_AOS A linecolor=0/255/0
metabolite_SA metabolite_ACC I linecolor=0/255/0
protein_Catalase metabolite_ROS I linecolor=0/255/0
metabolite_Ethylene protein_ERS1 A linecolor=0/255/0
metabolite_Ethylene protein_ETR2 A linecolor=0/255/0
metabolite_Ethylene protein_ERS2 A linecolor=0/255/0
protein_EIL1 metabolite_SA I linecolor=0/255/0
protein_EIN3 metabolite_SA I linecolor=0/255/0
metabolite_JA protein_LOX2 A linecolor=0/255/0
protein_Superoxide_dismutase metabolite_ROS I linecolor=0/255/0
metabolite_JA protein_LOX1 A linecolor=0/255/0
metabolite_ROS protein_PR2 A linecolor=0/255/0
metabolite_ROS protein_PR1 A linecolor=0/255/0
metabolite_SA protein_EDS1 A linecolor=0/255/0
metabolite_Me-JA protein_LOX2 A linecolor=0/255/0
metabolite_Me-JA protein_OPR3 A linecolor=0/255/0
protein_Glutathione_peroxidase metabolite_ROS I linecolor=0/255/0
metabolite_JA protein_MPK6 A linecolor=0/255/0
metabolite_Ethylene protein_JR1 I linecolor=0/255/0
metabolite_SA metabolite_JA A linecolor=0/255/0
metabolite_SA protein_PDF1.2 A linecolor=0/255/0
metabolite_SA protein_PR1 I linecolor=0/255/0
protein_EDS1 metabolite_Ethylene A linecolor=0/255/0
protein_PAD4 metabolite_Ethylene A linecolor=0/255/0
protein_EDS1 metabolite_ACC A linecolor=0/255/0
protein_PAD4 metabolite_ACC A linecolor=0/255/0
metabolite_Ethylene protein_PR2 A linecolor=0/255/0
metabolite_ROS protein_Superoxide_dismutase I linecolor=0/255/0
metabolite_Me-JA protein_LOX1 A linecolor=0/255/0
metabolite_SA protein_LOX1 A linecolor=0/255/0
metabolite_Me-JA protein_VSP1 A linecolor=0/255/0
metabolite_JA protein_CLH1 A linecolor=0/255/0
metabolite_Ethylene metabolite_SA I linecolor=0/255/0
metabolite_Ethylene protein_NADPH_oxidase A linecolor=0/255/0
metabolite_Ethylene protein_ACO2 A linecolor=0/255/0
metabolite_Me-JA metabolite_ROS A linecolor=0/255/0
metabolite_Me-JA protein_NADPH_oxidase A linecolor=0/255/0
metabolite_Me-JA protein_ETR1 A linecolor=0/255/0
metabolite_ACC protein_NPR1 A linecolor=0/255/0
metabolite_ACC protein_PR1 A linecolor=0/255/0
metabolite_SA protein_PDF1.2 I linecolor=0/255/0
metabolite_Me-JA protein_PR1 A linecolor=0/255/0
metabolite_Me-JA protein_PDF1.2 I linecolor=0/255/0
metabolite_Ethylene protein_PR1 A linecolor=0/255/0
metabolite_Ethylene protein_NPR1 A linecolor=0/255/0
metabolite_SA protein_LOX2 I linecolor=0/255/0
metabolite_SA protein_AOC2 I linecolor=0/255/0
metabolite_SA protein_OPR3 I linecolor=0/255/0
metabolite_JA protein_ERF1 A linecolor=0/255/0
metabolite_SAG protein_PR1 A linecolor=0/255/0
metabolite_JA protein_b-CHI A linecolor=0/255/0
metabolite_Ethylene protein_JMT I linecolor=0/255/0
metabolite_JA protein_PR5 A linecolor=0/255/0
metabolite_Ethylene protein_PR5 A linecolor=0/255/0
metabolite_SA protein_JAZ3 I linecolor=0/255/0
metabolite_ROS protein_GST1 A linecolor=0/255/0
metabolite_JA protein_PR1 A linecolor=0/255/0
metabolite_SA protein_THI2.1 A linecolor=0/255/0
metabolite_JA metabolite_ROS A linecolor=0/255/0
metabolite_JA protein_PR1 I linecolor=0/255/0
metabolite_ROS metabolite_SAG A linecolor=0/255/0
metabolite_OPDA protein_AOS A linecolor=0/255/0
metabolite_SA protein_AOS A linecolor=0/255/0
metabolite_JA protein_OPR3 A linecolor=0/255/0
metabolite_Me-JA metabolite_SAG A linecolor=0/255/0
metabolite_Me-JA protein_WRKY70 I linecolor=0/255/0
protein_EDS1 protein_HRT A linecolor=0/255/0
protein_PAD4 protein_HRT A linecolor=0/255/0
protein_ETR1 metabolite_ROS A linecolor=0/255/0
metabolite_Ethylene protein_ETR1 A linecolor=0/255/0
protein_ETR1 protein_ERS1 I linecolor=0/255/0
metabolite_Me-JA metabolite_ACC I linecolor=0/255/0
metabolite_Me-JA protein_AOS I linecolor=0/255/0
protein_EIN2 metabolite_SA A linecolor=0/255/0
metabolite_JA protein_PR2 A linecolor=0/255/0
metabolite_Ethylene metabolite_ROS I linecolor=0/255/0
metabolite_Ethylene protein_ACO1 A linecolor=0/255/0
metabolite_ROS protein_ERF1 A linecolor=0/255/0
metabolite_Ethylene protein_ACO A linecolor=0/255/0
metabolite_BA metabolite_Ethylene A linecolor=0/255/0
metabolite_ROS protein_MPK4 A linecolor=0/255/0
metabolite_SA protein_HRT A linecolor=0/255/0
metabolite_Me-JA protein_PR5 A linecolor=0/255/0
protein_NPR1 protein_PAD4 A linecolor=0/255/0
metabolite_Copper protein_PR1 A linecolor=0/255/0
metabolite_OPDA protein_GST1 A linecolor=0/255/0
metabolite_Me-JA metabolite_ROS I linecolor=0/255/0
metabolite_Me-JA protein_PR1 I linecolor=0/255/0
metabolite_Me-JA protein_PR4 A linecolor=0/255/0
metabolite_Ethylene protein_MYC2 I linecolor=0/255/0
protein_EDS5 protein_PR1 I linecolor=0/255/0
metabolite_SA protein_b-CHI A linecolor=0/255/0
metabolite_SA protein_OPR3 A linecolor=0/255/0
metabolite_SA metabolite_OPDA A linecolor=0/255/0
metabolite_JA protein_WRKY70 I linecolor=0/255/0
metabolite_ACC protein_MPK6 A linecolor=0/255/0
metabolite_ACC protein_ERS2 A linecolor=0/255/0
metabolite_ACC protein_ETR2 A linecolor=0/255/0
metabolite_JA protein_KAT5 A linecolor=0/255/0
protein_COI1 protein_KAT5 A linecolor=0/255/0
protein_WRKY70 metabolite_SA I linecolor=0/255/0
metabolite_Me-JA protein_ERF1 A linecolor=0/255/0
metabolite_SA protein_ERF1 A linecolor=0/255/0
protein_EIL1 protein_ICS1 I linecolor=0/0/255
protein_EIN3 protein_ICS1 I linecolor=0/0/255
protein_WRKY70 protein_ICS1 I linecolor=0/0/255
protein_MPK6 protein_EIN3 A linecolor=0/0/255
protein_MPK3 protein_EIN3 A linecolor=0/0/255
protein_WRKY70 protein_PDF1.2 I linecolor=0/0/255
metabolite_SAG metabolite_SA A linecolor=0/0/255
protein_TGA_TF2 protein_PDF1.2 B linecolor=0/0/255
metabolite_ROS protein_ACO1 A linecolor=0/0/255
metabolite_Copper protein_AAO4 I linecolor=0/0/255
metabolite_Copper metabolite_ROS A linecolor=0/0/255
protein_EIN3 protein_ICS1 B linecolor=0/0/255
protein_NIMIN1 protein_NPR1 I linecolor=0/0/255
protein_TGA_TF2 protein_PR1 I linecolor=0/0/255
#_attributes metabolite_Ethylene queryset=end
#_attributes protein_ACS6
#_attributes metabolite_SA queryset=end
#_attributes protein_PAD4
#_attributes protein_JAR1
#_attributes protein_PR1
#_attributes protein_EIN2
#_attributes protein_EDS5
#_attributes metabolite_Me-JA
#_attributes protein_AOS
#_attributes protein_ACO2
#_attributes metabolite_ROS
#_attributes metabolite_JA queryset=end
#_attributes protein_Catalase
#_attributes protein_EBF1
#_attributes metabolite_ACC
#_attributes protein_ACX1
#_attributes protein_PR4
#_attributes protein_ERS1
#_attributes protein_ETR2
#_attributes protein_ERS2
#_attributes protein_EIL1
#_attributes protein_EIN3
#_attributes protein_LOX2
#_attributes protein_Superoxide_dismutase
#_attributes protein_LOX1
#_attributes protein_PR2
#_attributes protein_EDS1
#_attributes protein_OPR3
#_attributes protein_Glutathione_peroxidase
#_attributes protein_MPK6
#_attributes protein_JR1
#_attributes protein_PDF1.2
#_attributes protein_VSP1
#_attributes protein_CLH1
#_attributes protein_NADPH_oxidase
#_attributes protein_ETR1
#_attributes protein_NPR1
#_attributes protein_AOC2
#_attributes protein_ERF1
#_attributes metabolite_SAG
#_attributes protein_b-CHI
#_attributes protein_JMT
#_attributes protein_PR5
#_attributes protein_JAZ3
#_attributes protein_GST1
#_attributes protein_THI2.1
#_attributes metabolite_OPDA
#_attributes protein_WRKY70
#_attributes protein_HRT
#_attributes protein_ACO1
#_attributes protein_ACO
#_attributes metabolite_BA
#_attributes protein_MPK4
#_attributes metabolite_Copper
#_attributes protein_MYC2
#_attributes protein_KAT5
#_attributes protein_COI1
#_attributes protein_ICS1
#_attributes protein_MPK3
#_attributes protein_TGA_TF2
#_attributes metabolite_SA
#_attributes protein_AAO4
