# Supplementary material for: Signalling Network Construction for Modelling Plant Defence Response
Source: PLoS One. 2012 Dec 18;7(12):e51822. doi: 10.1371/journal.pone.0051822 (PMC3525666; doi:10.1371/journal.pone.0051822)
Supplement: Supporting Information S10 — The graph file of the merged PDR topology. This topology contains both manual and new triplets from the literature. The arcs from the manual model are all direct and are coloured in red. The intersection between the manual model arcs and the correct triplets extracted from the literature is represented with black coloured arcs. Further, from the correct new triplets, the indirect connections are represented with green and the direct ones with blue colour. The file can be visualized with Biomine visualizer in the same way as the Supporting Information S2. (BMG) [file pone.0051822.s010.bmg]

# _canvas -303.0,-79.0,10401.8,2711.2
# _symmetric B
complex_ASK1_CULLIN1_RBXE2 complex_ASK1_CULLIN1_RBXE2_EBF12 P linecolor=255/0/0 pos=4085.3,1209.1
complex_ASK1_CULLIN1_RBXE2 protein_EBF1 B linecolor=255/0/0 pos=3999.9,1190.1
complex_ASK1_CULLIN1_RBXE2 protein_EBF2 B linecolor=255/0/0 pos=3928.8,1269.4
complex_ASK1_CULLIN1_RBXE2_EBF12 protein_EIL1 I linecolor=255/0/0 pos=3943.5,1403.5
complex_ASK1_CULLIN1_RBXE2_EBF12 protein_EIL2 I linecolor=255/0/0 pos=3980.6,1459.9
complex_ASK1_CULLIN1_RBXE2_EBF12 protein_EIN3 I linecolor=255/0/0 pos=3966.3,1533.1
complex_Et_receptor_CTR1 protein_EIN2 I linecolor=255/0/0 pos=3528.2,1677.7
complex_JA-Ile_COI1_SCF complex_JA-Ile_COI1_SCF_JAZ P linecolor=255/0/0 pos=6607.6,2489.8
complex_JA-Ile_COI1_SCF protein_JAZ1 B linecolor=255/0/0 pos=6109.2,2346.7
complex_JA-Ile_COI1_SCF protein_JAZ10 B linecolor=255/0/0 pos=6822.9,2338.1
complex_JA-Ile_COI1_SCF protein_JAZ11 B linecolor=255/0/0 pos=6898.0,2344.4
complex_JA-Ile_COI1_SCF protein_JAZ12 B linecolor=255/0/0 pos=6979.3,2349.6
complex_JA-Ile_COI1_SCF protein_JAZ2 B linecolor=255/0/0 pos=6209.0,2355.0
complex_JA-Ile_COI1_SCF protein_JAZ3 B linecolor=255/0/0 pos=6296.5,2366.7
complex_JA-Ile_COI1_SCF protein_JAZ4 B linecolor=255/0/0 pos=6373.6,2350.6
complex_JA-Ile_COI1_SCF protein_JAZ5 B linecolor=255/0/0 pos=6446.5,2367.9
complex_JA-Ile_COI1_SCF protein_JAZ6 B linecolor=255/0/0 pos=6519.8,2351.1
complex_JA-Ile_COI1_SCF protein_JAZ7 B linecolor=255/0/0 pos=6594.4,2352.7
complex_JA-Ile_COI1_SCF protein_JAZ8 B linecolor=255/0/0 pos=6671.3,2356.1
complex_JA-Ile_COI1_SCF protein_JAZ9 B linecolor=255/0/0 pos=6746.9,2331.0
complex_NPR1_TGA245 protein_PR1 A linecolor=255/0/0 pos=10017.9,1381.9
complex_NPR1_TGA245 protein_PR2 A linecolor=255/0/0 pos=10040.5,1501.8
complex_NPR1_TGA245 protein_PR5 A linecolor=255/0/0 pos=10090.5,1564.9
complex_NPR1_oligomer protein_NPR1 A linecolor=255/0/0 pos=9862.0,1229.8
complex_SCF complex_JA-Ile_COI1_SCF P linecolor=255/0/0 pos=6037.1,2541.3
complex_SCF metabolite_JA-Ile B linecolor=255/0/0 pos=5748.3,2540.5
complex_SCF protein_COI1 B linecolor=255/0/0 pos=5822.4,2632.3
metabolite_12/13_EDT metabolite_OPDA_chl A linecolor=255/0/0 pos=5110.8,1260.5
metabolite_13-HPT metabolite_12/13_EDT A linecolor=0/0/0 pos=5131.0,1118.5
metabolite_ACC metabolite_Ethylene A linecolor=0/0/0 pos=2922.8,1381.6
metabolite_ACC metabolite_ROS I linecolor=0/255/0 pos=6348.5,943.0
metabolite_ACC protein_ERS2 A linecolor=0/255/0 pos=3182.1,1183.4
metabolite_ACC protein_ETR2 A linecolor=0/255/0 pos=3081.6,1190.4
metabolite_ACC protein_MPK6 A linecolor=0/255/0 pos=6145.3,937.0
metabolite_ACC protein_NPR1 A linecolor=0/255/0 pos=6293.7,1197.3
metabolite_ACC protein_PR1 A linecolor=0/255/0 pos=6429.5,1191.1
metabolite_BA metabolite_Ethylene A linecolor=0/255/0 pos=5902.0,1475.3
metabolite_BA metabolite_SA A linecolor=0/0/0 pos=8776.4,1691.6
metabolite_Chorismate metabolite_Isochorismate A linecolor=0/0/0 pos=8725.6,980.3
metabolite_Chorismate metabolite_Prephenate A linecolor=255/0/0 pinned=1 pos=8456.1045,811.2770
metabolite_Copper metabolite_Copper_cyto A linecolor=255/0/0 pos=3354.4,915.5
metabolite_Copper metabolite_ROS A linecolor=0/0/255 pos=6623.9,820.4
metabolite_Copper protein_AAO4 I linecolor=0/0/255 pos=6010.6,1185.5
metabolite_Copper protein_PR1 A linecolor=0/255/0 pos=6748.4,1008.4
metabolite_Copper_cyto protein_EIN4 A linecolor=255/0/0 pos=3525.4,1077.4
metabolite_Copper_cyto protein_ERS1 A linecolor=255/0/0 pos=3359.2,1183.4
metabolite_Copper_cyto protein_ERS2 A linecolor=255/0/0 pos=3453.0,1158.2
metabolite_Copper_cyto protein_ETR1 A linecolor=255/0/0 pos=3221.3,1094.4
metabolite_Copper_cyto protein_ETR2 A linecolor=255/0/0 pos=3283.3,1129.1
metabolite_Ethylene complex_Et_receptor_CTR1 I linecolor=255/0/0 pos=3310.2,1609.9
metabolite_Ethylene metabolite_ROS I linecolor=0/255/0 pos=6408.0,1131.3
metabolite_Ethylene metabolite_SA A linecolor=0/255/0 pos=5949.5,1754.2
metabolite_Ethylene metabolite_SA I linecolor=0/255/0 pos=5895.6,1775.6
metabolite_Ethylene protein_ACO A linecolor=0/255/0 pos=2922.7,1635.4
metabolite_Ethylene protein_ACO1 A linecolor=0/255/0 pos=2933.3,1472.9
metabolite_Ethylene protein_ACO2 A linecolor=0/255/0 pos=2862.8,1543.5
metabolite_Ethylene protein_ACS6 A linecolor=0/255/0 pos=3027.2,1483.7
metabolite_Ethylene protein_AOS A linecolor=0/255/0 pos=4273.3,1372.2
metabolite_Ethylene protein_ERS1 A linecolor=0/255/0 pos=3229.3,1468.0
metabolite_Ethylene protein_ERS2 A linecolor=0/255/0 pos=3286.6,1430.6
metabolite_Ethylene protein_ETR1 A linecolor=0/255/0 pos=3096.5,1424.7
metabolite_Ethylene protein_ETR2 A linecolor=0/255/0 pos=3165.8,1425.2
metabolite_Ethylene protein_JMT I linecolor=0/255/0 pos=4027.3,2114.4
metabolite_Ethylene protein_JR1 I linecolor=0/255/0 pos=4693.1,1092.9
metabolite_Ethylene protein_MYC2 I linecolor=0/255/0 pos=5064.3,1092.1
metabolite_Ethylene protein_NADPH_oxidase A linecolor=0/255/0 pos=6539.8,1185.7
metabolite_Ethylene protein_NPR1 A linecolor=0/255/0 pos=6379.6,1415.3
metabolite_Ethylene protein_PR1 A linecolor=0/255/0 pos=6526.0,1322.6
metabolite_Ethylene protein_PR2 A linecolor=0/255/0 pos=6558.1,1494.9
metabolite_Ethylene protein_PR5 A linecolor=0/255/0 pos=6533.8,1578.9
metabolite_Isochorismate metabolite_SA_chl A linecolor=255/0/0 pos=8981.9,1379.0
metabolite_JA metabolite_JA-Ile A linecolor=0/0/0 pos=5363.0,2488.8
metabolite_JA metabolite_Me-JA A linecolor=0/0/0 pos=5240.2,2576.6
metabolite_JA metabolite_ROS A linecolor=0/255/0 pos=7512.1,1619.8
metabolite_JA metabolite_SA I linecolor=0/255/0 pos=6958.6,2148.7
metabolite_JA protein_ACX1 A linecolor=0/255/0 pos=4864.2,2314.6
metabolite_JA protein_AOS A linecolor=0/255/0 pos=5302.5,1805.4
metabolite_JA protein_CLH1 A linecolor=0/255/0 pos=5855.8,1568.0
metabolite_JA protein_EBF1 I linecolor=0/255/0 pos=4596.8,1719.3
metabolite_JA protein_ERF1 A linecolor=0/255/0 pos=4748.8,2039.8
metabolite_JA protein_KAT5 A linecolor=0/255/0 pos=5495.1,2285.6
metabolite_JA protein_LOX1 A linecolor=0/255/0 pos=5330.7,1606.7
metabolite_JA protein_LOX2 A linecolor=0/255/0 pos=5369.4,1663.6
metabolite_JA protein_MPK6 A linecolor=0/255/0 pos=7361.9,1665.8
metabolite_JA protein_OPR3 A linecolor=0/255/0 pos=5108.5,2007.5
metabolite_JA protein_PR1 A linecolor=0/255/0 pos=7681.0,1795.7
metabolite_JA protein_PR1 I linecolor=0/255/0 pos=7618.6,1804.2
metabolite_JA protein_PR2 A linecolor=0/255/0 pos=7669.9,1923.6
metabolite_JA protein_PR4 A linecolor=0/255/0 pos=4830.0,1756.7
metabolite_JA protein_PR5 A linecolor=0/255/0 pos=7657.5,1994.3
metabolite_JA protein_WRKY70 I linecolor=0/255/0 pos=7540.5,1844.0
metabolite_JA protein_b-CHI A linecolor=0/255/0 pos=4836.8,1666.4
metabolite_JA-Ile complex_JA-Ile_COI1_SCF P linecolor=255/0/0 pos=5760.8,2448.5
metabolite_JA-Ile protein_COI1 B linecolor=0/0/0 pos=5568.3,2565.8
metabolite_L-methionine metabolite_SAM A linecolor=255/0/0 pos=2793.3,742.0
metabolite_Linolenic_acid metabolite_13-HPT A linecolor=0/0/0 pos=5101.9,946.9
metabolite_Me-JA metabolite_ACC I linecolor=0/255/0 pos=3946.8,1865.2
metabolite_Me-JA metabolite_JA A linecolor=0/255/0 pos=5137.9,2568.6
metabolite_Me-JA metabolite_ROS A linecolor=0/255/0 pos=7551.7,1689.1
metabolite_Me-JA metabolite_ROS I linecolor=0/255/0 pos=7494.1,1701.4
metabolite_Me-JA metabolite_SA A linecolor=0/255/0 pos=6995.1,2254.5
metabolite_Me-JA metabolite_SAG A linecolor=0/255/0 pos=7112.8,2300.7
metabolite_Me-JA protein_AOS A linecolor=0/255/0 pos=5345.0,1872.0
metabolite_Me-JA protein_AOS I linecolor=0/255/0 pos=5281.3,1878.3
metabolite_Me-JA protein_ERF1 A linecolor=0/255/0 pos=4742.1,2109.0
metabolite_Me-JA protein_ETR1 A linecolor=0/255/0 pos=4202.9,1925.5
metabolite_Me-JA protein_LOX1 A linecolor=0/255/0 pos=5304.4,1693.9
metabolite_Me-JA protein_LOX2 A linecolor=0/255/0 pos=5357.7,1740.5
metabolite_Me-JA protein_NADPH_oxidase A linecolor=0/255/0 pos=7640.3,1702.2
metabolite_Me-JA protein_OPR3 A linecolor=0/255/0 pos=5094.0,2067.6
metabolite_Me-JA protein_PDF1.2 I linecolor=0/255/0 pos=4791.7,2210.5
metabolite_Me-JA protein_PR1 A linecolor=0/255/0 pos=7677.4,1864.6
metabolite_Me-JA protein_PR1 I linecolor=0/255/0 pos=7615.7,1882.9
metabolite_Me-JA protein_PR4 A linecolor=0/255/0 pos=4825.9,1832.6
metabolite_Me-JA protein_PR5 A linecolor=0/255/0 pos=7637.0,2059.1
metabolite_Me-JA protein_VSP1 A linecolor=0/255/0 pos=5927.2,1641.9
metabolite_Me-JA protein_WRKY70 I linecolor=0/255/0 pos=7545.3,1919.8
metabolite_OPC-8:0-CoA metabolite_OPC6 A linecolor=255/0/0 pos=5135.7,1752.6
metabolite_OPC4 metabolite_JA A linecolor=255/0/0 pos=5137.8,2385.8
metabolite_OPC6 metabolite_OPC4 A linecolor=255/0/0 pinned=1 pos=5245.0036,2026.1763
metabolite_OPC8 metabolite_OPC-8:0-CoA A linecolor=255/0/0 pos=5237.6,1631.1
metabolite_OPDA metabolite_OPC8 A linecolor=255/0/0 pos=5235.4,1516.9
metabolite_OPDA protein_AOS A linecolor=0/255/0 pos=5272.0,1325.3
metabolite_OPDA protein_GST1 A linecolor=0/255/0 pos=4834.6,1344.1
metabolite_OPDA_chl metabolite_OPDA A linecolor=255/0/0 pos=5116.0,1387.3
metabolite_Orto-coumaric_acid metabolite_SA A linecolor=255/0/0 pos=8610.6,1746.2
metabolite_Phenylalanine metabolite_Trans-cinnamic_acid A linecolor=0/0/0 pos=8503.0,1306.5
metabolite_Phenylpyruvate metabolite_Phenylalanine A linecolor=255/0/0 pos=8518.0,1140.5
metabolite_Prephenate metabolite_Phenylpyruvate A linecolor=0/0/0 pos=8513.4,974.6
metabolite_ROS metabolite_Ethylene A linecolor=0/255/0 pos=6469.2,1127.8
metabolite_ROS metabolite_JA A linecolor=0/255/0 pos=7570.3,1612.2
metabolite_ROS metabolite_SAG A linecolor=0/255/0 pos=9403.1,1416.5
metabolite_ROS protein_ACO1 A linecolor=0/0/255 pos=6305.5,1053.3
metabolite_ROS protein_BA2H A linecolor=255/0/0 pos=9559.3,1181.9
metabolite_ROS protein_ERF1 A linecolor=0/255/0 pos=7101.2,1172.3
metabolite_ROS protein_GST1 A linecolor=0/255/0 pos=7169.3,990.5
metabolite_ROS protein_MPK3 A linecolor=0/0/0 pos=9421.8,742.4
metabolite_ROS protein_MPK4 A linecolor=0/255/0 pos=7896.2,882.8
metabolite_ROS protein_MPK6 A linecolor=0/0/0 pinned=1 pos=9694.2650,804.1757
metabolite_ROS protein_PR1 A linecolor=0/255/0 pos=9967.4,995.8
metabolite_ROS protein_PR2 A linecolor=0/255/0 pos=10000.7,1074.6
metabolite_ROS protein_Superoxide_dismutase I linecolor=0/255/0 pos=9951.8,696.8
metabolite_SA metabolite_ACC I linecolor=0/255/0 pos=5789.7,1534.0
metabolite_SA metabolite_JA A linecolor=0/255/0 pos=7012.9,2169.7
metabolite_SA metabolite_OPDA A linecolor=0/255/0 pos=6966.4,1730.5
metabolite_SA metabolite_OPDA I linecolor=255/0/0 pos=7018.7,1755.2
metabolite_SA metabolite_SAG A linecolor=0/0/0 pos=8879.5,2034.1
metabolite_SA metabolite_SGE A linecolor=255/0/0 pos=8661.9,2021.9
metabolite_SA protein_ACO2 I linecolor=0/255/0 pos=5765.9,1705.7
metabolite_SA protein_AOC2 I linecolor=0/255/0 pos=7170.1,1692.9
metabolite_SA protein_AOS A linecolor=0/255/0 pos=7057.2,1625.9
metabolite_SA protein_AOS I linecolor=0/255/0 pos=7112.1,1605.1
metabolite_SA protein_Catalase I linecolor=0/255/0 pos=9436.9,1358.3
metabolite_SA protein_EDS1 A linecolor=0/255/0 pos=9168.2,1429.1
metabolite_SA protein_EDS5 A linecolor=0/255/0 pos=9082.3,1570.0
metabolite_SA protein_ERF1 A linecolor=0/255/0 pos=6547.4,1834.3
metabolite_SA protein_HRT A linecolor=0/255/0 pos=9203.1,1221.8
metabolite_SA protein_JAZ3 I linecolor=0/255/0 pos=7740.4,2108.0
metabolite_SA protein_LOX1 A linecolor=0/255/0 pos=7124.7,1276.2
metabolite_SA protein_LOX2 I linecolor=0/255/0 pos=7118.5,1354.3
metabolite_SA protein_NPR1 A linecolor=0/0/0 pinned=1 pos=9584.0072,1631.6197
metabolite_SA protein_OPR3 A linecolor=0/255/0 pos=6867.6,1785.9
metabolite_SA protein_OPR3 I linecolor=0/255/0 pos=6914.0,1820.4
metabolite_SA protein_PAD4 A linecolor=0/255/0 pos=9063.1,1429.4
metabolite_SA protein_PDF1.2 A linecolor=0/255/0 pos=6651.9,1879.5
metabolite_SA protein_PDF1.2 I linecolor=0/255/0 pos=6610.2,1920.5
metabolite_SA protein_PR1 I linecolor=0/255/0 pos=9422.6,1589.4
metabolite_SA protein_THI2.1 A linecolor=0/255/0 pos=7787.0,1340.4
metabolite_SA protein_b-CHI A linecolor=0/255/0 pos=6625.1,1406.4
metabolite_SAG metabolite_SA A linecolor=0/0/255 pos=8912.4,1970.6
metabolite_SAG protein_PR1 A linecolor=0/255/0 pos=9507.9,1655.4
metabolite_SAM metabolite_ACC A linecolor=0/0/0 pos=2807.6,968.7
metabolite_SA_chl metabolite_SA A linecolor=255/0/0 pinned=1 pos=8999.1799,1585.9679
metabolite_Trans-cinnamic_acid metabolite_BA A linecolor=255/0/0 pos=8607.7,1384.6
metabolite_Trans-cinnamic_acid metabolite_Orto-coumaric_acid A linecolor=255/0/0 pinned=1 pos=8450.7992,1455.7455
protein_AAO4 metabolite_BA A linecolor=255/0/0 pinned=1 pos=8748.5817,1512.1865
protein_AAO4 metabolite_Orto-coumaric_acid A linecolor=255/0/0 pinned=1 pos=8556.8009,1510.1879
protein_ACO metabolite_Ethylene A linecolor=0/0/0 pos=2880.8,1685.1
protein_ACO-like metabolite_Ethylene A linecolor=255/0/0 pos=2955.8,1712.5
protein_ACO1 metabolite_Ethylene A linecolor=0/0/0 pos=2871.0,1468.6
protein_ACO2 metabolite_Ethylene A linecolor=0/0/0 pos=2925.6,1556.9
protein_ACO4 metabolite_Ethylene A linecolor=0/0/0 pos=2848.6,1608.3
protein_ACS1 metabolite_ACC A linecolor=0/0/0 pos=2882.5,1017.5
protein_ACS10 metabolite_ACC A linecolor=255/0/0 pos=2727.1,1087.7
protein_ACS11 metabolite_ACC A linecolor=255/0/0 pos=2736.1,1022.2
protein_ACS2 metabolite_ACC A linecolor=255/0/0 pos=2855.0,1077.0
protein_ACS3 metabolite_ACC A linecolor=255/0/0 pos=2916.1,1113.6
protein_ACS4 metabolite_ACC A linecolor=0/0/0 pos=2919.8,1195.5
protein_ACS5 metabolite_ACC A linecolor=255/0/0 pos=2851.5,1246.7
protein_ACS6 metabolite_ACC A linecolor=255/0/0 pos=2895.6,1291.7
protein_ACS7 metabolite_ACC A linecolor=0/0/0 pos=2712.6,1276.0
protein_ACS8 metabolite_ACC A linecolor=255/0/0 pos=2710.5,1208.8
protein_ACS9 metabolite_ACC A linecolor=255/0/0 pos=2708.4,1146.7
protein_ACX1 metabolite_JA A linecolor=0/0/0 pos=4840.0,2368.0
protein_ACX1 metabolite_OPC4 A linecolor=255/0/0 pos=4862.1,2235.2
protein_ACX1 metabolite_OPC6 A linecolor=255/0/0 pos=4860.4,1971.5
protein_ACX2 metabolite_JA A linecolor=255/0/0 pos=4930.4,2359.9
protein_ACX2 metabolite_OPC4 A linecolor=255/0/0 pos=4937.0,2225.8
protein_ACX2 metabolite_OPC6 A linecolor=255/0/0 pos=4932.4,1985.5
protein_ACX3 metabolite_JA A linecolor=255/0/0 pos=4998.9,2372.6
protein_ACX3 metabolite_OPC4 A linecolor=255/0/0 pos=5000.7,2259.1
protein_ACX3 metabolite_OPC6 A linecolor=255/0/0 pos=4999.5,2006.8
protein_ACX4 metabolite_JA A linecolor=255/0/0 pos=5060.2,2337.5
protein_ACX4 metabolite_OPC4 A linecolor=255/0/0 pos=5051.4,2210.1
protein_ACX4 metabolite_OPC6 A linecolor=255/0/0 pos=5049.0,1955.9
protein_ACX5 metabolite_JA A linecolor=255/0/0 pos=5137.6,2309.1
protein_ACX5 metabolite_OPC4 A linecolor=255/0/0 pos=5112.2,2224.1
protein_ACX5 metabolite_OPC6 A linecolor=255/0/0 pos=5142.0,1951.5
protein_ACX6 metabolite_JA A linecolor=255/0/0 pos=5232.5,2322.2
protein_ACX6 metabolite_OPC4 A linecolor=255/0/0 pos=5192.2,2167.9
protein_ACX6 metabolite_OPC6 A linecolor=255/0/0 pos=5221.6,1968.3
protein_AIM1 metabolite_JA A linecolor=255/0/0 pos=5308.4,2316.3
protein_AIM1 metabolite_OPC4 A linecolor=255/0/0 pos=5297.9,2214.4
protein_AIM1 metabolite_OPC6 A linecolor=255/0/0 pos=5315.0,1980.3
protein_AOC1 metabolite_OPDA_chl A linecolor=255/0/0 pos=5331.2,1259.7
protein_AOC2 metabolite_OPDA_chl A linecolor=255/0/0 pos=5380.7,1313.5
protein_AOC3 metabolite_OPDA_chl A linecolor=255/0/0 pos=5340.2,1362.7
protein_AOC4 metabolite_OPDA_chl A linecolor=255/0/0 pos=5362.0,1422.4
protein_AOS metabolite_12/13_EDT A linecolor=0/0/0 pos=5278.8,1187.5
protein_Arogenate_dehydratase metabolite_Phenylalanine A linecolor=0/0/0 pos=8339.5,1198.0
protein_BA2H metabolite_SA A linecolor=255/0/0 pos=9044.2,1756.7
protein_CM1 metabolite_Prephenate A linecolor=255/0/0 pos=8359.4,777.5
protein_CM2 metabolite_Prephenate A linecolor=255/0/0 pos=8360.1,933.5
protein_CM3 metabolite_Prephenate A linecolor=255/0/0 pos=8358.6,851.7
protein_COI1 complex_JA-Ile_COI1_SCF P linecolor=255/0/0 pos=5842.6,2530.1
protein_COI1 protein_KAT5 A linecolor=0/255/0 pos=5752.4,2348.4
protein_CTR1 complex_Et_receptor_CTR1 P linecolor=255/0/0 pinned=1 pos=3531.1004,1464.2793
protein_CTR1 protein_EIN4 B linecolor=255/0/0 pos=3658.7,1316.5
protein_CTR1 protein_ERS1 B linecolor=255/0/0 pos=3495.9,1336.6
protein_CTR1 protein_ERS2 B linecolor=255/0/0 pos=3580.2,1328.9
protein_CTR1 protein_ETR1 B linecolor=255/0/0 pos=3348.6,1348.4
protein_CTR1 protein_ETR2 B linecolor=255/0/0 pos=3417.7,1347.1
protein_Catalase metabolite_ROS A linecolor=255/0/0 pos=9990.3,789.3
protein_Catalase metabolite_ROS I linecolor=0/255/0 pos=9940.9,831.6
protein_EBF1 complex_ASK1_CULLIN1_RBXE2_EBF12 P linecolor=255/0/0 pos=4079.4,983.7
protein_EBF2 complex_ASK1_CULLIN1_RBXE2_EBF12 P linecolor=255/0/0 pos=3966.3,1126.0
protein_EDF1 protein_PDF1.2 A linecolor=255/0/0 pos=4432.8,1758.5
protein_EDF2 protein_PDF1.2 A linecolor=255/0/0 pos=4420.8,1857.3
protein_EDF3 protein_PDF1.2 A linecolor=255/0/0 pos=4469.2,1911.6
protein_EDF4 protein_PDF1.2 A linecolor=255/0/0 pos=4429.3,1970.3
protein_EDS1 metabolite_ACC A linecolor=0/255/0 pos=6172.7,1043.1
protein_EDS1 metabolite_Ethylene A linecolor=0/255/0 pos=6263.0,1259.2
protein_EDS1 protein_EDS5 A linecolor=255/0/0 pos=9443.8,1019.2
protein_EDS1 protein_HRT A linecolor=0/255/0 pos=9631.5,726.2
protein_EDS5 protein_ICS1 A linecolor=0/0/0 pinned=1 pos=9277.5793,1190.3358
protein_EDS5 protein_ICS2 A linecolor=255/0/0 pinned=1 pos=9411.1688,1188.8498
protein_EDS5 protein_PR1 I linecolor=0/255/0 pos=9720.0,1174.7
protein_EIL1 metabolite_SA I linecolor=0/255/0 pos=6280.7,1842.3
protein_EIL1 protein_EBF1 A linecolor=255/0/0 pos=3868.2,1358.3
protein_EIL1 protein_EBF2 A linecolor=0/0/0 pos=3786.0,1490.7
protein_EIL1 protein_EDF1 A linecolor=255/0/0 pos=4103.5,1719.6
protein_EIL1 protein_EDF2 A linecolor=255/0/0 pos=4119.7,1778.6
protein_EIL1 protein_EDF3 A linecolor=255/0/0 pos=4128.9,1840.2
protein_EIL1 protein_EDF4 A linecolor=255/0/0 pos=4097.3,1896.6
protein_EIL1 protein_ERF1 A linecolor=0/0/0 pos=4064.2,1669.6
protein_EIL1 protein_GST1 A linecolor=255/0/0 pos=4199.3,1526.4
protein_EIL1 protein_ICS1 I linecolor=0/0/255 pos=6486.0,1543.1
protein_EIL1 protein_PR4 A linecolor=255/0/0 pos=4190.1,1398.7
protein_EIL1 protein_b-CHI A linecolor=255/0/0 pos=4186.4,1299.2
protein_EIL2 protein_EBF1 A linecolor=255/0/0 pos=3860.6,1425.1
protein_EIL2 protein_EBF2 A linecolor=255/0/0 pos=3783.8,1556.6
protein_EIL2 protein_EDF1 A linecolor=255/0/0 pos=4054.7,1771.3
protein_EIL2 protein_EDF2 A linecolor=255/0/0 pos=4066.2,1833.5
protein_EIL2 protein_EDF3 A linecolor=255/0/0 pos=3992.0,1924.0
protein_EIL2 protein_EDF4 A linecolor=255/0/0 pos=4102.6,1968.6
protein_EIL2 protein_ERF1 A linecolor=255/0/0 pos=4017.2,1721.1
protein_EIL2 protein_GST1 A linecolor=255/0/0 pos=4120.0,1558.5
protein_EIL2 protein_PR4 A linecolor=255/0/0 pos=4204.8,1461.8
protein_EIL2 protein_b-CHI A linecolor=255/0/0 pos=4139.5,1347.7
protein_EIN2 metabolite_SA A linecolor=0/255/0 pos=6140.8,1857.4
protein_EIN2 protein_EIL1 A linecolor=255/0/0 pos=3648.6,1763.9
protein_EIN2 protein_EIL2 A linecolor=255/0/0 pos=3634.7,1838.9
protein_EIN2 protein_EIN3 A linecolor=0/0/0 pos=3631.4,1915.1
protein_EIN2 protein_PR1 I linecolor=0/255/0 pos=6780.3,1498.2
protein_EIN3 metabolite_SA I linecolor=0/255/0 pos=6287.0,1947.2
protein_EIN3 protein_EBF1 A linecolor=0/0/0 pos=3884.0,1500.6
protein_EIN3 protein_EBF2 A linecolor=0/0/0 pos=3811.0,1621.3
protein_EIN3 protein_EDF1 A linecolor=255/0/0 pos=4030.5,1874.0
protein_EIN3 protein_EDF2 A linecolor=255/0/0 pos=4053.2,1940.3
protein_EIN3 protein_EDF3 A linecolor=255/0/0 pos=4020.3,1998.0
protein_EIN3 protein_EDF4 A linecolor=255/0/0 pos=4076.1,2038.5
protein_EIN3 protein_ERF1 A linecolor=0/0/0 pos=4005.6,1803.2
protein_EIN3 protein_GST1 A linecolor=255/0/0 pos=4177.9,1611.8
protein_EIN3 protein_ICS1 B linecolor=0/0/255 pos=6538.5,1667.2
protein_EIN3 protein_ICS1 I linecolor=0/0/255 pos=6479.7,1654.5
protein_EIN3 protein_PR4 A linecolor=255/0/0 pos=4138.8,1503.3
protein_EIN3 protein_b-CHI A linecolor=255/0/0 pos=4132.7,1426.1
protein_EIN4 complex_Et_receptor_CTR1 P linecolor=255/0/0 pos=3668.9,1404.0
protein_EIN5 protein_EBF1 I linecolor=255/0/0 pos=3890.5,955.6
protein_EIN5 protein_EBF2 I linecolor=0/0/0 pos=3823.4,1117.9
protein_ERF1 protein_PDF1.2 A linecolor=0/0/0 pos=4466.9,1692.0
protein_ERS1 complex_Et_receptor_CTR1 P linecolor=255/0/0 pos=3481.4,1430.8
protein_ERS2 complex_Et_receptor_CTR1 P linecolor=255/0/0 pos=3611.1,1454.5
protein_ETR1 complex_Et_receptor_CTR1 P linecolor=255/0/0 pos=3356.9,1455.2
protein_ETR1 metabolite_ROS A linecolor=0/255/0 pos=6509.5,986.3
protein_ETR1 protein_ERS1 I linecolor=0/255/0 pos=3271.4,1306.4
protein_ETR2 complex_Et_receptor_CTR1 P linecolor=255/0/0 pos=3420.9,1466.0
protein_Glutathione_peroxidase metabolite_ROS A linecolor=255/0/0 pos=9870.2,655.9
protein_Glutathione_peroxidase metabolite_ROS I linecolor=0/255/0 pos=9882.0,710.1
protein_HRT protein_MPK3 A linecolor=255/0/0 pos=9353.1,626.0
protein_HRT protein_MPK6 A linecolor=255/0/0 pos=9567.1,609.7
protein_ICS1 metabolite_Isochorismate A linecolor=0/0/0 pos=9105.7,1253.2
protein_ICS2 metabolite_Isochorismate A linecolor=0/0/0 pos=9181.9,1296.1
protein_IPL metabolite_SA_chl A linecolor=255/0/0 pos=8897.3,1393.5
protein_Inactive_BA2H protein_BA2H A linecolor=255/0/0 pos=9353.7,1520.3
protein_Inactive_EIN2 protein_EIN2 A linecolor=255/0/0 pinned=1 pos=3402.2653,1772.3357
protein_Inactive_HRT protein_HRT A linecolor=255/0/0 pinned=1 pos=9791.7682,615.9390
protein_Inactive_MPK3 protein_MPK3 A linecolor=255/0/0 pinned=1 pos=9064.9240,708.8540
protein_Inactive_MPK6 protein_MPK6 A linecolor=255/0/0 pinned=1 pos=9507.8179,725.7973
protein_Inactive_et_receptor protein_EIN4 A linecolor=255/0/0 pos=3686.3,1092.4
protein_Inactive_et_receptor protein_ERS1 A linecolor=255/0/0 pos=3527.4,1153.3
protein_Inactive_et_receptor protein_ERS2 A linecolor=255/0/0 pos=3609.3,1146.0
protein_Inactive_et_receptor protein_ETR1 A linecolor=255/0/0 pos=3375.4,1124.9
protein_Inactive_et_receptor protein_ETR2 A linecolor=255/0/0 pos=3439.8,1085.3
protein_JAR1 metabolite_JA-Ile A linecolor=0/0/0 pos=5598.5,2426.6
protein_JAR1 protein_PR1 I linecolor=0/255/0 pos=7830.9,1769.4
protein_JAZ1 complex_JA-Ile_COI1_SCF_JAZ P linecolor=255/0/0 pos=6745.9,2404.2
protein_JAZ1 complex_JAZ_MYC2_TF P linecolor=255/0/0 pos=6881.4,1639.6
protein_JAZ1 protein_CLH1 I linecolor=255/0/0 pos=6319.4,1494.0
protein_JAZ1 protein_JR1 I linecolor=255/0/0 pos=6237.5,1438.1
protein_JAZ1 protein_MYC2 B linecolor=255/0/0 pos=6723.7,1383.8
protein_JAZ1 protein_THI2.1 I linecolor=255/0/0 pos=6432.0,1574.4
protein_JAZ1 protein_VSP1 I linecolor=255/0/0 pos=6389.0,1521.3
protein_JAZ10 complex_JA-Ile_COI1_SCF_JAZ P linecolor=255/0/0 pos=7488.3,2355.6
protein_JAZ10 complex_JAZ_MYC2_TF P linecolor=255/0/0 pos=7654.7,1555.1
protein_JAZ10 protein_CLH1 I linecolor=255/0/0 pos=7106.0,1457.6
protein_JAZ10 protein_JR1 I linecolor=255/0/0 pos=7005.6,1311.4
protein_JAZ10 protein_MYC2 B linecolor=255/0/0 pos=7472.1,1362.4
protein_JAZ10 protein_THI2.1 I linecolor=255/0/0 pos=7237.7,1530.9
protein_JAZ10 protein_VSP1 I linecolor=255/0/0 pos=7185.2,1493.2
protein_JAZ11 complex_JA-Ile_COI1_SCF_JAZ P linecolor=255/0/0 pos=7562.3,2376.2
protein_JAZ11 complex_JAZ_MYC2_TF P linecolor=255/0/0 pos=7723.3,1533.6
protein_JAZ11 protein_CLH1 I linecolor=255/0/0 pos=7201.5,1440.1
protein_JAZ11 protein_JR1 I linecolor=255/0/0 pos=7074.4,1320.7
protein_JAZ11 protein_MYC2 B linecolor=255/0/0 pos=7544.4,1366.7
protein_JAZ11 protein_THI2.1 I linecolor=255/0/0 pos=7317.8,1532.2
protein_JAZ11 protein_VSP1 I linecolor=255/0/0 pos=7271.9,1484.0
protein_JAZ12 complex_JA-Ile_COI1_SCF_JAZ P linecolor=255/0/0 pos=7644.7,2368.0
protein_JAZ12 complex_JAZ_MYC2_TF P linecolor=255/0/0 pos=7809.9,1534.6
protein_JAZ12 protein_CLH1 I linecolor=255/0/0 pos=7279.4,1428.4
protein_JAZ12 protein_JR1 I linecolor=255/0/0 pos=7185.0,1317.5
protein_JAZ12 protein_MYC2 B linecolor=255/0/0 pos=7626.4,1373.1
protein_JAZ12 protein_THI2.1 I linecolor=255/0/0 pos=7402.6,1511.8
protein_JAZ12 protein_VSP1 I linecolor=255/0/0 pos=7351.1,1471.0
protein_JAZ2 complex_JA-Ile_COI1_SCF_JAZ P linecolor=255/0/0 pos=6846.4,2408.7
protein_JAZ2 complex_JAZ_MYC2_TF P linecolor=255/0/0 pos=6981.9,1626.7
protein_JAZ2 protein_CLH1 I linecolor=255/0/0 pos=6435.0,1465.2
protein_JAZ2 protein_JR1 I linecolor=255/0/0 pos=6322.5,1411.1
protein_JAZ2 protein_MYC2 B linecolor=255/0/0 pos=6818.2,1413.2
protein_JAZ2 protein_THI2.1 I linecolor=255/0/0 pos=6589.9,1578.0
protein_JAZ2 protein_VSP1 I linecolor=255/0/0 pos=6500.6,1484.6
protein_JAZ3 complex_JA-Ile_COI1_SCF_JAZ P linecolor=255/0/0 pos=6939.0,2415.9
protein_JAZ3 complex_JAZ_MYC2_TF P linecolor=255/0/0 pos=7097.2,1662.4
protein_JAZ3 protein_CLH1 I linecolor=255/0/0 pos=6548.5,1438.6
protein_JAZ3 protein_JR1 I linecolor=255/0/0 pos=6446.9,1394.5
protein_JAZ3 protein_MYC2 B linecolor=255/0/0 pos=6900.1,1419.6
protein_JAZ3 protein_THI2.1 I linecolor=255/0/0 pos=6665.0,1595.0
protein_JAZ3 protein_VSP1 I linecolor=255/0/0 pos=6625.3,1525.4
protein_JAZ4 complex_JA-Ile_COI1_SCF_JAZ P linecolor=255/0/0 pos=7027.0,2404.3
protein_JAZ4 complex_JAZ_MYC2_TF P linecolor=255/0/0 pos=7182.3,1620.3
protein_JAZ4 protein_CLH1 I linecolor=255/0/0 pos=6627.9,1465.5
protein_JAZ4 protein_JR1 I linecolor=255/0/0 pos=6520.8,1388.1
protein_JAZ4 protein_MYC2 B linecolor=255/0/0 pos=6965.6,1366.8
protein_JAZ4 protein_THI2.1 I linecolor=255/0/0 pos=6741.0,1603.4
protein_JAZ4 protein_VSP1 I linecolor=255/0/0 pos=6697.8,1531.5
protein_JAZ5 complex_JA-Ile_COI1_SCF_JAZ P linecolor=255/0/0 pos=7100.0,2391.8
protein_JAZ5 complex_JAZ_MYC2_TF P linecolor=255/0/0 pos=7268.6,1638.1
protein_JAZ5 protein_CLH1 I linecolor=255/0/0 pos=6706.3,1472.0
protein_JAZ5 protein_JR1 I linecolor=255/0/0 pos=6601.9,1356.2
protein_JAZ5 protein_MYC2 B linecolor=255/0/0 pos=7037.7,1370.0
protein_JAZ5 protein_THI2.1 I linecolor=255/0/0 pos=6819.9,1586.1
protein_JAZ5 protein_VSP1 I linecolor=255/0/0 pos=6768.6,1545.8
protein_JAZ6 complex_JA-Ile_COI1_SCF_JAZ P linecolor=255/0/0 pos=7178.5,2366.1
protein_JAZ6 complex_JAZ_MYC2_TF P linecolor=255/0/0 pos=7340.0,1596.1
protein_JAZ6 protein_CLH1 I linecolor=255/0/0 pos=6771.9,1442.7
protein_JAZ6 protein_JR1 I linecolor=255/0/0 pos=6685.6,1339.6
protein_JAZ6 protein_MYC2 B linecolor=255/0/0 pos=7169.6,1375.8
protein_JAZ6 protein_THI2.1 I linecolor=255/0/0 pos=6897.1,1568.6
protein_JAZ6 protein_VSP1 I linecolor=255/0/0 pos=6851.3,1518.7
protein_JAZ7 complex_JA-Ile_COI1_SCF_JAZ P linecolor=255/0/0 pos=7265.0,2344.6
protein_JAZ7 complex_JAZ_MYC2_TF P linecolor=255/0/0 pos=7418.7,1585.0
protein_JAZ7 protein_CLH1 I linecolor=255/0/0 pos=6859.9,1460.9
protein_JAZ7 protein_JR1 I linecolor=255/0/0 pos=6766.4,1318.5
protein_JAZ7 protein_MYC2 B linecolor=255/0/0 pos=7249.9,1330.3
protein_JAZ7 protein_THI2.1 I linecolor=255/0/0 pos=6974.6,1558.8
protein_JAZ7 protein_VSP1 I linecolor=255/0/0 pos=6927.3,1511.9
protein_JAZ8 complex_JA-Ile_COI1_SCF_JAZ P linecolor=255/0/0 pos=7347.8,2364.5
protein_JAZ8 complex_JAZ_MYC2_TF P linecolor=255/0/0 pos=7495.3,1543.8
protein_JAZ8 protein_CLH1 I linecolor=255/0/0 pos=6948.5,1461.1
protein_JAZ8 protein_JR1 I linecolor=255/0/0 pos=6853.9,1317.6
protein_JAZ8 protein_MYC2 B linecolor=255/0/0 pos=7331.3,1394.5
protein_JAZ8 protein_THI2.1 I linecolor=255/0/0 pos=7060.4,1550.6
protein_JAZ8 protein_VSP1 I linecolor=255/0/0 pos=7014.1,1509.9
protein_JAZ9 complex_JA-Ile_COI1_SCF_JAZ P linecolor=255/0/0 pos=7421.3,2388.2
protein_JAZ9 complex_JAZ_MYC2_TF P linecolor=255/0/0 pos=7580.6,1535.9
protein_JAZ9 protein_CLH1 I linecolor=255/0/0 pos=7030.2,1457.5
protein_JAZ9 protein_JR1 I linecolor=255/0/0 pos=6931.2,1313.5
protein_JAZ9 protein_MYC2 B linecolor=255/0/0 pos=7400.8,1349.8
protein_JAZ9 protein_THI2.1 I linecolor=255/0/0 pos=7156.9,1547.5
protein_JAZ9 protein_VSP1 I linecolor=255/0/0 pos=7105.7,1510.2
protein_JMT metabolite_Me-JA A linecolor=0/0/0 pos=5084.1,2631.6
protein_KAT1 metabolite_JA A linecolor=255/0/0 pos=5376.7,2342.6
protein_KAT1 metabolite_OPC4 A linecolor=255/0/0 pos=5367.4,2201.9
protein_KAT1 metabolite_OPC6 A linecolor=255/0/0 pos=5390.0,1983.2
protein_KAT2 metabolite_JA A linecolor=255/0/0 pos=5429.3,2299.0
protein_KAT2 metabolite_OPC4 A linecolor=255/0/0 pos=5443.3,2187.3
protein_KAT2 metabolite_OPC6 A linecolor=255/0/0 pos=5457.4,1947.0
protein_KAT5 metabolite_JA A linecolor=255/0/0 pos=5559.5,2276.7
protein_KAT5 metabolite_OPC4 A linecolor=255/0/0 pos=5523.0,2194.1
protein_KAT5 metabolite_OPC6 A linecolor=255/0/0 pos=5533.9,1970.4
protein_LOX1 metabolite_13-HPT A linecolor=255/0/0 pos=5290.0,858.0
protein_LOX2 metabolite_13-HPT A linecolor=255/0/0 pos=5267.2,920.1
protein_LOX3 metabolite_13-HPT A linecolor=255/0/0 pos=5322.8,953.1
protein_LOX4 metabolite_13-HPT A linecolor=255/0/0 pos=5271.8,1003.3
protein_LOX5 metabolite_13-HPT A linecolor=255/0/0 pos=5325.6,1044.1
protein_LOX6 metabolite_13-HPT A linecolor=255/0/0 pos=5296.2,1104.0
protein_MAT3 metabolite_SAM A linecolor=255/0/0 pos=2970.6,806.2
protein_MAT4 metabolite_SAM A linecolor=255/0/0 pos=2958.4,881.5
protein_MPK3 protein_EDS1 A linecolor=255/0/0 pos=9290.0,852.5
protein_MPK3 protein_EIN3 A linecolor=0/0/255 pos=6403.9,1313.1
protein_MPK3 protein_PAD3 A linecolor=255/0/0 pos=9073.0,850.3
protein_MPK3 protein_PAD4 A linecolor=255/0/0 pos=9201.2,820.0
protein_MPK4 protein_EDS1 I linecolor=255/0/0 pos=7754.2,959.7
protein_MPK4 protein_LOX1 A linecolor=255/0/0 pos=5693.0,864.7
protein_MPK4 protein_LOX2 A linecolor=255/0/0 pos=5662.3,927.1
protein_MPK4 protein_LOX3 A linecolor=255/0/0 pos=5716.4,965.7
protein_MPK4 protein_LOX4 A linecolor=255/0/0 pos=5659.3,1015.1
protein_MPK4 protein_LOX5 A linecolor=255/0/0 pos=5720.1,1052.8
protein_MPK4 protein_LOX6 A linecolor=255/0/0 pos=5690.1,1111.8
protein_MPK4 protein_PAD3 I linecolor=255/0/0 pos=7555.8,961.8
protein_MPK4 protein_PAD4 I linecolor=255/0/0 pos=7656.6,958.9
protein_MPK6 protein_EDS1 A linecolor=255/0/0 pos=9556.6,852.3
protein_MPK6 protein_EIN3 A linecolor=0/0/255 pos=6636.3,1271.3
protein_MPK6 protein_PAD3 A linecolor=255/0/0 pos=9306.6,781.7
protein_MPK6 protein_PAD4 A linecolor=255/0/0 pos=9409.8,848.8
protein_MYC2 complex_JAZ_MYC2_TF P linecolor=255/0/0 pos=7346.3,787.3
protein_MYC2 protein_CLH1 A linecolor=255/0/0 pos=6836.2,645.1
protein_MYC2 protein_GST1 A linecolor=255/0/0 pos=5839.5,943.7
protein_MYC2 protein_JAZ1 A linecolor=0/0/0 pos=6687.2,1418.7
protein_MYC2 protein_JAZ10 A linecolor=255/0/0 pos=7470.9,1431.2
protein_MYC2 protein_JAZ11 A linecolor=255/0/0 pos=7543.4,1431.9
protein_MYC2 protein_JAZ12 A linecolor=255/0/0 pos=7627.8,1432.8
protein_MYC2 protein_JAZ2 A linecolor=0/0/0 pos=6801.4,1364.8
protein_MYC2 protein_JAZ3 A linecolor=255/0/0 pos=6888.5,1369.3
protein_MYC2 protein_JAZ4 A linecolor=255/0/0 pos=6981.1,1416.1
protein_MYC2 protein_JAZ5 A linecolor=255/0/0 pos=7065.9,1411.0
protein_MYC2 protein_JAZ6 A linecolor=255/0/0 pos=7140.8,1417.7
protein_MYC2 protein_JAZ7 A linecolor=255/0/0 pos=7237.3,1385.4
protein_MYC2 protein_JAZ8 A linecolor=255/0/0 pos=7323.9,1335.9
protein_MYC2 protein_JAZ9 A linecolor=255/0/0 pos=7402.6,1415.1
protein_MYC2 protein_JR1 A linecolor=255/0/0 pos=6742.2,609.4
protein_MYC2 protein_PR4 A linecolor=255/0/0 pos=5843.8,849.5
protein_MYC2 protein_THI2.1 A linecolor=255/0/0 pos=6968.3,719.1
protein_MYC2 protein_VSP1 A linecolor=255/0/0 pos=6915.5,663.9
protein_MYC2 protein_b-CHI A linecolor=255/0/0 pinned=1 pos=5952.1385,736.0863
protein_X4 protein_MYC2 A linecolor=255/0/0 pos=7368.6,624.7
protein_NADPH_oxidase metabolite_ROS A linecolor=0/0/0 pos=9894.9,883.7
protein_NIMIN1 complex_NPR1_TGA245 P linecolor=255/0/0 pos=9833.8,1501.3
protein_NIMIN1 protein_NPR1 B linecolor=255/0/0 pos=9696.7,1367.4
protein_NIMIN1 protein_NPR1 I linecolor=0/0/255 pos=9765.9,1388.1
protein_NIMIN1 protein_TGA_TF2 B linecolor=255/0/0 pos=9626.9,1747.9
protein_NIMIN1 protein_TGA_TF4 B linecolor=255/0/0 pos=9777.0,1746.7
protein_NIMIN1 protein_TGA_TF5 B linecolor=255/0/0 pos=9892.1,1731.5
protein_NIMIN2 complex_NPR1_TGA245 P linecolor=255/0/0 pos=9818.9,1584.3
protein_NIMIN2 protein_NPR1 B linecolor=255/0/0 pos=9755.5,1471.3
protein_NIMIN2 protein_TGA_TF2 B linecolor=255/0/0 pos=9664.9,1833.8
protein_NIMIN2 protein_TGA_TF4 B linecolor=255/0/0 pos=9781.8,1856.0
protein_NIMIN2 protein_TGA_TF5 B linecolor=255/0/0 pos=9894.6,1843.5
protein_NIMIN3 complex_NPR1_TGA245 P linecolor=255/0/0 pos=9700.1,1728.8
protein_NIMIN3 protein_NPR1 B linecolor=255/0/0 pos=9620.8,1563.9
protein_NIMIN3 protein_TGA_TF2 B linecolor=255/0/0 pos=9531.7,1965.7
protein_NIMIN3 protein_TGA_TF4 B linecolor=255/0/0 pos=9673.5,1928.5
protein_NIMIN3 protein_TGA_TF5 B linecolor=255/0/0 pos=9762.1,1956.0
protein_NPR1 complex_NPR1_TGA245 P linecolor=255/0/0 pos=9898.5,1420.1
protein_NPR1 protein_EDS1 I linecolor=255/0/0 pos=9689.6,1087.8
protein_NPR1 protein_PAD3 I linecolor=255/0/0 pos=9472.6,1097.0
protein_NPR1 protein_PAD4 A linecolor=0/255/0 pos=9569.0,1115.6
protein_NPR1 protein_PAD4 I linecolor=255/0/0 pos=9596.2,1065.3
protein_NPR1 protein_TGA_TF2 B linecolor=0/0/0 pos=9753.8,1644.7
protein_NPR1 protein_TGA_TF4 B linecolor=255/0/0 pos=9842.4,1662.3
protein_NPR1 protein_TGA_TF5 B linecolor=255/0/0 pos=9965.2,1642.5
protein_NPR1 protein_WRKY70 A linecolor=0/0/0 pos=9878.0,1321.0
protein_OPCL1 metabolite_OPC6 A linecolor=255/0/0 pos=5091.2,1832.2
protein_OPR3 metabolite_OPC8 A linecolor=255/0/0 pos=5081.6,1522.6
protein_PAD3 protein_EDS5 A linecolor=255/0/0 pos=9237.3,1022.8
protein_PAD4 metabolite_ACC A linecolor=0/255/0 pos=6073.6,1038.2
protein_PAD4 metabolite_Ethylene A linecolor=0/255/0 pos=6167.6,1249.5
protein_PAD4 protein_EDS5 A linecolor=0/0/0 pos=9340.0,1035.0
protein_PAD4 protein_HRT A linecolor=0/255/0 pos=9555.4,752.4
protein_PAL1 metabolite_Trans-cinnamic_acid A linecolor=255/0/0 pos=8331.7,1305.1
protein_PAL2 metabolite_Trans-cinnamic_acid A linecolor=255/0/0 pos=8308.9,1365.4
protein_PAL3 metabolite_Trans-cinnamic_acid A linecolor=255/0/0 pos=8317.3,1428.1
protein_PAL4 metabolite_Trans-cinnamic_acid A linecolor=255/0/0 pos=8315.2,1497.2
protein_PDF1.2 protein_TGA_TF2 B linecolor=0/0/255 pos=7065.4,1907.1
protein_Prephenate_aminotransferase metabolite_Phenylpyruvate A linecolor=255/0/0 pos=8343.2,1058.7
protein_RAN1 metabolite_Copper_cyto A linecolor=255/0/0 pos=3453.8,942.7
protein_SAM1 metabolite_SAM A linecolor=255/0/0 pos=2954.2,701.2
protein_SAM2 metabolite_SAM A linecolor=255/0/0 pos=2917.9,767.0
protein_Superoxide_dismutase metabolite_ROS A linecolor=255/0/0 pos=10045.1,663.1
protein_Superoxide_dismutase metabolite_ROS I linecolor=0/255/0 pos=9938.1,756.0
protein_TGA_TF2 complex_NPR1_TGA245 P linecolor=255/0/0 pos=9824.0,1799.9
protein_TGA_TF2 protein_PR1 I linecolor=0/0/255 pos=9885.5,1604.2
protein_TGA_TF4 complex_NPR1_TGA245 P linecolor=255/0/0 pos=9960.5,1798.5
protein_TGA_TF5 complex_NPR1_TGA245 P linecolor=255/0/0 pos=10047.1,1768.6
protein_UGP_glikosyltransferaze metabolite_SAG A linecolor=255/0/0 pos=8969.9,2175.1
protein_UGP_glikosyltransferaze metabolite_SGE A linecolor=255/0/0 pos=8702.9,2192.9
protein_WRKY70 metabolite_SA I linecolor=0/255/0 pos=9345.3,1638.2
protein_WRKY70 protein_ICS1 I linecolor=0/0/255 pos=9605.1,1279.8
protein_WRKY70 protein_PDF1.2 I linecolor=0/0/255 pos=7237.4,1588.3
protein_X3 metabolite_SA A linecolor=255/0/0 pos=8953.8,1733.0
protein_X5 metabolite_OPC-8:0-CoA A linecolor=255/0/0 pos=5092.7,1656.6
protein_X1 metabolite_SA A linecolor=255/0/0 pinned=1 pos=8722.2947,1632.7280
protein_X2 protein_JAZ1 A linecolor=255/0/0 pos=6997.8,1952.2
protein_X2 protein_JAZ10 A linecolor=255/0/0 pos=7782.9,1912.0
protein_X2 protein_JAZ11 A linecolor=255/0/0 pos=7851.1,1933.1
protein_X2 protein_JAZ12 A linecolor=255/0/0 pos=7928.0,1918.2
protein_X2 protein_JAZ2 A linecolor=255/0/0 pos=7123.3,1953.5
protein_X2 protein_JAZ3 A linecolor=255/0/0 pos=7206.5,1942.1
protein_X2 protein_JAZ4 A linecolor=255/0/0 pos=7283.0,1933.9
protein_X2 protein_JAZ5 A linecolor=255/0/0 pos=7354.9,1946.9
protein_X2 protein_JAZ6 A linecolor=255/0/0 pos=7424.0,1921.6
protein_X2 protein_JAZ7 A linecolor=255/0/0 pos=7490.2,1961.7
protein_X2 protein_JAZ8 A linecolor=255/0/0 pos=7587.7,1967.5
protein_X2 protein_JAZ9 A linecolor=255/0/0 pos=7726.6,1957.8
# _attributes complex_ASK1_CULLIN1_RBXE2 pos=3989.1318,1376.2149
# _attributes complex_ASK1_CULLIN1_RBXE2_EBF12 pos=4128.6972,1076.2695
# _attributes complex_Et_receptor_CTR1 pos=3600.8855,1574.1671
# _attributes complex_JA-Ile_COI1_SCF pos=5964.2300,2444.9060
# _attributes complex_JA-Ile_COI1_SCF_JAZ pos=7264.2563,2445.0452
# _attributes complex_JAZ_MYC2_TF pos=7534.7484,882.6253
# _attributes complex_NPR1_TGA245 pos=9935.2417,1554.3359
# _attributes complex_NPR1_oligomer pos=9849.4582,1167.8969
# _attributes complex_SCF pos=5970.6247,2569.1960
# _attributes metabolite_12/13_EDT pos=5191.3571,1206.2083
# _attributes metabolite_13-HPT pos=5191.7756,1063.7818
# _attributes metabolite_ACC pos=2828.7497,1166.0440
# _attributes metabolite_BA pos=8747.7404,1405.9435
# _attributes metabolite_Chorismate pos=8450.8641,719.0878
# _attributes metabolite_Copper pos=3430.0817,863.4805
# _attributes metabolite_Copper_cyto pos=3355.4583,1069.2395
# _attributes metabolite_Ethylene pos=3047.2717,1576.6065 queryset=end
# _attributes metabolite_Isochorismate pos=8982.9784,1272.4562
# _attributes metabolite_JA pos=5179.4823,2428.0947 queryset=end
# _attributes metabolite_JA-Ile pos=5521.2873,2428.6930
# _attributes metabolite_L-methionine pos=2873.7460,686.8430
# _attributes metabolite_Linolenic_acid pos=5182.3691,925.4869
# _attributes metabolite_Me-JA pos=5179.6149,2534.9874
# _attributes metabolite_OPC-8:0-CoA pos=5189.1866,1694.5881
# _attributes metabolite_OPC4 pos=5179.4073,2237.7986
# _attributes metabolite_OPC6 pos=5189.4848,1808.9652
# _attributes metabolite_OPC8 pos=5191.8678,1588.6824
# _attributes metabolite_OPDA pos=5191.7220,1456.9093
# _attributes metabolite_OPDA_chl pos=5191.6693,1343.8905
# _attributes metabolite_Orto-coumaric_acid pos=8446.6786,1517.2597
# _attributes metabolite_Phenylalanine pos=8460.3831,1229.7144
# _attributes metabolite_Phenylpyruvate pos=8457.3669,1073.7248
# _attributes metabolite_Prephenate pos=8454.0794,906.3837
# _attributes metabolite_ROS pos=9845.8537,785.7078
# _attributes metabolite_SA pos=8795.1344,1926.8119 queryset=end
# _attributes metabolite_SAG pos=9017.0205,2044.4030
# _attributes metabolite_SAM pos=2872.9329,868.0667
# _attributes metabolite_SA_chl pos=8990.9766,1499.2868
# _attributes metabolite_SGE pos=8530.6824,2079.4437
# _attributes metabolite_Trans-cinnamic_acid pos=8453.1899,1397.6368
# _attributes protein_AAO4 pos=8617.8622,1514.4798
# _attributes protein_ACO pos=2747.2642,1599.6108
# _attributes protein_ACO-like pos=2806.0253,1677.6604
# _attributes protein_ACO1 pos=2780.9366,1356.7406
# _attributes protein_ACO2 pos=2752.0127,1471.7158
# _attributes protein_ACO4 pos=2725.5358,1543.9806
# _attributes protein_ACS1 pos=2986.9718,1001.6235
# _attributes protein_ACS10 pos=2642.4807,1063.7428
# _attributes protein_ACS11 pos=2657.7706,1004.1143
# _attributes protein_ACS2 pos=2996.3478,1066.0923
# _attributes protein_ACS3 pos=3016.0225,1129.2945
# _attributes protein_ACS4 pos=3020.1319,1214.3799
# _attributes protein_ACS5 pos=3004.1981,1272.1508
# _attributes protein_ACS6 pos=3009.5820,1344.7938
# _attributes protein_ACS7 pos=2630.5141,1267.7632
# _attributes protein_ACS8 pos=2623.3126,1195.8871
# _attributes protein_ACS9 pos=2629.0142,1142.0691
# _attributes protein_ACX1 pos=4601.8755,2141.2370
# _attributes protein_ACX2 pos=4733.6969,2167.3010
# _attributes protein_ACX3 pos=4862.1138,2172.3164
# _attributes protein_ACX4 pos=4974.7792,2156.7464
# _attributes protein_ACX5 pos=5103.0422,2129.6433
# _attributes protein_ACX6 pos=5253.9508,2145.3852
# _attributes protein_AIM1 pos=5408.4666,2131.2717
# _attributes protein_AOC1 pos=5501.6783,1230.2696
# _attributes protein_AOC2 pos=5499.0343,1287.1030
# _attributes protein_AOC3 pos=5500.2334,1344.1796
# _attributes protein_AOC4 pos=5500.3281,1399.3646
# _attributes protein_AOS pos=5391.6082,1207.2061
# _attributes protein_Arogenate_dehydratase pos=8214.7251,1225.5675
# _attributes protein_BA2H pos=9263.1309,1531.9092
# _attributes protein_CLH1 pos=6507.8310,693.5341
# _attributes protein_CM1 pos=8257.8162,824.4890
# _attributes protein_CM2 pos=8257.3195,956.5955
# _attributes protein_CM3 pos=8255.0435,884.4115
# _attributes protein_COI1 pos=5663.2485,2561.6248
# _attributes protein_CTR1 pos=3571.5217,1422.0962
# _attributes protein_Catalase pos=10058.7687,804.5395
# _attributes protein_EBF1 pos=3980.0435,1025.9545
# _attributes protein_EBF2 pos=3831.2808,1247.5160
# _attributes protein_EDF1 pos=4350.2870,1766.8882
# _attributes protein_EDF2 pos=4343.7037,1835.2933
# _attributes protein_EDF3 pos=4348.7575,1895.4870
# _attributes protein_EDF4 pos=4336.1263,1964.6902
# _attributes protein_EDS1 pos=9536.7463,935.5799
# _attributes protein_EDS5 pos=9358.7139,1144.0689
# _attributes protein_EIL1 pos=3785.2377,1748.6973
# _attributes protein_EIL2 pos=3785.3721,1823.0804
# _attributes protein_EIN2 pos=3509.9641,1767.6432
# _attributes protein_EIN3 pos=3793.1832,1925.2074
# _attributes protein_EIN4 pos=3676.0680,1226.9932
# _attributes protein_EIN5 pos=3787.6727,1024.8725
# _attributes protein_ERF1 pos=4346.0997,1697.6237
# _attributes protein_ERS1 pos=3434.6794,1258.3170
# _attributes protein_ERS2 pos=3555.0632,1255.1498
# _attributes protein_ETR1 pos=3167.1975,1253.2617
# _attributes protein_ETR2 pos=3289.3931,1253.1866
# _attributes protein_GST1 pos=4480.9400,1257.0682
# _attributes protein_Glutathione_peroxidase pos=9992.3760,657.0318
# _attributes protein_HRT pos=9671.5404,561.1346
# _attributes protein_ICS1 pos=9280.3357,1268.4603
# _attributes protein_ICS2 pos=9399.1534,1264.7741
# _attributes protein_IPL pos=8861.0291,1268.6910
# _attributes protein_Inactive_BA2H pos=9444.7441,1467.1812
# _attributes protein_Inactive_EIN2 pos=3278.0744,1765.9903
# _attributes protein_Inactive_HRT pos=9896.2585,610.1956
# _attributes protein_Inactive_MPK3 pos=9067.9004,654.0412
# _attributes protein_Inactive_MPK6 pos=9506.2357,674.2092
# _attributes protein_Inactive_et_receptor pos=3602.3440,1057.5273
# _attributes protein_JAR1 pos=5521.3226,2329.8808
# _attributes protein_JAZ1 pos=6256.4561,2238.8808
# _attributes protein_JAZ10 pos=7694.3421,2225.4202
# _attributes protein_JAZ11 pos=7829.9184,2226.5545
# _attributes protein_JAZ12 pos=7973.5191,2226.5061
# _attributes protein_JAZ2 pos=6455.6875,2234.2826
# _attributes protein_JAZ3 pos=6629.2943,2237.1244
# _attributes protein_JAZ4 pos=6788.3186,2234.2685
# _attributes protein_JAZ5 pos=6931.8061,2230.9638
# _attributes protein_JAZ6 pos=7082.9100,2228.2605
# _attributes protein_JAZ7 pos=7234.7819,2225.3384
# _attributes protein_JAZ8 pos=7401.4746,2226.7295
# _attributes protein_JAZ9 pos=7552.8138,2226.9592
# _attributes protein_JMT pos=5046.6098,2534.8157
# _attributes protein_JR1 pos=6326.4442,632.3070
# _attributes protein_KAT1 pos=5543.5522,2129.6971
# _attributes protein_KAT2 pos=5669.8378,2113.6469
# _attributes protein_KAT5 pos=5810.6893,2129.1855
# _attributes protein_LOX1 pos=5421.2494,851.4789
# _attributes protein_LOX2 pos=5425.5459,919.3723
# _attributes protein_LOX3 pos=5427.3340,976.7037
# _attributes protein_LOX4 pos=5426.9799,1038.7540
# _attributes protein_LOX5 pos=5431.0935,1094.9328
# _attributes protein_LOX6 pos=5430.0830,1146.9491
# _attributes protein_MAT3 pos=3067.1080,856.9350
# _attributes protein_MAT4 pos=3066.6798,920.6361
# _attributes protein_MPK3 pos=9080.4522,780.4750
# _attributes protein_MPK4 pos=5932.5236,1014.1104
# _attributes protein_MPK6 pos=9496.6856,777.7182
# _attributes protein_MYC2 pos=7175.7350,646.0556
# _attributes protein_X4 pos=7526.2104,734.2049
# _attributes protein_NADPH_oxidase pos=10013.4012,872.5681
# _attributes protein_NIMIN1 pos=9672.4716,1469.0292
# _attributes protein_NIMIN2 pos=9704.5033,1632.6185
# _attributes protein_NIMIN3 pos=9462.4531,1847.3481
# _attributes protein_NPR1 pos=9791.2031,1292.7221
# _attributes protein_OPCL1 pos=5022.8252,1807.1028
# _attributes protein_OPR3 pos=5028.1407,1585.3193
# _attributes protein_PAD3 pos=9163.0874,906.3816
# _attributes protein_PAD4 pos=9353.2502,935.6032
# _attributes protein_PAL1 pos=8178.0466,1294.5935
# _attributes protein_PAL2 pos=8177.6689,1344.4421
# _attributes protein_PAL3 pos=8178.9558,1398.3397
# _attributes protein_PAL4 pos=8180.8528,1463.9937
# _attributes protein_PDF1.2 pos=4477.4178,1813.3307
# _attributes protein_PR1 pos=10059.8979,1212.1585
# _attributes protein_PR2 pos=10098.8321,1359.1027
# _attributes protein_PR4 pos=4499.3367,1111.4144
# _attributes protein_PR5 pos=10084.7737,1461.5024
# _attributes protein_Prephenate_aminotransferase pos=8227.7854,1068.1744
# _attributes protein_RAN1 pos=3560.7868,892.5952
# _attributes protein_SAM1 pos=3061.0114,710.8046
# _attributes protein_SAM2 pos=3067.3321,793.6800
# _attributes protein_Superoxide_dismutase pos=10040.8037,727.9978
# _attributes protein_TGA_TF2 pos=9656.9518,1977.4157
# _attributes protein_TGA_TF4 pos=9863.7647,1988.3104
# _attributes protein_TGA_TF5 pos=10029.3701,1960.1179
# _attributes protein_THI2.1 pos=6729.2071,790.8070
# _attributes protein_UGP_glikosyltransferaze pos=8878.5630,2250.5117
# _attributes protein_VSP1 pos=6645.9146,742.4696
# _attributes protein_WRKY70 pos=9940.9593,1273.4311
# _attributes protein_b-CHI pos=4508.7987,954.8370
# _attributes protein_X3 pos=9134.1762,1500.0254
# _attributes protein_X5 pos=5028.8895,1695.4792
# _attributes protein_X1 pos=8456.2843,1589.7962
# _attributes protein_X2 pos=7778.0160,1592.9339
